# Supplementary material for: RNA SEQ Analysis Indicates that the AE3 Cl−/HCO3− Exchanger Contributes to Active Transport-Mediated CO2 Disposal in Heart
Source: Sci Rep. 2017 Aug 4;7:7264. doi: 10.1038/s41598-017-07585-y (PMC5544674; doi:10.1038/s41598-017-07585-y)
Supplement: Supplementary file 2 — Dataset 1 [file 41598_2017_7585_MOESM2_ESM.xls]

## Sheet: with mean and fold change
geneID	geneSymbol	Description	WT1	WT2	WT3	WT4	KO1	KO2	KO3	KO4	Wt average	KO average	wt stdev	Ko stdev	Wt std err	Ko std err	foldChange	log2FoldChange	pval	padj
20536	Slc4a3	solute carrier family 4 (anion exchanger), member 3	85.3072	86.314	87.0599	84.1298	7.06822	7.44531	7.87964	7.44252	85.7027	7.45892	1.27098	0.331716	0.635491	0.165858	0.0858421	-3.54217	0	0
17901	Myl1	myosin, light polypeptide 1	64.169	63.8341	73.9287	67.7062	12.6483	15.1899	15.8828	15.4374	67.4095	14.7896	4.68591	1.45604	2.34296	0.728022	0.216357	-2.20851	1.63367e-132	1.54864e-128
112407	Egln3	EGL nine homolog 3 (C. elegans)	84.9622	91.0661	89.6131	92.988	44.4776	50.4468	49.0628	46.1761	89.6573	47.5408	3.42167	2.70844	1.71084	1.35422	0.522725	-0.935877	8.89184e-62	5.61934e-58
98733	Obsl1	obscurin-like 1	32.8185	32.6807	33.1277	31.6813	16.7491	17.0016	17.4188	17.8121	32.577	17.2454	0.625734	0.467954	0.312867	0.233977	0.522273	-0.937125	9.68848e-56	4.5921e-52
11607	Agtr1a	angiotensin II receptor, type 1a	8.39921	8.74169	11.7459	8.44411	16.1104	16.1065	17.0235	17.3331	9.33272	16.6434	1.61594	0.630482	0.807969	0.315241	1.76045	0.815942	8.72458e-18	3.30819e-14
15460	Hr	hairless	7.44044	7.99692	7.6299	7.63992	4.5113	4.91396	5.91806	4.76362	7.6768	5.02674	0.232308	0.617004	0.116154	0.308502	0.645481	-0.631554	1.28641e-16	4.06485e-13
13838	Epha4	Eph receptor A4	13.3585	11.9515	12.1158	12.5887	19.5307	19.5164	17.1959	20.3908	12.5036	19.1584	0.63068	1.37078	0.31534	0.685392	1.51217	0.596624	1.89627e-16	5.13592e-13
16521	Kcnj5	potassium inwardly-rectifying channel, subfamily J, member 5	27.8998	25.3591	27.6412	23.8496	35.524	35.3344	39.319	39.2873	26.1874	37.3662	1.93193	2.238	0.965963	1.119	1.40843	0.494092	2.27823e-15	5.39913e-12
73998	Herc3	hect domain and RLD 3	7.55056	7.69065	9.27424	7.18138	11.3613	12.0853	11.9275	11.5264	7.92421	11.7251	0.9253	0.337901	0.46265	0.168951	1.46021	0.546171	1.94816e-14	4.10391e-11
14613	Gja5	gap junction protein, alpha 5	8.81771	10.379	10.321	9.27137	14.7605	13.2059	15.35	14.9786	9.69726	14.5738	0.776482	0.943841	0.388241	0.47192	1.48267	0.568194	2.55292e-14	4.84008e-11
23836	Cdh20	cadherin 20	0.199516	0.198679	0.282661	0.309776	0.78819	1.05897	1.07326	0.932673	0.247658	0.963274	0.0571563	0.132723	0.0285781	0.0663615	3.83131	1.93784	1.05423e-13	1.81701e-10
75216	Cep128	centrosomal protein 128	3.34713	2.51729	2.36643	2.34405	4.81254	4.87412	4.32128	4.54037	2.64372	4.63708	0.475205	0.255641	0.237602	0.12782	1.73205	0.792481	2.08919e-13	3.30075e-10
213484	Nudt18	nudix (nucleoside diphosphate linked moiety X)-type motif 18	6.49474	6.98307	6.72403	6.38888	4.2631	3.56506	4.74432	4.08455	6.64768	4.16426	0.263745	0.487045	0.131873	0.243523	0.618048	-0.694209	4.03862e-13	5.88986e-10
22350	Ezr	ezrin	22.9391	21.5034	21.1612	20.383	27.9303	29.101	31.1594	30.9754	21.4967	29.7916	1.06982	1.55064	0.534908	0.775322	1.36736	0.451388	5.41003e-13	7.32634e-10
58916	Myot	myotilin	55.322	64.667	49.0995	60.2686	31.1043	34.577	29.8772	29.3163	57.3393	31.2187	6.68931	2.36007	3.34465	1.18003	0.53651	-0.898323	1.03202e-12	1.30441e-09
50493	Txnrd1	thioredoxin reductase 1	24.5223	24.8797	24.0322	24.9468	17.8668	19.5567	18.6406	17.9816	24.5952	18.5114	0.419041	0.775786	0.209521	0.387893	0.742179	-0.430161	1.21216e-12	1.43633e-09
76257	Slc38a3	solute carrier family 38, member 3	25.5252	25.2037	26.213	23.14	18.7715	19.9805	16.4393	18.0854	25.0205	18.3192	1.32246	1.47798	0.661231	0.738992	0.72253	-0.46887	1.59012e-12	1.77335e-09
14167	Fgf12	fibroblast growth factor 12	3.15764	3.73672	3.74716	3.45531	5.08524	5.02984	5.48222	5.71141	3.52421	5.32718	0.279277	0.325888	0.139639	0.162944	1.49088	0.576168	2.09515e-12	2.20678e-09
216565	Ehbp1	EH domain binding protein 1	21.3284	21.9183	23.2555	21.6031	29.2906	29.3306	32.1456	28.0854	22.0263	29.713	0.854174	1.72155	0.427087	0.860775	1.33063	0.412115	2.81684e-12	2.81076e-09
544963	Iqgap2	IQ motif containing GTPase activating protein 2	6.42316	6.2205	6.69959	7.37407	4.90913	4.72395	4.20858	4.40266	6.67933	4.56108	0.503065	0.314653	0.251532	0.157326	0.673608	-0.57002	3.85321e-12	3.65265e-09
26874	Abcd2	ATP-binding cassette, sub-family D (ALD), member 2	2.2899	1.80805	2.48061	1.92039	3.58573	3.32014	3.42265	3.49967	2.12474	3.45705	0.314098	0.112995	0.157049	0.0564976	1.60732	0.684659	4.14327e-12	3.74058e-09
67216	Mboat2	membrane bound O-acyltransferase domain containing 2	7.647	6.38643	7.58519	7.71154	11.3604	11.6133	10.4813	11.3427	7.33254	11.1994	0.632844	0.494444	0.316422	0.247222	1.5073	0.59197	4.45936e-12	3.84296e-09
30927	Snai3	snail homolog 3 (Drosophila)	2.18091	1.69227	2.93803	3.19926	5.24854	4.82315	5.22905	5.48486	2.50262	5.1964	0.691629	0.274658	0.345814	0.137329	2.04866	1.03468	5.61694e-12	4.63007e-09
68753	Mybphl	myosin binding protein H-like	48.5463	53.2642	54.8808	53.7639	67.7904	67.7849	73.0899	76.0883	52.6138	71.1884	2.79462	4.11317	1.39731	2.05659	1.33448	0.41628	1.33597e-11	1.05536e-08
227399	Ppip5k2	diphosphoinositol pentakisphosphate kinase 2	32.7597	33.8363	35.5887	28.5916	46.9398	47.7683	42.2846	46.3797	32.6941	45.8431	2.97309	2.43995	1.48654	1.21997	1.38404	0.468881	2.36483e-11	1.7934e-08
227541	Camk1d	calcium/calmodulin-dependent protein kinase ID	2.07119	2.23109	2.57061	2.14469	3.27682	3.17171	3.77504	3.53147	2.25439	3.43876	0.220707	0.270321	0.110354	0.135161	1.50501	0.589775	2.82285e-11	2.0584e-08
72160	Tmem163	transmembrane protein 163	4.96639	5.23489	6.16525	5.39285	8.35852	7.61222	8.99347	9.47823	5.43985	8.61061	0.514646	0.808222	0.257323	0.404111	1.56208	0.643473	3.39369e-11	2.37142e-08
76142	Ppp1r14c	protein phosphatase 1, regulatory (inhibitor) subunit 14c	69.6064	62.6445	71.1726	58.7624	85.2795	85.2373	84.5152	86.6477	65.5465	85.4199	5.84757	0.890479	2.92379	0.445239	1.2866	0.363561	3.50228e-11	2.37142e-08
17898	Myl7	myosin, light polypeptide 7, regulatory	450.384	498.381	465.07	459.33	606.262	618.129	701.079	697.349	468.291	655.705	20.9504	50.496	10.4752	25.248	1.38085	0.465555	4.05996e-11	2.65423e-08
78286	Nav2	neuron navigator 2	7.19048	7.04794	6.71926	7.05383	9.06886	9.08296	9.80408	9.48191	7.00288	9.35945	0.200214	0.352886	0.100107	0.176443	1.3183	0.398676	4.88177e-11	3.08511e-08
12827	Col4a2	collagen, type IV, alpha 2	73.4972	73.4502	71.9139	72.7815	58.6311	61.7453	61.4765	53.1937	72.9107	58.7617	0.740571	3.97038	0.370285	1.98519	0.794805	-0.331327	7.53233e-11	4.60663e-08
30952	Cngb3	cyclic nucleotide gated channel beta 3	0.249741	0.314138	0.474859	0.311691	0.970285	0.767422	0.803237	0.941288	0.337607	0.870558	0.0962303	0.100195	0.0481152	0.0500977	2.54713	1.34887	1.1811e-10	6.99766e-08
433809	Rnf207	ring finger protein 207	22.4417	20.5555	24.1637	22.2615	33.3887	31.8431	35.3007	40.2966	22.3556	35.2073	1.4749	3.67582	0.73745	1.83791	1.55452	0.636473	1.25969e-10	7.23711e-08
22042	Tfrc	transferrin receptor	20.5144	30.2611	26.0259	15.9764	42.0968	42.7782	48.0382	48.0524	23.1945	45.2414	6.25134	3.24959	3.12567	1.62479	1.92433	0.944359	1.79236e-10	9.99454e-08
99470	Magi3	membrane associated guanylate kinase, WW and PDZ domain containing 3	14.0087	13.8566	14.5791	13.6957	17.2327	18.4611	18.737	19.2572	14.035	18.422	0.384571	0.858819	0.192286	0.42941	1.29485	0.372787	4.41532e-10	2.39171e-07
99887	Tmem56	transmembrane protein 56	0.517185	0.43218	0.591807	0.480117	1.172	0.950212	0.864596	1.12178	0.505322	1.02715	0.0673433	0.144085	0.0336716	0.0720423	2.00879	1.00633	4.55921e-10	2.40106e-07
240058	Cpne5	copine V	0.722869	0.846864	0.858446	0.516163	1.45905	1.42938	1.56152	1.51407	0.736085	1.49101	0.158939	0.0586623	0.0794694	0.0293311	1.99988	0.999911	5.18062e-10	2.65458e-07
12826	Col4a1	collagen, type IV, alpha 1	94.6912	89.9187	88.4771	92.1566	72.9847	79.7101	71.8783	63.2525	91.3109	71.9564	2.71479	6.75625	1.35739	3.37812	0.777161	-0.363715	5.39671e-10	2.69253e-07
70598	Filip1	filamin A interacting protein 1	29.6251	30.361	26.7267	31.0565	22.3144	23.7344	22.7888	23.0603	29.4423	22.9745	1.9024	0.593051	0.9512	0.296525	0.769354	-0.37828	6.49922e-10	3.15946e-07
74105	Gga2	golgi associated, gamma adaptin ear containing, ARF binding protein 2	14.3606	13.0163	13.8203	13.5977	17.9941	17.5275	17.9248	18.9595	13.6987	18.1015	0.556392	0.607826	0.278196	0.303913	1.30407	0.383026	6.69693e-10	3.17418e-07
57436	Gabarapl1	gamma-aminobutyric acid (GABA) A receptor-associated protein-like 1	76.6123	75.2639	72.0215	78.332	62.6865	56.0704	55.6958	60.425	75.5574	58.7194	2.67083	3.40616	1.33541	1.70308	0.766833	-0.383015	7.00154e-10	3.23761e-07
14702	Gng2	guanine nucleotide binding protein (G protein), gamma 2	2.07317	2.69241	2.45128	2.20459	4.13813	3.83337	3.47481	3.70229	2.35536	3.78715	0.273964	0.276938	0.136982	0.138469	1.58609	0.665472	8.59429e-10	3.87951e-07
326618	Tpm4	tropomyosin 4	52.0449	50.9843	55.016	54.4978	40.2183	45.5401	42.5947	40.3	53.1358	42.1633	1.933	2.50623	0.9665	1.25311	0.782508	-0.353822	9.26548e-10	4.08521e-07
17930	Myom2	myomesin 2	265.499	225.904	212.038	243.06	307.08	319.725	312.532	324.458	236.625	315.949	23.0552	7.6811	11.5276	3.84055	1.31728	0.397566	9.99096e-10	4.30497e-07
74241	Chpf	chondroitin polymerizing factor	12.9314	14.2971	13.5776	13.7866	9.58664	10.2886	10.6196	9.97734	13.6482	10.118	0.565409	0.44076	0.282705	0.22038	0.730917	-0.452221	1.03232e-09	4.34928e-07
52882	Rgs7bp	regulator of G-protein signalling 7 binding protein	2.14489	1.60336	1.71493	1.62765	2.98427	2.96821	2.62291	2.73742	1.77271	2.8282	0.252704	0.177333	0.126352	0.0886666	1.57555	0.655854	1.11893e-09	4.61171e-07
26399	Map2k6	mitogen-activated protein kinase kinase 6	3.29804	2.96392	3.53619	2.81848	5.17773	4.61494	5.49657	5.90449	3.15416	5.29843	0.324302	0.544146	0.162151	0.272073	1.659	0.730317	1.23286e-09	4.93871e-07
17896	Myl4	myosin, light polypeptide 4	483.432	519.761	530.797	506.042	626.359	650.837	731.38	718.48	510.008	681.764	20.407	51.1075	10.2035	25.5537	1.31838	0.398767	1.25037e-09	4.93871e-07
194231	Cnksr1	connector enhancer of kinase suppressor of Ras 1	7.19922	8.09323	5.91705	8.13639	4.06011	4.26048	3.8862	4.10166	7.33648	4.07711	1.04021	0.1538	0.520107	0.0769001	0.547646	-0.868685	2.10565e-09	8.14714e-07
20739	Spna1	spectrin alpha 1	1.5977	1.24773	2.06532	1.55261	2.6776	2.60525	2.5855	2.72415	1.61584	2.64812	0.337572	0.0643166	0.168786	0.0321583	1.61883	0.694951	2.15345e-09	8.16546e-07
20350	Sema3f	sema domain, immunoglobulin domain (Ig), short basic domain, secreted, (semaphorin) 3F	8.80919	9.45082	8.56565	10.3025	6.49697	6.13093	6.54597	6.84612	9.28205	6.505	0.776036	0.293277	0.388018	0.146639	0.691007	-0.533228	2.34517e-09	8.71806e-07
215819	Nhsl1	NHS-like 1	3.56536	3.08092	3.61617	2.88223	4.39012	4.47289	4.49841	5.01457	3.28617	4.594	0.361542	0.284167	0.180771	0.142083	1.38048	0.465173	2.57711e-09	9.39603e-07
12292	Cacna1s	calcium channel, voltage-dependent, L type, alpha 1S subunit	2.08627	2.05941	2.06493	2.42035	1.2645	1.21351	1.49227	1.47242	2.15774	1.36067	0.175454	0.142257	0.0877269	0.0711284	0.621809	-0.685458	2.91524e-09	1.04283e-06
53945	Slc40a1	solute carrier family 40 (iron-regulated transporter), member 1	6.26156	5.31043	6.01123	6.58983	4.29011	4.21098	4.22318	3.94429	6.04326	4.16714	0.542975	0.152588	0.271487	0.0762938	0.680285	-0.555788	3.4355e-09	1.20618e-06
14164	Fgf1	fibroblast growth factor 1	4.73346	4.3854	5.68555	4.46458	7.2797	7.25422	6.5948	6.6982	4.81725	6.95673	0.59773	0.36085	0.298865	0.180425	1.42578	0.511748	5.47842e-09	1.88846e-06
233765	Plekha7	pleckstrin homology domain containing, family A member 7	1.32033	1.9332	1.96713	1.53142	2.66306	3.0723	2.70512	2.79201	1.68802	2.80812	0.315033	0.18412	0.157517	0.0920598	1.64007	0.713753	5.75957e-09	1.94992e-06
18640	Pfkfb2	6-phosphofructo-2-kinase/fructose-2,6-biphosphatase 2	22.2641	20.0168	19.148	21.6155	16.8146	16.4894	15.0969	16.0502	20.7611	16.1128	1.4312	0.746201	0.715601	0.373101	0.765732	-0.385089	8.09106e-09	2.64909e-06
432530	Adcy1	adenylate cyclase 1	1.50947	1.7385	1.76481	1.53061	2.09922	2.25974	2.42892	2.47043	1.63585	2.31458	0.13443	0.17005	0.067215	0.085025	1.39551	0.480788	8.10418e-09	2.64909e-06
64424	Polr1e	polymerase (RNA) I polypeptide E	6.55828	6.11972	6.07509	5.80339	8.44162	8.25604	9.55252	8.90632	6.13912	8.78913	0.312453	0.577766	0.156227	0.288883	1.41267	0.498425	8.67321e-09	2.78704e-06
545428	Ccdc141	coiled-coil domain containing 141	23.8772	21.9872	23.8331	22.2834	29.2682	28.2493	27.477	31.6317	22.9952	29.1566	1.00045	1.80578	0.500227	0.902891	1.25159	0.323764	1.01456e-08	3.20583e-06
246049	Slc36a2	solute carrier family 36 (proton/amino acid symporter), member 2	11.6842	11.6145	14.4166	12.1805	16.3947	16.5287	17.5278	17.4395	12.474	16.9727	1.31941	0.593644	0.659703	0.296822	1.3427	0.425134	1.27257e-08	3.95519e-06
14260	Fmn1	formin 1	7.40004	7.36804	7.34459	7.335	9.46075	9.4107	9.30364	9.59712	7.36192	9.44305	0.0289576	0.121839	0.0144788	0.0609193	1.26545	0.339646	1.76439e-08	5.39533e-06
110784	Nr3c2	nuclear receptor subfamily 3, group C, member 2	5.49636	4.63852	6.58022	4.1932	7.96756	8.84028	8.02782	8.40342	5.22707	8.30977	1.05179	0.402827	0.525897	0.201414	1.57034	0.651078	2.30673e-08	6.94179e-06
225638	Alpk2	alpha-kinase 2	52.6012	53.376	47.4078	51.5407	39.5902	43.9936	44.2887	40.9607	51.2314	42.2083	2.65778	2.30407	1.32889	1.15204	0.812279	-0.299953	2.65812e-08	7.87426e-06
214804	Syde2	synapse defective 1, Rho GTPase, homolog 2 (C. elegans)	8.85172	8.58824	8.08911	8.12595	10.7156	10.3209	10.9336	11.835	8.41376	10.9513	0.369904	0.641406	0.184952	0.320703	1.28436	0.361053	2.94589e-08	8.57047e-06
19122	Prnp	prion protein	93.1645	92.7504	85.5162	95.6588	77.3767	76.3794	75.508	71.596	91.7725	75.215	4.36419	2.53061	2.18209	1.26531	0.808296	-0.307045	2.98355e-08	8.57047e-06
16322	Inha	inhibin alpha	6.13333	5.65191	6.02258	5.44504	3.46617	3.59214	3.67704	3.10484	5.81322	3.46005	0.320352	0.252157	0.160176	0.126079	0.587275	-0.767892	3.19757e-08	9.04817e-06
29809	Rabgap1l	RAB GTPase activating protein 1-like	7.15417	7.00665	7.48385	6.88176	9.01429	9.39206	9.03706	9.41052	7.13161	9.21348	0.259884	0.217189	0.129942	0.108594	1.27472	0.350179	3.27117e-08	9.1203e-06
108116	Slco3a1	solute carrier organic anion transporter family, member 3a1	28.8847	28.467	26.8945	29.0484	22.7434	24.2152	23.0194	22.7792	28.3237	23.1893	0.983691	0.694817	0.491845	0.347409	0.807418	-0.308613	4.22675e-08	1.15847e-05
268481	Krt222	keratin 222	10.2498	8.94703	12.0208	10.2901	14.3579	14.0109	13.6905	14.2588	10.3769	14.0796	1.26105	0.297595	0.630524	0.148797	1.33949	0.421681	4.27729e-08	1.15847e-05
78321	Ankrd23	ankyrin repeat domain 23	307.896	350.681	282.432	351.33	204.506	234.66	230.059	185.67	323.085	213.724	33.8757	22.9286	16.9378	11.4643	0.651632	-0.617871	5.32076e-08	1.42079e-05
242608	Podn	podocan	10.939	11.1194	13.8855	10.935	17.9516	15.5519	17.771	19.7006	11.7197	17.7438	1.44644	1.70072	0.72322	0.850358	1.49498	0.580123	5.90624e-08	1.55523e-05
240892	Dusp27	dual specificity phosphatase 27 (putative)	13.2554	13.7364	12.5811	13.9252	17.5202	16.3899	17.2414	17.7583	13.3745	17.2274	0.599409	0.596997	0.299704	0.298498	1.2705	0.345399	7.40622e-08	1.92349e-05
242894	Actr3b	ARP3 actin-related protein 3 homolog B (yeast)	26.4387	26.5995	29.7833	26.2502	36.8634	34.4262	32.4992	37.1025	27.2679	35.2228	1.683	2.18157	0.841499	1.09079	1.27508	0.350582	7.9478e-08	2.03625e-05
76376	Slc24a2	solute carrier family 24 (sodium/potassium/calcium exchanger), member 2	0.930143	0.973019	0.713788	0.919022	1.35705	1.34089	1.40841	1.3226	0.883993	1.35724	0.115833	0.0369047	0.0579167	0.0184523	1.51361	0.597991	8.16788e-08	2.06473e-05
12306	Anxa2	annexin A2	61.1626	59.2505	58.6234	61.8299	44.9593	53.3881	50.2001	47.5465	60.2166	49.0235	1.52415	3.61171	0.762076	1.80586	0.802666	-0.317128	1.04679e-07	2.61133e-05
56431	Dstn	destrin	61.8832	61.3168	60.8397	64.1867	75.9879	75.4298	75.801	82.8978	62.0566	77.5291	1.48272	3.58665	0.74136	1.79332	1.23243	0.30151	1.13695e-07	2.79941e-05
66402	Sln	sarcolipin	293.469	317.253	306.767	304.07	361.628	361.302	413.502	394.581	305.39	382.753	9.77204	25.7669	4.88602	12.8835	1.23604	0.305731	1.18911e-07	2.8903e-05
68497	Arel1	apoptosis resistant E3 ubiquitin protein ligase 1	16.0716	14.3533	17.561	16.3312	20.1022	20.3535	20.4894	20.6367	16.0793	20.3954	1.32135	0.22713	0.660676	0.113565	1.25173	0.323927	1.2652e-07	3.03633e-05
11548	Adra1b	adrenergic receptor, alpha 1b	13.4449	12.0684	13.8975	11.0424	16.3263	17.8224	19.9975	17.1499	12.6133	17.824	1.3045	1.57285	0.652252	0.786426	1.39459	0.479836	1.31335e-07	3.11247e-05
13166	Dbh	dopamine beta hydroxylase	1.76267	1.62025	2.07462	1.4239	2.75477	2.87867	3.361	3.18807	1.72036	3.04563	0.273985	0.278224	0.136993	0.139112	1.74799	0.805699	1.35772e-07	3.17791e-05
381836	Sbk2	SH3-binding domain kinase family, member 2	19.4506	19.5362	25.2855	19.7855	30.3556	27.4915	32.8741	31.0289	21.0144	30.4375	2.85094	2.23398	1.42547	1.11699	1.42981	0.515819	1.47027e-07	3.39936e-05
56808	Cacna2d2	calcium channel, voltage-dependent, alpha 2/delta subunit 2	3.08707	3.46023	3.63947	3.16872	4.51375	4.09147	4.78828	5.06459	3.33887	4.61452	0.256545	0.414926	0.128272	0.207463	1.3638	0.44763	1.53959e-07	3.51676e-05
109828	C7	complement component 7	30.7474	27.868	24.6365	24.0085	18.2395	19.844	18.5603	14.9137	26.8151	17.8894	3.11958	2.10141	1.55979	1.05071	0.65814	-0.603534	1.65144e-07	3.72734e-05
215031	Vgll2	vestigial like 2 homolog (Drosophila)	2.36389	1.92597	1.61469	2.64545	1.02915	0.522782	0.871965	0.8313	2.1375	0.813799	0.457288	0.21194	0.228644	0.10597	0.375879	-1.41166	2.47762e-07	5.52626e-05
16520	Kcnj4	potassium inwardly-rectifying channel, subfamily J, member 4	1.43781	1.84308	1.46663	1.48556	0.642659	0.814019	0.569256	0.772232	1.55827	0.699542	0.190887	0.11343	0.0954436	0.0567149	0.442484	-1.1763	2.72114e-07	5.99885e-05
12323	Camk2b	calcium/calmodulin-dependent protein kinase II, beta	5.60835	5.80469	6.03735	6.25811	4.29659	4.53151	4.78907	4.11113	5.92712	4.43207	0.281844	0.293653	0.140922	0.146826	0.737246	-0.439782	2.7882e-07	6.07603e-05
13645	Egf	epidermal growth factor	1.9123	2.51548	2.93038	2.3797	3.86759	3.33727	3.98601	3.81953	2.43447	3.7526	0.419583	0.285588	0.209791	0.142794	1.52078	0.60481	2.914e-07	6.27802e-05
104027	Synpo	synaptopodin	19.7236	21.9222	20.5624	22.3969	15.0486	14.8695	18.1769	15.4046	21.1513	15.8749	1.22894	1.5507	0.614471	0.775351	0.739855	-0.434685	2.99926e-07	6.38909e-05
241694	Ralgapa2	Ral GTPase activating protein, alpha subunit 2 (catalytic)	11.8937	11.6823	13.2603	11.5506	14.7838	14.6512	14.2939	15.9978	12.0967	14.9317	0.78847	0.740266	0.394235	0.370133	1.21831	0.284882	3.03837e-07	6.40049e-05
70012	Ccdc21	coiled-coil domain containing 21	14.4864	14.798	13.7597	15.8608	12.1196	12.6308	11.1457	11.377	14.7262	11.8183	0.872588	0.68264	0.436294	0.34132	0.79132	-0.337667	3.32151e-07	6.92005e-05
76566	Fam101b	family with sequence similarity 101, member B	24.6581	22.3256	23.6534	23.2562	17.6064	21.4543	19.6909	16.6821	23.4733	18.8584	0.966203	2.13976	0.483102	1.06988	0.792223	-0.336022	3.47665e-07	7.16454e-05
100689703	9330133O14Rik	RIKEN cDNA 9330133O14 gene	0.701972	0.595761	0.978967	0.724542	1.61932	1.24195	1.32165	1.76729	0.75031	1.48755	0.16245	0.247293	0.081225	0.123647	1.95975	0.970667	3.52059e-07	7.17709e-05
13506	Dsc2	desmocollin 2	15.6109	15.8778	17.317	14.8111	18.4586	20.7765	21.3726	20.1793	15.9042	20.1967	1.04523	1.25697	0.522615	0.628486	1.25267	0.325012	3.95863e-07	7.98422e-05
211945	Plekhh1	pleckstrin homology domain containing, family H (with MyTH4 domain) member 1	0.730412	0.741267	0.827158	0.618582	1.25617	1.32627	1.01744	1.50266	0.729355	1.27564	0.0855941	0.200955	0.0427971	0.100477	1.72715	0.788396	4.10866e-07	8.1996e-05
69065	Chac1	ChaC, cation transport regulator-like 1 (E. coli)	3.98356	4.54169	3.35265	2.80581	1.92317	1.11649	1.0863	1.52992	3.67093	1.41397	0.754032	0.395221	0.377016	0.19761	0.380791	-1.39293	4.36319e-07	8.61685e-05
320129	Adrbk2	adrenergic receptor kinase, beta 2	4.66844	4.73631	3.75268	4.55188	5.71839	6.32034	6.49884	5.7706	4.42733	6.07704	0.456166	0.391429	0.228083	0.195715	1.35296	0.436118	4.4608e-07	8.71879e-05
230899	Nppa	natriuretic peptide type A	2320.43	2812.53	2327.4	2479.26	3215.63	3162.27	3476.71	3659.22	2484.91	3378.46	230.381	232.186	115.191	116.093	1.34049	0.422763	5.05042e-07	9.63584e-05
58805	Mlxipl	MLX interacting protein-like	12.7023	13.8357	12.5057	13.8741	10.2677	9.84139	11.4144	10.0699	13.2294	10.3984	0.726842	0.69942	0.363421	0.34971	0.774952	-0.367821	5.06394e-07	9.63584e-05
12499	Entpd5	ectonucleoside triphosphate diphosphohydrolase 5	43.7151	40.3488	52.0497	38.65	56.2288	59.9867	60.5528	59.4504	43.6909	59.0547	5.9568	1.93691	2.9784	0.968455	1.33433	0.416121	5.10297e-07	9.63584e-05
68460	Dhrs7c	dehydrogenase/reductase (SDR family) member 7C	102.074	94.6183	100.386	85.6535	119.389	110.947	116.855	122.421	95.683	117.403	7.40925	4.86842	3.70463	2.43421	1.21145	0.276731	5.13329e-07	9.63584e-05
218294	Cdc14b	CDC14 cell division cycle 14 homolog B (S. cerevisiae)	7.32108	6.61824	6.96709	6.68115	8.10491	9.73732	10.0606	8.95979	6.89689	9.21566	0.320962	0.872791	0.160481	0.436395	1.31781	0.398138	5.70062e-07	0.000105959
381835	Gm1078	predicted gene 1078	21.9497	24.1432	30.7909	22.5131	40.5929	34.11	37.108	36.9182	24.8492	37.1823	4.06884	2.65494	2.03442	1.32747	1.47753	0.563188	6.16132e-07	0.000113244
11966	Atp6v1b2	ATPase, H+ transporting, lysosomal V1 subunit B2	40.1868	40.0263	36.4633	40.7643	31.3745	34.5512	34.2194	29.1559	39.3602	32.3253	1.95708	2.54896	0.978542	1.27448	0.809627	-0.304671	6.25586e-07	0.000113244
12168	Bmpr2	bone morphogenic protein receptor, type II (serine/threonine kinase)	12.3872	11.2522	11.0434	12.0747	8.79531	9.08477	9.15806	9.43518	11.6894	9.11833	0.643938	0.262957	0.321969	0.131478	0.769491	-0.378024	6.27173e-07	0.000113244
18412	Sqstm1	sequestosome 1	240.231	231.323	240.988	259.291	212.668	199.756	201.785	203.945	242.958	204.539	11.7397	5.68309	5.86983	2.84155	0.830528	-0.267899	6.53422e-07	0.00011687
18613	Pecam1	platelet/endothelial cell adhesion molecule 1	69.8971	67.0222	66.1717	70.9458	58.9518	61.3516	58.0167	53.702	68.5092	58.0055	2.27583	3.19441	1.13792	1.59721	0.835041	-0.26008	6.6443e-07	0.000117728
17540	Mrvi1	MRV integration site 1	3.99892	4.26812	4.51461	4.40266	5.76844	5.53618	6.05765	5.50667	4.29608	5.71723	0.222262	0.255356	0.111131	0.127678	1.3126	0.39243	7.07817e-07	0.000124255
64051	Sv2a	synaptic vesicle glycoprotein 2 a	1.53247	1.69909	2.5516	1.65909	3.15629	3.29826	3.52183	4.37464	1.86056	3.58776	0.466132	0.54574	0.233066	0.27287	1.90401	0.929039	7.56472e-07	0.000131577
20250	Scd2	stearoyl-Coenzyme A desaturase 2	8.50312	7.79427	9.87938	8.41267	10.6022	12.8747	12.4973	11.8628	8.64736	11.9593	0.879678	0.996398	0.439839	0.498199	1.36428	0.448144	7.71313e-07	0.000132939
12176	Bnip3	BCL2/adenovirus E1B interacting protein 3	87.4682	92.8372	82.0426	99.7135	71.9329	69.4572	61.0881	57.8975	90.5154	65.0939	7.55137	6.67448	3.77568	3.33724	0.709052	-0.496036	7.8138e-07	0.000133461
140492	Kcnn2	potassium intermediate/small conductance calcium-activated channel, subfamily N, member 2	2.72214	2.43143	3.53516	2.45905	4.73168	3.79935	5.05031	5.14419	2.78694	4.68138	0.51573	0.613951	0.257865	0.306975	1.6597	0.730923	7.98443e-07	0.000135158
11540	Adora2a	adenosine A2a receptor	5.5436	4.96101	5.47517	5.4394	4.00238	4.06142	3.61529	3.35196	5.3548	3.75776	0.266062	0.335169	0.133031	0.167585	0.692411	-0.530299	8.72664e-07	0.000146414
18132	Notch4	Notch gene homolog 4 (Drosophila)	10.3638	10.8921	10.0363	10.9991	8.94155	7.55987	8.04906	8.65089	10.5729	8.30035	0.452829	0.617921	0.226414	0.30896	0.774584	-0.368507	9.22622e-07	0.000153438
330812	Rnf150	ring finger protein 150	5.24586	5.3725	5.25488	5.40049	6.40862	7.23497	6.87436	6.83307	5.31843	6.83776	0.0795021	0.338281	0.039751	0.169141	1.26773	0.342243	1.04899e-06	0.000172937
63954	Rbp7	retinol binding protein 7, cellular	52.9237	53.4183	54.4629	53.0262	42.7558	45.5268	31.6526	33.5104	53.4578	38.3614	0.703155	6.81159	0.351577	3.40579	0.707937	-0.498307	1.23e-06	0.000201031
17076	Ly75	lymphocyte antigen 75	0.382881	0.337948	0.40683	0.35466	0.713072	0.910262	0.741474	0.749736	0.37058	0.778636	0.0304616	0.0891448	0.0152308	0.0445724	2.07277	1.05156	1.40417e-06	0.000227535
225341	Lims2	LIM and senescent cell antigen like domains 2	81.8633	96.378	87.7239	93.2673	67.9286	70.1797	76.2651	69.9874	89.8081	71.0902	6.39254	3.59726	3.19627	1.79863	0.78027	-0.357954	1.45632e-06	0.000233987
330119	Adamts3	a disintegrin-like and metallopeptidase (reprolysin type) with thrombospondin type 1 motif, 3	1.38093	1.28082	1.38149	1.06691	1.79931	1.58592	1.82801	2.0289	1.27754	1.81054	0.148178	0.181262	0.0740892	0.0906312	1.39982	0.48524	1.69092e-06	0.000269397
83433	Trem2	triggering receptor expressed on myeloid cells 2	1.5357	1.97722	3.44483	2.11946	3.9675	4.22646	4.89545	4.98961	2.26931	4.51976	0.82215	0.500969	0.411075	0.250485	1.96572	0.975061	1.73222e-06	0.000273676
14085	Fah	fumarylacetoacetate hydrolase	23.4797	27.5438	23.4954	27.3292	18.3882	19.63	20.7468	17.8821	25.462	19.1618	2.28163	1.28682	1.14082	0.643409	0.741552	-0.431381	1.81393e-06	0.000284217
50781	Dkk3	dickkopf homolog 3 (Xenopus laevis)	38.7669	40.8921	40.1928	40.809	49.2998	49.1821	51.4855	47.5017	40.1652	49.3673	0.983013	1.63363	0.491506	0.816816	1.21216	0.277581	2.05812e-06	0.000319835
59045	Stard3	START domain containing 3	11.9132	11.2957	12.0901	9.98857	15.1903	13.1404	14.6261	15.6903	11.3219	14.6618	0.951887	1.10351	0.475943	0.551756	1.27885	0.354845	2.16081e-06	0.000332768
19655	Rbmx	RNA binding motif protein, X chromosome	8.70358	8.29261	10.5206	9.11571	11.0857	11.8386	11.9583	12.4466	9.15813	11.8323	0.968497	0.562942	0.484248	0.281471	1.27487	0.350351	2.17645e-06	0.000332768
109245	Lrrc39	leucine rich repeat containing 39	28.7336	26.7299	31.4252	27.1173	34.3582	35.7812	34.5854	34.556	28.5015	34.8202	2.13356	0.648561	1.06678	0.324281	1.2057	0.269866	2.5373e-06	0.000384837
23945	Mgll	monoglyceride lipase	63.8676	59.745	71.5907	66.0532	45.2644	55.3356	54.9365	43.6665	65.3141	49.8008	4.93453	6.19728	2.46727	3.09864	0.751805	-0.41157	2.60833e-06	0.000392471
74318	Hopx	HOP homeobox	120.159	121.941	135.12	116.95	150.864	142.871	143.576	154.137	123.542	147.862	7.98989	5.52748	3.99495	2.76374	1.18131	0.240383	2.74715e-06	0.000410104
64082	Popdc2	popeye domain containing 2	123.136	134.843	126.849	126.246	145.457	145.538	157.073	160.454	127.768	152.13	4.98904	7.78266	2.49452	3.89133	1.17433	0.231841	2.94348e-06	0.00043598
15211	Hexa	hexosaminidase A	43.6003	41.0923	36.4555	41.9549	33.9318	35.0471	32.8428	32.4349	40.7758	33.5642	3.0623	1.17328	1.53115	0.586641	0.811846	-0.300723	3.02513e-06	0.000444601
218194	Phactr1	phosphatase and actin regulator 1	2.61264	2.27716	2.68998	2.02396	3.78561	3.04574	3.33817	3.40835	2.40094	3.39447	0.308654	0.304392	0.154327	0.152196	1.39703	0.482367	3.06501e-06	0.000446996
243764	Chrm2	cholinergic receptor, muscarinic 2, cardiac	46.0173	47.2825	42.7917	43.8368	54.3625	53.6673	52.6085	58.9499	44.9821	54.8971	2.03901	2.79651	1.0195	1.39825	1.20403	0.267873	3.11934e-06	0.000451447
277743	Fam131c	family with sequence similarity 131, member C	3.06609	4.36286	3.39553	3.80355	2.25192	1.60446	2.0071	2.16477	3.65701	2.00706	0.558946	0.286887	0.279473	0.143444	0.541277	-0.885561	3.2429e-06	0.000465774
381259	Als2cr4	amyotrophic lateral sclerosis 2 (juvenile) chromosome region, candidate 4	1.85121	2.35055	2.19691	2.26004	1.30254	1.36113	1.05532	1.3343	2.16468	1.26332	0.218284	0.14072	0.109142	0.07036	0.575442	-0.797257	3.38956e-06	0.000478618
54403	Slc4a4	solute carrier family 4 (anion exchanger), member 4	9.51116	9.63758	8.73852	9.91272	6.8469	7.66184	8.15136	8.05743	9.44999	7.67938	0.50307	0.594142	0.251535	0.297071	0.801119	-0.319912	3.39733e-06	0.000478618
11459	Acta1	actin, alpha 1, skeletal muscle	355.019	522.465	432.654	658.526	174.597	166.941	192.05	197.947	492.166	182.884	130.313	14.5348	65.1567	7.26738	0.365814	-1.45082	3.40806e-06	0.000478618
68024	Hist1h2bc	histone cluster 1, H2bc	38.422	40.5385	32.4254	34.915	28.7838	27.9729	28.0214	26.7843	36.5752	27.8906	3.60998	0.825738	1.80499	0.412869	0.75212	-0.410965	3.44559e-06	0.00048033
68718	Rnf166	ring finger protein 166	22.5945	24.2057	23.6021	21.9275	29.3576	26.7727	28.0203	31.0269	23.0825	28.7944	1.01715	1.82462	0.508575	0.91231	1.23105	0.299893	3.74658e-06	0.000518478
71728	Stk11ip	serine/threonine kinase 11 interacting protein	4.15053	4.26758	4.55764	4.34974	3.36552	3.09448	3.38118	3.02364	4.33137	3.2162	0.171569	0.183856	0.0857845	0.0919279	0.732576	-0.448951	4.95772e-06	0.000676959
22228	Ucp2	uncoupling protein 2 (mitochondrial, proton carrier)	20.7525	19.5187	22.9415	19.807	17.3396	17.6957	18.0162	15.619	20.7549	17.1676	1.55005	1.06876	0.775027	0.534379	0.816212	-0.292985	4.9632e-06	0.000676959
52118	Pvr	poliovirus receptor	10.4781	10.4749	9.58532	10.5434	7.76365	7.80956	8.39143	8.00488	10.2704	7.99238	0.457839	0.285855	0.228919	0.142928	0.767443	-0.381869	5.22633e-06	0.000707757
14969	H2-Eb1	histocompatibility 2, class II antigen E beta	2.48423	1.93339	1.26071	1.60146	3.26435	2.75518	3.54233	3.20841	1.81995	3.19256	0.521095	0.32611	0.260548	0.163055	1.73189	0.792348	5.69316e-06	0.000765508
16782	Lamc2	laminin, gamma 2	2.22895	2.61664	2.36836	2.68944	1.63124	1.97176	1.80499	1.74494	2.47585	1.78823	0.214443	0.141987	0.107222	0.0709937	0.711605	-0.490852	5.92078e-06	0.000790508
17349	Mlf1	myeloid leukemia factor 1	86.402	70.005	91.1267	64.732	104.141	102.696	114.691	114.225	78.0664	108.938	12.6866	6.40377	6.34328	3.20188	1.37848	0.463078	6.0484e-06	0.000801899
57262	Retnla	resistin like alpha	19.4549	11.8038	13.9645	10.4291	24.6689	21.0549	24.4046	23.4671	13.9131	23.3989	3.97079	1.64553	1.9854	0.822767	1.66323	0.733989	6.14188e-06	0.000807636
74148	Cluh	clustered mitochondria (cluA/CLU1) homolog	84.8072	92.8134	90.0996	85.8592	100.368	102.956	106.791	109.688	88.3948	104.951	3.72966	4.11569	1.86483	2.05785	1.17107	0.22783	6.17686e-06	0.000807636
69576	Smco1	single-pass membrane protein with coiled-coil domains 1	11.0872	9.65672	11.106	10.672	13.3633	15.9864	15.8484	14.5155	10.6305	14.9284	0.679383	1.23639	0.339691	0.618195	1.38508	0.469974	6.7527e-06	0.000876879
20411	Sorbs1	sorbin and SH3 domain containing 1	151.012	155.785	132.659	163.05	116.083	121.541	106.517	120.247	150.626	116.097	12.9607	6.79768	6.48033	3.39884	0.759954	-0.396016	6.81421e-06	0.000878848
13008	Csrp2	cysteine and glycine-rich protein 2	19.4908	24.047	19.6744	22.225	29.1809	28.2027	30.0163	26.9185	21.3593	28.5796	2.18351	1.33254	1.09176	0.666272	1.31884	0.39927	6.89898e-06	0.000883768
74741	C2cd5	RIKEN cDNA 5730419I09 gene	4.80606	4.06243	4.78291	4.93823	5.98434	6.51816	5.94852	6.37263	4.6474	6.20592	0.395942	0.283218	0.197971	0.141609	1.31747	0.397766	7.50131e-06	0.000954478
74116	Pi16	peptidase inhibitor 16	25.1668	27.6988	25.2765	28.1535	20.7586	20.9705	22.7285	22.3718	26.5739	21.7073	1.5731	0.987817	0.786552	0.493908	0.805349	-0.312315	7.7695e-06	0.000982013
17996	Neb	nebulin	0.665914	0.85493	0.646166	0.79933	0.398798	0.423551	0.547096	0.472934	0.741585	0.460595	0.101674	0.0653856	0.0508368	0.0326928	0.611751	-0.708983	7.99636e-06	0.00100399
108099	Prkag2	protein kinase, AMP-activated, gamma 2 non-catalytic subunit	8.7018	8.36158	9.11942	7.67236	10.9328	9.82176	11.4176	12.4488	8.46379	11.1553	0.611914	1.09085	0.305957	0.545425	1.3013	0.379952	8.15541e-06	0.00101723
102857	Slc6a8	solute carrier family 6 (neurotransmitter transporter, creatine), member 8	78.4398	86.9848	75.4792	85.5866	66.723	65.2375	67.3371	68.4586	81.6226	66.939	5.54793	1.3428	2.77396	0.671398	0.808627	-0.306454	8.34761e-06	0.00103439
17155	Man1a	mannosidase 1, alpha	16.9467	16.3008	14.6251	16.2926	12.8346	14.0482	13.2711	13.1139	16.0413	13.317	0.992592	0.519812	0.496296	0.259906	0.818659	-0.288665	8.68502e-06	0.00106922
75599	Pcdh1	protocadherin 1	10.8161	10.0098	12.2678	10.9733	9.0327	9.70835	8.65414	8.17719	11.0167	8.8931	0.934746	0.646465	0.467373	0.323232	0.796479	-0.328292	8.75648e-06	0.00107106
72535	Aldh1b1	aldehyde dehydrogenase 1 family, member B1	14.2477	12.2945	12.2824	12.0435	16.6945	16.3134	16.4276	15.9623	12.717	16.3495	1.02695	0.303503	0.513473	0.151752	1.26893	0.343607	8.87524e-06	0.00107187
71710	Lrrcc1	leucine rich repeat and coiled-coil domain containing 1	4.1791	3.98759	3.59778	4.46928	3.22961	3.40006	2.85304	2.65172	4.05844	3.03361	0.365413	0.342125	0.182707	0.171063	0.736967	-0.440329	8.88808e-06	0.00107187
51897	Atg13	ATG13 autophagy related 13 homolog (S. cerevisiae)	23.7799	25.2496	21.5131	24.8768	19.7758	20.8982	18.9616	18.6045	23.8549	19.56	1.68118	1.01789	0.840589	0.508945	0.808388	-0.30688	8.99617e-06	0.00107187
16847	Lepr	leptin receptor	1.54939	1.67313	1.90108	1.66364	2.24223	2.17013	2.38927	2.55372	1.69681	2.33884	0.147334	0.169816	0.0736672	0.084908	1.36005	0.443661	9.03228e-06	0.00107187
192970	Dhrs11	dehydrogenase/reductase (SDR family) member 11	42.6781	43.2874	47.2447	38.7993	57.3044	50.1584	51.9506	55.4338	43.0024	53.7118	3.45688	3.24552	1.72844	1.62276	1.23326	0.302471	9.04578e-06	0.00107187
17926	Myoc	myocilin	3.83795	3.00576	2.84512	3.80466	5.1782	4.47417	5.96643	5.18439	3.37337	5.2008	0.521545	0.609634	0.260772	0.304817	1.52091	0.604933	9.50464e-06	0.00111925
436022	Dnaaf3	dynein, axonemal assembly factor 3	3.73165	3.96167	4.3856	3.16031	5.39899	5.50178	5.59634	5.48296	3.80981	5.49502	0.510734	0.0809903	0.255367	0.0404952	1.42369	0.509636	9.96785e-06	0.00116655
237754	Btnl9	butyrophilin-like 9	20.7282	19.8975	19.4085	24.4701	14.1909	17.1141	16.4783	14.9939	21.1261	15.6943	2.29494	1.33929	1.14747	0.669647	0.731999	-0.450086	1.04006e-05	0.00120779
242721	Klhdc7a	kelch domain containing 7A	3.02333	2.85944	2.96533	3.39304	1.8542	2.35654	2.63856	2.23951	3.06029	2.2722	0.231979	0.325129	0.11599	0.162565	0.731623	-0.450827	1.05546e-05	0.00120779
51801	Ramp1	receptor (calcitonin) activity modifying protein 1	0.470984	0.600626	0.95737	0.502928	1.30359	1.08688	1.14562	1.24647	0.632977	1.19564	0.223183	0.0975842	0.111592	0.0487921	1.86651	0.900342	1.05737e-05	0.00120779
72333	Palld	palladin, cytoskeletal associated protein	50.5102	51.5321	52.3596	46.7177	56.1376	61.4704	63.2904	60.9488	50.2799	60.4618	2.49235	3.05254	1.24617	1.52627	1.1862	0.246347	1.05751e-05	0.00120779
17281	Fyco1	FYVE and coiled-coil domain containing 1	60.9543	57.9853	70.6155	64.0982	77.1792	75.082	76.7916	82.0419	63.4134	77.7737	5.41143	2.98782	2.70572	1.49391	1.2104	0.275484	1.08125e-05	0.00122752
72565	Uaca	uveal autoantigen with coiled-coil domains and ankyrin repeats	27.294	27.7981	29.2982	30.3823	23.6331	24.1818	25.5246	24.0611	28.6932	24.3501	1.41161	0.817623	0.705803	0.408812	0.836886	-0.256897	1.20891e-05	0.00136357
18187	Nrp2	neuropilin 2	10.8598	9.61781	10.562	11.3531	8.89856	9.49242	9.10493	8.50797	10.5982	9.00097	0.730488	0.410635	0.365244	0.205318	0.83767	-0.255546	1.21548e-05	0.00136357
15251	Hif1a	hypoxia inducible factor 1, alpha subunit	13.7128	12.5951	15.0677	13.925	15.8975	17.3852	17.1724	17.794	13.8252	17.0623	1.01319	0.818237	0.506595	0.409119	1.21764	0.284093	1.2379e-05	0.00138055
243912	Hspb6	heat shock protein, alpha-crystallin-related, B6	579.087	639.024	622.553	658.607	523.944	535.198	549.911	545.67	624.818	538.681	33.8624	11.6084	16.9312	5.80422	0.850068	-0.234349	1.26262e-05	0.00139988
104110	Adcy4	adenylate cyclase 4	10.3534	11.2868	10.0907	12.3341	8.60403	9.06198	8.81695	7.91898	11.0162	8.60049	1.01754	0.491357	0.50877	0.245678	0.769397	-0.3782	1.30712e-05	0.0014408
105675	Ppif	peptidylprolyl isomerase F (cyclophilin F)	128.247	127.585	138.479	126.668	156.99	154.851	156.035	154.547	130.245	155.606	5.5273	1.12421	2.76365	0.562103	1.17886	0.237394	1.36638e-05	0.00149741
241226	Itga8	integrin alpha 8	3.07169	3.05782	2.54737	3.27214	3.85605	4.54454	4.63353	3.88971	2.98725	4.23096	0.309174	0.415292	0.154587	0.207646	1.39551	0.48079	1.45779e-05	0.00158841
100043766	Gm14057	Ppp1r14c pseudogene	25.7847	23.4157	27.5822	22.0086	30.0192	32.3433	29.1747	31.4838	24.6978	30.7552	2.47496	1.42509	1.23748	0.712543	1.22931	0.297854	1.4877e-05	0.00161173
14857	Gsta1	glutathione S-transferase, alpha 1 (Ya)	2.58745	2.96698	2.74929	2.67825	1.21687	1.65309	0.866057	1.32965	2.7455	1.26642	0.161834	0.324683	0.0809172	0.162342	0.454775	-1.13678	1.54823e-05	0.00166513
73095	Slc25a42	solute carrier family 25, member 42	29.0687	29.0562	33.5403	28.3356	35.0256	35.8969	37.1763	36.9066	30.0002	36.2513	2.38481	0.985389	1.1924	0.492694	1.19241	0.253877	1.55455e-05	0.00166513
19229	Ptk2b	PTK2 protein tyrosine kinase 2 beta	2.08356	2.13126	1.84221	2.29263	2.98689	2.58309	2.90594	3.31271	2.08742	2.94716	0.186349	0.299692	0.0931744	0.149846	1.39264	0.477818	1.63145e-05	0.00173767
12444	Ccnd2	cyclin D2	27.1832	31.3704	28.496	31.476	23.5653	22.747	25.2792	24.0099	29.6314	23.9003	2.13773	1.0576	1.06887	0.528798	0.795191	-0.330627	1.70852e-05	0.00180455
223527	Eny2	enhancer of yellow 2 homolog (Drosophila)	7.97425	7.19583	8.7708	7.20644	9.97262	10.322	11.0516	9.83682	7.78683	10.2958	0.750435	0.543758	0.375217	0.271879	1.30495	0.384	1.71327e-05	0.00180455
71302	Arhgap26	Rho GTPase activating protein 26	15.9898	14.9277	15.8412	13.1436	19.3868	17.5199	17.9834	20.141	14.9756	18.7578	1.30849	1.21668	0.654246	0.60834	1.23694	0.306781	1.74818e-05	0.00183114
78267	Klhdc8b	kelch domain containing 8B	3.37392	2.89118	3.71856	3.46077	4.69757	4.52328	5.03225	4.6772	3.36111	4.73258	0.345785	0.214402	0.172893	0.107201	1.38962	0.474693	1.7825e-05	0.00185683
72961	Slc17a7	solute carrier family 17 (sodium-dependent inorganic phosphate cotransporter), member 7	20.2278	24.0549	22.5442	20.6604	26.2859	25.3232	27.9357	27.2829	21.8718	26.7069	1.76901	1.14507	0.884506	0.572533	1.20436	0.26827	1.8932e-05	0.00196138
227960	Gca	grancalcin	5.3075	5.52035	4.83955	5.3078	6.34756	7.45887	7.0304	7.26692	5.2438	7.02593	0.287547	0.485015	0.143774	0.242508	1.32087	0.401492	1.97208e-05	0.00203199
231470	Fras1	Fraser syndrome 1 homolog (human)	0.433432	0.483577	0.443947	0.419983	0.539467	0.72539	0.809962	0.785296	0.445235	0.715029	0.0273783	0.12231	0.0136891	0.0611549	1.5828	0.662482	1.98373e-05	0.00203295
213402	Armc2	armadillo repeat containing 2	19.9365	18.6446	21.1835	22.627	17.3099	16.3868	14.564	16.2707	20.5979	16.1329	1.70423	1.14461	0.852113	0.572306	0.772808	-0.371818	2.00046e-05	0.00203907
383787	Gm1337	predicted gene 1337	0.394647	0.442547	0.500493	0.258754	0.732829	0.608128	0.712212	0.843286	0.39911	0.724114	0.103094	0.0963889	0.0515468	0.0481945	1.79321	0.842547	2.02856e-05	0.00205665
67564	Tmem35	transmembrane protein 35	2.61342	2.55864	2.1598	2.18597	3.51792	3.71041	3.91555	3.83162	2.37946	3.74387	0.239814	0.172573	0.119907	0.0862864	1.55209	0.63421	2.13437e-05	0.00215242
225724	Mapk4	mitogen-activated protein kinase 4	2.2403	2.12767	1.55369	2.45399	1.05386	1.49525	1.17771	1.25688	2.09391	1.24593	0.384734	0.186033	0.192367	0.0930163	0.585981	-0.771074	2.16861e-05	0.00217538
13511	Dsg2	desmoglein 2	19.8212	18.8452	19.8329	16.6584	22.0263	21.6907	23.9119	22.2972	18.7894	22.4815	1.49419	0.985324	0.747097	0.492662	1.18094	0.23994	2.18982e-05	0.0021851
14858	Gsta2	glutathione S-transferase, alpha 2 (Yc2)	1.95421	2.28017	2.30716	2.26797	0.980332	0.768319	0.80984	0.907049	2.20238	0.866385	0.166254	0.0956585	0.0831269	0.0478292	0.388227	-1.36503	2.20469e-05	0.00218842
71911	Bdh1	3-hydroxybutyrate dehydrogenase, type 1	100.799	107.464	106.65	115.478	95.3864	85.1773	76.1304	78.8569	107.598	83.8878	6.03417	8.55119	3.01709	4.2756	0.769118	-0.378722	2.22295e-05	0.00219485
76650	Srxn1	sulfiredoxin 1 homolog (S. cerevisiae)	13.3445	14.887	13.3646	15.0347	10.0433	13.0128	11.2175	9.9938	14.1577	11.0668	0.929379	1.41522	0.46469	0.707611	0.770068	-0.376943	2.23432e-05	0.00219485
11490	Adam15	a disintegrin and metallopeptidase domain 15 (metargidin)	33.3122	34.6586	32.624	34.489	28.0142	30.1094	30.5605	26.9221	33.771	28.9016	0.971183	1.724	0.485591	0.862	0.843767	-0.245083	2.33606e-05	0.00227689
14628	Ostm1	osteopetrosis associated transmembrane protein 1	12.9155	13.8964	14.3133	13.7771	11.1981	11.5708	10.8685	11.0826	13.7256	11.18	0.58696	0.294137	0.29348	0.147069	0.803404	-0.315802	2.348e-05	0.00227689
26757	Dpysl4	dihydropyrimidinase-like 4	2.81394	2.19076	3.51319	2.08522	4.47836	3.85834	3.89529	4.40807	2.65078	4.16001	0.658749	0.328616	0.329374	0.164308	1.55189	0.634025	2.36661e-05	0.00227689
24012	Rgs7	regulator of G protein signaling 7	1.16949	0.837955	1.16332	1.03258	1.87049	1.80495	1.97031	1.7819	1.05083	1.85691	0.15533	0.0843997	0.0776648	0.0421998	1.74494	0.803178	2.37111e-05	0.00227689
83997	Slmap	sarcolemma associated protein	61.677	67.599	61.1084	71.1084	52.3562	56.0198	55.1796	53.7005	65.3732	54.314	4.82002	1.6195	2.41001	0.809748	0.818918	-0.288209	2.37789e-05	0.00227689
12955	Cryab	crystallin, alpha B	1552.41	1714.51	1404.8	1625.06	1234.15	1330.36	1311.07	1229.66	1574.2	1276.31	130.95	51.9116	65.4749	25.9558	0.799151	-0.32346	2.46404e-05	0.00234753
16508	Kcnd2	potassium voltage-gated channel, Shal-related family, member 2	9.10688	8.87272	10.5154	7.93161	12.003	11.8975	10.8493	11.7386	9.10666	11.6221	1.06772	0.526514	0.533861	0.263257	1.26012	0.33356	2.4891e-05	0.00235954
21346	Tagln2	transgelin 2	60.2264	57.6915	59.8066	56.3904	50.5518	53.1583	50.1408	45.2939	58.5287	49.7862	1.80635	3.27943	0.903174	1.63972	0.839173	-0.25296	2.78428e-05	0.00262617
23969	Pacsin1	protein kinase C and casein kinase substrate in neurons 1	0.9622	1.55297	1.16844	1.30381	0.633013	0.875495	0.638866	0.639833	1.24685	0.696802	0.247741	0.119167	0.123871	0.0595834	0.55005	-0.862366	2.80142e-05	0.00262617
69847	Wnk4	WNK lysine deficient protein kinase 4	4.50548	4.27858	5.54819	4.21997	6.87036	5.51651	6.66424	7.06903	4.63806	6.53003	0.619119	0.6956	0.30956	0.3478	1.39076	0.475876	2.81193e-05	0.00262617
12325	Camk2g	calcium/calmodulin-dependent protein kinase II gamma	19.2852	18.3541	21.2373	17.7762	22.1486	22.6185	24.6535	23.4165	19.1632	23.2093	1.51606	1.09587	0.758031	0.547936	1.19526	0.257319	2.88952e-05	0.00268428
71617	9130011E15Rik	RIKEN cDNA 9130011E15 gene	8.4833	7.42825	8.35547	7.56449	10.3615	9.71608	10.2626	10.3419	7.95788	10.1705	0.538335	0.305964	0.269167	0.152982	1.26171	0.335383	2.91292e-05	0.00268428
18762	Prkcz	protein kinase C, zeta	1.6565	1.77025	1.20203	1.51694	0.857337	1.04839	0.927313	1.09303	1.53643	0.981517	0.245827	0.108422	0.122913	0.0542108	0.629654	-0.667369	2.91661e-05	0.00268428
18478	Pah	phenylalanine hydroxylase	36.2983	41.0945	25.0681	38.8601	21.1208	15.5824	16.6523	19.7488	35.3303	18.2761	7.11653	2.5919	3.55827	1.29595	0.510202	-0.97086	2.99449e-05	0.00274264
217578	Baz1a	bromodomain adjacent to zinc finger domain 1A	3.02456	2.60025	2.59653	2.49363	1.99406	1.89593	2.30152	1.86472	2.67874	2.01406	0.235779	0.199408	0.11789	0.0997038	0.741994	-0.430521	3.30713e-05	0.00301442
22428	Dctn6	dynactin 6	32.4823	35.3562	38.4019	34.4135	44.1264	42.4767	45.8036	43.2892	35.1635	43.924	2.4682	1.42259	1.2341	0.711295	1.23232	0.301373	3.41198e-05	0.00308535
276829	Smtnl2	smoothelin-like 2	8.96175	7.83957	11.3766	8.14889	12.4418	11.9333	12.4834	13.0043	9.08171	12.4657	1.60147	0.437584	0.800735	0.218792	1.35575	0.43909	3.4175e-05	0.00308535
12291	Cacna1g	calcium channel, voltage-dependent, T type, alpha 1G subunit	4.48449	4.4822	4.68593	4.21033	5.67095	4.97825	5.71107	5.4977	4.46574	5.46449	0.195228	0.337127	0.0976138	0.168563	1.20776	0.27233	3.44574e-05	0.0030961
71729	Rgs12	regulator of G-protein signaling 12	7.19163	6.53233	7.30209	6.76209	8.97255	8.69025	8.96714	8.0971	6.94704	8.68176	0.361511	0.41146	0.180755	0.20573	1.2333	0.302526	3.58256e-05	0.00318885
29863	Pde7b	phosphodiesterase 7B	10.2714	9.64322	11.2644	9.77819	13.049	12.283	14.6094	12.1787	10.2393	13.03	0.734784	1.12216	0.367392	0.561082	1.25583	0.328642	3.5826e-05	0.00318885
54612	Sfrp5	secreted frizzled-related sequence protein 5	1.13995	0.707638	1.73037	0.965421	2.09546	2.01684	2.43886	1.96311	1.13584	2.12857	0.434311	0.213883	0.217156	0.106942	1.85272	0.889642	3.63315e-05	0.00321873
214531	Tmprss13	transmembrane protease, serine 13	3.51002	3.68871	3.04041	3.24726	2.3125	3.00376	2.64342	2.08328	3.3716	2.51074	0.285694	0.401123	0.142847	0.200561	0.733781	-0.446579	3.69648e-05	0.00325961
14200	Fhl2	four and a half LIM domains 2	743.668	794.664	730.908	742.739	636.842	668.891	678.816	651.27	752.995	658.955	28.3805	18.6299	14.1903	9.31496	0.862973	-0.212613	3.78497e-05	0.00332219
229488	Fam160a1	family with sequence similarity 160, member A1	22.8466	25.8454	21.5633	23.0512	18.1562	20.1106	19.9188	18.8521	23.3266	19.2594	1.80368	0.920578	0.901838	0.460289	0.813868	-0.297133	3.94835e-05	0.00344962
16519	Kcnj3	potassium inwardly-rectifying channel, subfamily J, member 3	34.314	33.4727	39.8283	28.7794	44.5301	45.8418	41.4617	44.6502	34.0986	44.1209	4.52995	1.86909	2.26498	0.934543	1.27759	0.35343	4.09661e-05	0.00356274
60344	Fign	fidgetin	2.01351	1.84605	1.6539	1.75965	2.28235	2.34964	2.39672	2.54806	1.81828	2.39419	0.152034	0.112807	0.0760169	0.0564036	1.29913	0.377547	4.13402e-05	0.00357885
22339	Vegfa	vascular endothelial growth factor A	77.9729	86.1437	69.6373	82.4479	63.1596	64.7124	62.6743	63.4151	79.0504	63.4904	7.10928	0.870691	3.55464	0.435345	0.79179	-0.336811	4.26308e-05	0.00367381
11761	Aox1	aldehyde oxidase 1	12.3851	12.9174	13.5049	13.2158	10.8838	10.8686	11.0366	10.5851	13.0058	10.8435	0.478283	0.188244	0.239141	0.0941222	0.822374	-0.282134	4.34907e-05	0.00373095
246104	Rhbdl3	rhomboid, veinlet-like 3 (Drosophila)	7.29391	6.67438	6.02206	6.35803	4.75052	5.60943	5.85365	4.70569	6.58709	5.22982	0.541275	0.588132	0.270637	0.294066	0.782816	-0.353256	4.39383e-05	0.00375237
74103	Nebl	nebulette	42.2799	39.0044	43.2034	37.3719	46.0298	47.3947	50.8496	48.4426	40.4649	48.1792	2.73824	2.03601	1.36912	1.018	1.17503	0.232702	4.63074e-05	0.00393696
12922	Crhr2	corticotropin releasing hormone receptor 2	11.5186	11.2971	12.8584	11.1176	13.6908	13.7373	15.7941	15.0697	11.6979	14.573	0.790864	1.03517	0.395432	0.517584	1.22927	0.2978	4.7258e-05	0.00399484
207393	Elfn2	leucine rich repeat and fibronectin type III, extracellular 2	0.407378	0.470206	0.432859	0.52829	0.232781	0.112616	0.219142	0.227915	0.459683	0.198114	0.0525137	0.057277	0.0262569	0.0286385	0.425402	-1.2331	4.74097e-05	0.00399484
74440	Cmip	c-Maf inducing protein	6.84977	7.39851	6.09759	6.73097	5.64809	5.27307	5.61428	5.21106	6.76921	5.43662	0.533869	0.226502	0.266935	0.113251	0.792068	-0.336303	4.78619e-05	0.0040151
100502602	Gm19277	predicted gene, 19277	3.9839	2.6544	4.74106	3.10403	9.74883	6.10863	6.26349	7.70297	3.62085	7.45598	0.928762	1.68874	0.464381	0.84437	2.03848	1.02749	4.88353e-05	0.00407872
16502	Kcnc1	potassium voltage gated channel, Shaw-related subfamily, member 1	0.593506	0.555813	0.554519	0.61963	0.412335	0.506919	0.321469	0.369451	0.580867	0.402544	0.0315395	0.0788636	0.0157698	0.0394318	0.68332	-0.549367	5.03452e-05	0.00418638
54616	Extl3	exostoses (multiple)-like 3	16.6457	15.7212	16.532	15.9382	19.272	18.04	20.2252	19.5769	16.2093	19.2785	0.449558	0.916346	0.224779	0.458173	1.17366	0.231019	5.25584e-05	0.00435133
58521	Eid1	EP300 interacting inhibitor of differentiation 1	16.8153	16.7866	19.8581	17.126	22.446	23.3351	21.615	20.331	17.6465	21.9318	1.48236	1.27756	0.741182	0.638782	1.22628	0.294291	5.66628e-05	0.00467074
94045	P2rx5	purinergic receptor P2X, ligand-gated ion channel, 5	12.8202	13.9857	11.7254	13.2396	11.0634	10.0011	10.4989	9.87809	12.9427	10.3604	0.943932	0.540111	0.471966	0.270055	0.789452	-0.341077	5.75658e-05	0.00472463
107239	Carns1	carnosine synthase 1	11.8058	9.80938	13.0911	11.9531	16.0011	13.8237	17.1009	18.1299	11.6649	16.2639	1.36382	1.84449	0.681908	0.922243	1.3767	0.46121	5.79075e-05	0.00473219
104383	Rcor2	REST corepressor 2	7.46655	5.84135	8.88037	6.53155	9.59291	9.45903	10.8958	10.4152	7.17996	10.0907	1.31477	0.683201	0.657384	0.341601	1.3881	0.473112	5.87248e-05	0.00477838
18751	Prkcb	protein kinase C, beta	0.637827	0.593906	0.77454	0.623275	1.02055	0.768842	1.02556	0.974591	0.657387	0.947385	0.0802096	0.121219	0.0401048	0.0606096	1.42342	0.509358	6.01417e-05	0.00487276
244682	Cntn5	contactin 5	0.137153	0.0893958	0.145731	0.151	0.315805	0.363981	0.413162	0.335577	0.13082	0.357131	0.0281995	0.0422644	0.0140998	0.0211322	2.69296	1.42919	6.57515e-05	0.00530461
18301	Fxyd5	FXYD domain-containing ion transport regulator 5	14.8898	13.4171	13.1691	14.4324	10.4336	11.4967	11.7785	10.5037	13.9771	11.0531	0.817908	0.685244	0.408954	0.342622	0.779846	-0.358739	6.63778e-05	0.00533244
107503	Atf5	activating transcription factor 5	43.6567	41.7251	34.5101	39.3393	29.9231	31.8623	33.8336	31.3339	39.8078	31.7382	3.94864	1.61907	1.97432	0.809534	0.786226	-0.346985	6.73782e-05	0.00538997
16492	Kcna4	potassium voltage-gated channel, shaker-related subfamily, member 4	0.242729	0.208172	0.19004	0.216385	0.372026	0.452046	0.472809	0.564164	0.214332	0.465261	0.0218987	0.0789645	0.0109494	0.0394822	2.14112	1.09837	7.0034e-05	0.00557888
14544	Gda	guanine deaminase	7.64258	7.29715	7.5137	7.55604	6.24344	6.79105	6.35178	5.74707	7.50237	6.28334	0.146951	0.42881	0.0734754	0.214405	0.826017	-0.275756	7.1353e-05	0.00566018
19647	Rbbp6	retinoblastoma binding protein 6	7.09434	7.50013	8.00973	7.20307	9.31911	8.9894	8.97147	8.80792	7.45182	9.02197	0.409582	0.214262	0.204791	0.107131	1.19458	0.256504	7.25143e-05	0.00572832
235542	Ppp2r3a	protein phosphatase 2, regulatory subunit B'', alpha	63.3378	56.5115	65.6825	56.3463	69.2925	71.3738	68.9156	72.6806	60.4695	70.5656	4.76335	1.77667	2.38167	0.888334	1.15194	0.204063	7.34433e-05	0.00577764
19015	Ppard	peroxisome proliferator activator receptor delta	15.9804	16.4617	15.3453	15.7486	13.2969	12.9287	13.4398	13.0942	15.884	13.1899	0.466033	0.224556	0.233017	0.112278	0.819103	-0.287883	7.54893e-05	0.00589051
18452	P4ha2	procollagen-proline, 2-oxoglutarate 4-dioxygenase (proline 4-hydroxylase), alpha II polypeptide	39.205	44.6832	34.8126	37.1153	29.5367	31.7153	30.0397	29.8401	38.954	30.2829	4.21978	0.977046	2.10989	0.488523	0.766454	-0.383729	7.54995e-05	0.00589051
27404	Abca8b	ATP-binding cassette, sub-family A (ABC1), member 8b	7.20201	7.39939	8.54652	7.89776	9.20537	8.91408	9.82831	9.74356	7.76142	9.42283	0.599715	0.437184	0.299858	0.218592	1.19778	0.26036	7.64039e-05	0.00593664
353211	Prune2	prune homolog 2 (Drosophila)	24.4081	26.5152	22.6134	28.8641	19.8291	19.4172	20.3566	19.7784	25.6002	19.8453	2.69766	0.387033	1.34883	0.193517	0.7641	-0.388167	7.80177e-05	0.00602469
13631	Eef2k	eukaryotic elongation factor-2 kinase	7.123	6.91416	8.99896	6.79731	10.5249	9.45166	9.21809	10.4846	7.45836	9.9198	1.03586	0.682312	0.517932	0.341156	1.3136	0.393528	7.8175e-05	0.00602469
111173	Erc1	ELKS/RAB6-interacting/CAST family member 1	8.44221	8.24733	9.422	7.87491	9.94155	10.5306	10.3556	9.98545	8.49661	10.2033	0.660291	0.286505	0.330146	0.143252	1.185	0.244882	7.84903e-05	0.00602469
105445	Dock9	dedicator of cytokinesis 9	9.96869	10.2027	8.85819	10.2464	8.23802	8.62712	8.12307	8.62036	9.819	8.40214	0.65204	0.260158	0.32602	0.130079	0.843784	-0.245054	7.94766e-05	0.0060758
64058	Perp	PERP, TP53 apoptosis effector	103.443	101.581	96.9351	98.6384	118.537	119.339	116.505	118.37	100.149	118.188	2.91611	1.19907	1.45806	0.599533	1.16422	0.219361	7.98772e-05	0.00608189
16511	Kcnh2	potassium voltage-gated channel, subfamily H (eag-related), member 2	26.58	27.6324	32.4486	25.3414	35.3066	32.371	38.1456	37.9185	28.0006	35.9354	3.10965	2.70298	1.55482	1.35149	1.26687	0.341269	8.1039e-05	0.00614568
16542	Kdr	kinase insert domain protein receptor	62.2581	52.0452	59.8268	68.8518	43.2095	49.0444	49.5565	46.8488	60.7455	47.1648	6.94113	2.88663	3.47057	1.44331	0.765599	-0.385339	8.1652e-05	0.00616749
286940	Flnb	filamin, beta	11.9726	12.1534	11.4449	12.4287	9.92951	10.7843	10.528	10.2814	11.9999	10.3808	0.414791	0.364247	0.207396	0.182123	0.852974	-0.229427	8.21726e-05	0.00618218
101401	Adamts9	a disintegrin-like and metallopeptidase (reprolysin type) with thrombospondin type 1 motif, 9	5.74132	5.37939	4.73873	4.99253	4.20758	4.6798	4.31501	3.6832	5.21299	4.2214	0.439828	0.411802	0.219914	0.205901	0.798611	-0.324434	8.43155e-05	0.00631833
67881	Mdp1	magnesium-dependent phosphatase 1	20.6277	21.2847	23.9166	20.2307	26.8991	23.9604	26.0107	26.921	21.5149	25.9478	1.65905	1.39117	0.829527	0.695587	1.1905	0.251571	8.61172e-05	0.00642794
12487	Cd28	CD28 antigen	1.66283	1.41708	1.50791	1.16544	2.22312	2.46006	2.35653	1.76223	1.43832	2.20049	0.208296	0.307847	0.104148	0.153924	1.51009	0.59463	8.72547e-05	0.00647809
17880	Myh11	myosin, heavy polypeptide 11, smooth muscle	13.5393	13.1471	12.7205	13.434	15.0714	16.261	18.9696	16.4213	13.2102	16.6808	0.366149	1.64034	0.183075	0.820171	1.24506	0.31622	8.74725e-05	0.00647809
66528	Smim5	small integral membrane protein 5	9.28248	8.65351	11.0523	7.97279	11.904	13.511	16.4321	13.2005	9.24026	13.7619	1.32109	1.91135	0.660547	0.955674	1.46967	0.555493	8.82015e-05	0.00650667
16332	Inppl1	inositol polyphosphate phosphatase-like 1	62.5875	63.0438	62.4508	61.0782	69.2949	71.5222	74.4275	75.6715	62.2901	72.729	0.846785	2.87474	0.423393	1.43737	1.15177	0.203849	8.90046e-05	0.00654046
75695	Rilpl1	Rab interacting lysosomal protein-like 1	108.77	112.541	99.4057	105.283	94.2351	89.818	95.1337	90.3296	106.5	92.3791	5.58142	2.69517	2.79071	1.34758	0.855587	-0.225014	9.0334e-05	0.00661252
107746	Rapgef1	Rap guanine nucleotide exchange factor (GEF) 1	47.0242	49.548	43.8221	47.768	40.2716	43.0559	40.7924	41.1424	47.0406	41.3156	2.3927	1.21413	1.19635	0.607063	0.866026	-0.207518	9.10607e-05	0.00663625
241303	Fam78a	family with sequence similarity 78, member A	11.8644	11.0283	13.2787	12.5174	14.1056	14.467	16.0279	16.7846	12.1722	15.3463	0.95685	1.27094	0.478425	0.635472	1.24396	0.314944	9.13583e-05	0.00663625
18583	Pde7a	phosphodiesterase 7A	15.6664	16.0026	11.3506	15.5439	10.6674	10.6235	8.75508	9.78571	14.6409	9.95792	2.20208	0.89867	1.10104	0.449335	0.67064	-0.576389	9.63523e-05	0.0069723
245683	Klhl34	kelch-like 34 (Drosophila)	8.12317	10.7353	6.28655	10.5359	4.41833	5.03577	5.50517	3.53076	8.92021	4.62251	2.11945	0.853126	1.05972	0.426563	0.509821	-0.971938	9.87718e-05	0.00712021
246228	Vwa1	von Willebrand factor A domain containing 1	11.3715	13.1454	11.2871	12.5347	9.76991	9.51896	9.99097	10.2322	12.0847	9.878	0.907811	0.30484	0.453905	0.15242	0.805927	-0.311279	0.000100015	0.00718255
15476	Hs3st1	heparan sulfate (glucosamine) 3-O-sulfotransferase 1	3.8195	3.03213	3.7072	3.98118	1.96488	2.85897	2.46557	2.6081	3.635	2.47438	0.417349	0.376589	0.208675	0.188294	0.6711	-0.5754	0.000101508	0.00726222
13642	Efnb2	ephrin B2	10.1586	8.79428	9.72836	9.39204	8.39348	8.82171	7.43628	7.35348	9.51833	8.00124	0.575709	0.722447	0.287855	0.361223	0.82955	-0.269599	0.000101974	0.00726815
20259	Scin	scinderin	0.681397	0.717791	0.504618	0.839376	1.2026	1.24208	1.19072	1.30616	0.685796	1.23539	0.13839	0.0520383	0.069195	0.0260192	1.77473	0.827596	0.000107012	0.00759866
381489	Rxfp1	relaxin/insulin-like family peptide receptor 1	2.69057	2.56857	2.59897	3.01516	3.7179	3.51008	4.09352	4.29794	2.71832	3.90486	0.204576	0.356331	0.102288	0.178166	1.41683	0.502666	0.000107573	0.00760998
12695	Inadl	InaD-like (Drosophila)	4.14945	3.56286	4.68411	4.55433	5.39096	5.07432	5.42282	5.62209	4.23769	5.37755	0.504226	0.226551	0.252113	0.113276	1.25243	0.324727	0.000109281	0.0077021
235599	6430571L13Rik	RIKEN cDNA 6430571L13 gene	1.52768	1.42249	1.77783	1.37593	2.3812	2.2309	2.62973	2.243	1.52598	2.37121	0.179497	0.185347	0.0897484	0.0926735	1.53401	0.617308	0.000110525	0.00776087
321022	Cdv3	carnitine deficiency-associated gene expressed in ventricle 3	26.4101	30.7854	22.7753	29.6039	20.5588	20.0575	19.4876	19.7132	27.3937	19.9543	3.59099	0.466182	1.79549	0.233091	0.717957	-0.47803	0.000111533	0.00780277
21833	Thra	thyroid hormone receptor alpha	34.2755	31.9067	32.6135	29.7977	35.9195	38.7538	40.0773	39.3634	32.1484	38.5285	1.85516	1.8215	0.927578	0.91075	1.18251	0.241849	0.000114091	0.00795236
21788	Tfpi	tissue factor pathway inhibitor	32.2203	32.6484	33.1626	31.2051	37.2759	39.0793	36.214	40.0211	32.3091	38.1476	0.830709	1.72015	0.415354	0.860077	1.1649	0.22021	0.000115635	0.00803052
84652	Fam126a	family with sequence similarity 126, member A	11.6161	12.1308	13.4256	11.3318	13.9895	14.7545	14.7705	14.6555	12.1261	14.5425	0.927297	0.372153	0.463648	0.186077	1.18324	0.242746	0.000116222	0.00804179
12870	Cp	ceruloplasmin	27.6882	27.4396	24.6001	25.2858	23.8378	23.1119	22.2629	21.6343	26.2534	22.7117	1.5422	0.964447	0.771102	0.482224	0.853494	-0.228547	0.000121262	0.00836005
213056	Fam126b	family with sequence similarity 126, member B	2.39135	2.59006	2.38968	2.78467	1.99545	2.24134	2.07047	1.93675	2.53894	2.061	0.188911	0.132095	0.0944555	0.0660474	0.800005	-0.321919	0.000126328	0.00867776
328949	Mcc	mutated in colorectal cancers	5.18447	4.236	4.15888	5.08724	3.48621	4.04058	3.62795	3.49271	4.66665	3.66186	0.54416	0.260796	0.27208	0.130398	0.773779	-0.370007	0.000128109	0.00876829
235439	Herc1	hect (homologous to the E6-AP (UBE3A) carboxyl terminus) domain and RCC1 (CHC1)-like domain (RLD) 1	6.5707	6.5685	7.40914	7.29225	8.28332	7.85788	8.15603	8.53589	6.96015	8.20828	0.453483	0.28194	0.226742	0.14097	1.16356	0.218542	0.000128885	0.00878965
16795	Large	like-glycosyltransferase	28.4707	28.1618	26.4163	27.9398	23.7474	26.1405	23.2561	23.5429	27.7471	24.1717	0.913563	1.32787	0.456781	0.663936	0.859117	-0.219073	0.000138266	0.00935105
244202	Nlrp10	NLR family, pyrin domain containing 10	8.48944	7.42286	8.90311	8.23012	10.517	9.96433	9.9444	10.0748	8.26138	10.1251	0.623945	0.26748	0.311973	0.13374	1.20982	0.274787	0.000138485	0.00935105
18105	Nqo2	NAD(P)H dehydrogenase, quinone 2	10.1277	10.2874	10.2898	8.9399	11.9977	12.5049	11.5742	12.2887	9.91122	12.0914	0.651971	0.402545	0.325986	0.201272	1.20387	0.267682	0.000138596	0.00935105
70997	Spef1	sperm flagellar 1	4.78338	4.8697	4.12414	3.95842	3.05433	3.82039	2.98778	3.22973	4.43391	3.27306	0.459742	0.378888	0.229871	0.189444	0.727994	-0.458001	0.000141675	0.00952485
79201	Tnfrsf23	tumor necrosis factor receptor superfamily, member 23	2.62009	3.0101	2.70386	2.42647	1.72334	2.3678	1.71972	2.00229	2.69013	1.95329	0.242894	0.306402	0.121447	0.153201	0.715805	-0.482362	0.0001428	0.00956658
70788	Klhl30	kelch-like 30 (Drosophila)	17.7248	18.2978	19.835	16.1911	20.8574	20.4107	22.2045	23.3563	18.0122	21.7072	1.50591	1.33789	0.752954	0.668943	1.18946	0.250306	0.000145178	0.00969169
11656	Alas2	aminolevulinic acid synthase 2, erythroid	15.1925	11.4058	14.5125	16.6882	10.6148	10.9645	10.202	7.54037	14.4498	9.83042	2.2235	1.55819	1.11175	0.779093	0.671004	-0.575607	0.000145821	0.00970039
66469	Fam213b	family with sequence similarity 213, member B	84.7445	81.6128	80.7475	83.6534	75.5433	68.8992	65.6791	69.2494	82.6895	69.8427	1.8333	4.1261	0.91665	2.06305	0.833519	-0.262713	0.000149451	0.00990715
12406	Serpinh1	serine (or cysteine) peptidase inhibitor, clade H, member 1	115.958	124.921	89.6463	112.924	76.3158	85.7657	85.0864	79.2778	110.862	81.6114	15.0329	4.57615	7.51647	2.28808	0.725474	-0.463005	0.000155332	0.0102611
26409	Map3k7	mitogen-activated protein kinase kinase kinase 7	15.9595	15.8089	16.855	15.5261	18.4598	18.2413	19.9758	19.1059	16.0374	18.9457	0.573937	0.778674	0.286969	0.389337	1.16558	0.221042	0.000159832	0.0105217
71538	Fbxo9	f-box protein 9	13.9076	13.7985	19.5146	13.3455	22.3313	19.6449	22.2752	20.5147	15.1416	21.1915	2.92553	1.33211	1.46276	0.666054	1.38223	0.467001	0.000160718	0.0105434
18584	Pde8a	phosphodiesterase 8A	10.656	9.94729	8.33259	11.2513	7.18532	8.36546	7.24593	7.6943	10.0468	7.62275	1.26101	0.544695	0.630505	0.272347	0.747849	-0.41918	0.000163448	0.0106855
665113	Tnik	TRAF2 and NCK interacting kinase	6.12541	5.66508	4.76707	4.87913	6.542	7.35176	6.51176	7.23185	5.35917	6.90934	0.648519	0.444503	0.324259	0.222252	1.272	0.347097	0.000164236	0.0107002
83671	Sytl2	synaptotagmin-like 2	0.569778	0.686667	0.927044	0.746432	1.09129	0.992316	1.04211	1.14227	0.73248	1.067	0.14902	0.064428	0.07451	0.032214	1.43754	0.523598	0.000164901	0.0107067
217038	Mrm1	mitochondrial rRNA methyltransferase 1 homolog (S. cerevisiae)	10.5928	12.403	10.7776	10.7695	12.5711	14.0559	14.1919	14.5811	11.1357	13.85	0.849114	0.881187	0.424557	0.440594	1.22616	0.294148	0.000168104	0.0108774
171180	Syt12	synaptotagmin XII	1.11416	1.27189	0.802611	1.32741	0.5755	0.801847	0.747658	0.597279	1.12902	0.680571	0.235607	0.111334	0.117804	0.0556672	0.59313	-0.75358	0.000170056	0.0109426
217258	Abca8a	ATP-binding cassette, sub-family A (ABC1), member 8a	35.228	29.4471	40.4054	35.331	42.9688	43.6889	44.4993	44.8669	35.1029	44.006	4.47855	0.848661	2.23928	0.42433	1.23746	0.307381	0.000170265	0.0109426
100042295	Gm3776	predicted gene 3776	2.40736	2.6921	2.33223	2.45852	1.15082	1.6285	0.914117	1.30987	2.47255	1.25083	0.155283	0.299722	0.0776416	0.149861	0.498617	-1.004	0.000171432	0.0109804
72349	Dusp3	dual specificity phosphatase 3 (vaccinia virus phosphatase VH1-related)	54.9042	54.7658	55.7414	53.0445	46.2367	49.9627	49.5748	46.7269	54.614	48.1253	1.13163	1.91482	0.565817	0.95741	0.869163	-0.202301	0.000173539	0.0110779
17395	Mmp9	matrix metallopeptidase 9	1.41943	1.30639	1.592	1.11863	0.747663	0.837099	0.8484	0.870599	1.35911	0.82594	0.198737	0.0540083	0.0993684	0.0270042	0.599979	-0.737016	0.000176456	0.0112262
56018	Stard10	START domain containing 10	63.6395	70.4242	69.4313	64.0014	75.2826	75.0314	83.8507	81.3197	66.8741	78.8711	3.55234	4.41259	1.77617	2.20629	1.16332	0.218253	0.000181366	0.0115001
329252	Lgr6	leucine-rich repeat-containing G protein-coupled receptor 6	3.19408	3.00595	2.90384	3.09562	3.94453	3.74723	4.24865	4.24036	3.04987	4.04519	0.12402	0.24386	0.06201	0.12193	1.30855	0.387972	0.000182198	0.0115143
68636	Fahd1	fumarylacetoacetate hydrolase domain containing 1	30.8756	31.5822	35.3772	32.1826	39.4071	42.7204	38.1961	38.8197	32.5044	39.7858	1.98829	2.01789	0.994145	1.00894	1.20744	0.271953	0.000189793	0.0119545
207215	Fbxo40	F-box protein 40	76.1129	87.5695	71.8645	88.0205	63.7126	64.7434	62.8659	65.8812	80.8919	64.3008	8.15967	1.30368	4.07983	0.65184	0.783511	-0.351975	0.000199522	0.0125257
192734	AI646023	expressed sequence AI646023	0.591798	0.511388	0.628814	0.512581	1.01107	0.785269	0.775612	1.03542	0.561145	0.901841	0.058745	0.140589	0.0293725	0.0702944	1.58838	0.667552	0.000200683	0.0125569
56376	Pdlim5	PDZ and LIM domain 5	136.36	158.785	144.613	155.677	128.496	130.181	124.408	126.436	148.859	127.38	10.3159	2.50422	5.15797	1.25211	0.843663	-0.245262	0.000206765	0.012893
230673	Ipo13	importin 13	23.6288	23.2329	26.4628	22.947	28.0563	27.524	29.3181	28.5929	24.0679	28.3728	1.62092	0.766561	0.810462	0.383281	1.16337	0.21831	0.000207415	0.012893
211914	Asap2	ArfGAP with SH3 domain, ankyrin repeat and PH domain 2	6.75051	6.64432	6.80725	7.15531	5.26322	6.37097	5.99516	5.65142	6.83935	5.82019	0.2212	0.473523	0.1106	0.236761	0.838914	-0.253405	0.000208529	0.0129199
19079	Prkab1	protein kinase, AMP-activated, beta 1 non-catalytic subunit	17.9525	16.6179	19.8769	17.7591	21.9047	21.9398	20.6714	23.2275	18.0516	21.9358	1.35183	1.04374	0.675915	0.521869	1.19943	0.262349	0.000211485	0.0130604
208634	Tspan10	tetraspanin 10	0.359786	0.455988	0.605293	0.355484	0.101524	0.318272	0.0258055	0.161031	0.444138	0.151658	0.117027	0.124097	0.0585136	0.0620486	0.336358	-1.57193	0.000221484	0.0136335
109979	Art3	ADP-ribosyltransferase 3	92.9634	97.8922	91.5423	89.4265	110.444	113.128	99.7096	117.358	92.9561	110.16	3.59733	7.52578	1.79866	3.76289	1.16919	0.225512	0.000223992	0.0137432
68041	Mid1ip1	Mid1 interacting protein 1 (gastrulation specific G12-like (zebrafish))	44.3592	45.197	45.0436	38.8309	58.04	48.8697	50.5818	56.9258	43.3577	53.6043	3.03974	4.5556	1.51987	2.2778	1.22078	0.287797	0.000226162	0.0138154
116904	Alpk3	alpha-kinase 3	45.7153	54.3061	44.569	52.8694	40.1128	38.4721	39.7065	38.71	49.3649	39.2503	4.93349	0.78519	2.46674	0.392595	0.783764	-0.351509	0.000226626	0.0138154
76478	Haus8	4HAUS augmin-like complex, subunit 8	8.81037	8.42703	7.7577	8.38299	6.63225	6.39649	6.10268	6.49362	8.34452	6.40626	0.435764	0.22432	0.217882	0.11216	0.757465	-0.40075	0.000228583	0.0138901
76051	Ganc	glucosidase, alpha; neutral C	4.49568	3.91823	4.59894	4.83284	5.81878	5.2646	5.68769	5.64249	4.46142	5.60339	0.388629	0.237911	0.194315	0.118956	1.23942	0.30967	0.000231055	0.0139955
269529	Fbxo10	F-box protein 10	5.47521	5.12098	5.77511	5.77919	6.9728	6.26104	6.97677	7.08473	5.53762	6.82384	0.312109	0.378764	0.156055	0.189382	1.21606	0.28221	0.000234334	0.0141488
223513	Abra	actin-binding Rho activating protein	33.4703	42.7314	29.593	46.1029	22.6195	28.3345	20.2531	20.498	37.9744	22.9263	7.7295	3.7588	3.86475	1.8794	0.594245	-0.750871	0.000236332	0.0141919
619597	Gm6086	predicted gene 6086	0.853772	0.794981	1.10157	0.774701	1.26997	1.40262	1.41718	1.39204	0.881256	1.37045	0.150654	0.0677751	0.0753272	0.0338876	1.53521	0.618435	0.000236544	0.0141919
71602	Myo1e	myosin IE	4.9817	3.86167	4.17612	4.8232	3.55177	3.78682	3.33968	3.50326	4.46067	3.54538	0.529991	0.184769	0.264996	0.0923845	0.784198	-0.350711	0.000241473	0.0144419
328232	Gfod1	glucose-fructose oxidoreductase domain containing 1	18.2562	18.2764	15.0797	18.4383	14.5555	14.9403	14.6084	13.9916	17.5127	14.5239	1.624	0.393642	0.811999	0.196821	0.817695	-0.290365	0.000246639	0.0147045
17886	Myh9	myosin, heavy polypeptide 9, non-muscle	46.5027	45.1363	46.3605	49.2943	42.2958	41.0552	42.5609	40.0762	46.8234	41.497	1.75774	1.15234	0.87887	0.576169	0.874175	-0.194006	0.000264145	0.0156434
69601	Dab2ip	disabled homolog 2 (Drosophila) interacting protein	13.4234	14.0992	13.9504	14.6419	12.2693	12.1045	12.584	12.0037	14.0287	12.2404	0.501171	0.253865	0.250585	0.126933	0.860475	-0.216795	0.000264667	0.0156434
19652	Rbm3	RNA binding motif protein 3	8.71781	8.01757	12.4911	8.40382	14.6704	13.1453	12.7614	13.5186	9.40759	13.5239	2.07556	0.82449	1.03778	0.412245	1.42029	0.506182	0.000264863	0.0156434
14325	Ftl1	ferritin light chain 1	192.348	201.33	193.94	223.196	178.481	170.436	163.082	173.266	202.704	171.316	14.2107	6.42163	7.10536	3.21081	0.833485	-0.262773	0.00026913	0.0158461
11804	Aplp2	amyloid beta (A4) precursor-like protein 2	138.693	137.272	142.544	146.557	125.954	122.201	126.437	125.176	141.266	124.942	4.17123	1.90008	2.08561	0.950041	0.872475	-0.196815	0.000272109	0.0159719
110596	Rgnef	Rho-guanine nucleotide exchange factor	2.26414	2.24479	2.42677	2.40314	1.67396	1.95916	1.9232	1.78189	2.33471	1.83455	0.0934934	0.131594	0.0467467	0.0657969	0.774763	-0.368174	0.000274116	0.01604
107939	Pom121	nuclear pore membrane protein 121	8.84838	9.62431	8.15297	8.88344	7.30651	7.53314	7.98795	7.30525	8.87728	7.53321	0.600986	0.321532	0.300493	0.160766	0.836648	-0.257307	0.000277915	0.0162079
12892	Cpox	coproporphyrinogen oxidase	20.7767	18.7489	19.2264	18.287	16.2556	16.5741	17.0795	15.948	19.2598	16.4643	1.0816	0.483245	0.540802	0.241623	0.843543	-0.245467	0.000278695	0.0162079
56508	Rapgef4	Rap guanine nucleotide exchange factor (GEF) 4	4.19799	4.21222	4.47718	4.46889	3.29301	4.06629	3.81504	3.55956	4.33907	3.68348	0.154838	0.3325	0.0774191	0.16625	0.836874	-0.256918	0.00028981	0.0167982
60425	Doc2g	double C2, gamma	100.555	106.83	107.974	97.5017	114.508	117.715	122.195	124.985	103.215	119.851	5.01437	4.65367	2.50718	2.32683	1.14554	0.196022	0.000291181	0.0167982
214523	Tmprss4	transmembrane protease, serine 4	1.0919	1.24547	1.16019	1.47955	0.998278	0.579544	0.634357	0.521286	1.24428	0.683366	0.168964	0.214957	0.0844819	0.107479	0.542042	-0.883524	0.000291928	0.0167982
76964	2610028H24Rik	RIKEN cDNA 2610028H24 gene	1.64975	1.3346	1.52916	1.33771	0.618059	1.11783	0.755283	0.837887	1.46281	0.832265	0.154313	0.210864	0.0771565	0.105432	0.560986	-0.833963	0.000293484	0.0167982
14963	H2-Bl	histocompatibility 2, blastocyst	5.9544	4.50481	4.12374	6.6186	8.9291	7.2426	7.68738	8.21721	5.30039	8.01907	1.1808	0.725798	0.5904	0.362899	1.49264	0.577862	0.00029401	0.0167982
20264	Scn10a	sodium channel, voltage-gated, type X, alpha	3.27762	3.39244	3.50198	3.11506	4.19893	3.51153	4.10616	4.40094	3.32177	4.05439	0.165476	0.382261	0.0827379	0.191131	1.2049	0.268912	0.000294161	0.0167982
240879	Mettl11b	methyltransferase like 11B	2.11567	2.17063	2.93489	1.79175	1.15419	0.935774	1.51745	0.981991	2.25323	1.14735	0.484207	0.264026	0.242104	0.132013	0.502819	-0.99189	0.000298318	0.0169844
244654	Mtss1l	metastasis suppressor 1-like	22.4588	23.1557	21.2803	23.0379	19.4016	20.53	20.8797	18.3199	22.4832	19.7828	0.8578	1.16148	0.4289	0.580739	0.867522	-0.205028	0.000301925	0.0171383
64075	Smoc1	SPARC related modular calcium binding 1	4.14529	4.14366	3.68281	4.4399	5.06024	5.57751	5.53163	5.32173	4.10291	5.37278	0.312784	0.236243	0.156392	0.118122	1.29083	0.368299	0.000310386	0.0175603
224796	Clic5	chloride intracellular channel 5	102.197	103.53	90.2296	109.603	82.7902	90.5167	89.1762	77.9302	101.39	85.1033	8.10823	5.85084	4.05412	2.92542	0.8273	-0.273518	0.000311211	0.0175603
108961	E2f8	E2F transcription factor 8	0.452681	0.437121	0.587884	0.539562	1.03325	0.889885	0.793671	0.840452	0.504312	0.889315	0.071664	0.103688	0.035832	0.0518441	1.74083	0.799777	0.000317438	0.0178585
108837	Ibtk	inhibitor of Bruton agammaglobulinemia tyrosine kinase	11.7414	12.5646	12.8133	12.2441	14.0711	15.5993	14.7721	14.6478	12.3409	14.7726	0.462602	0.630097	0.231301	0.315048	1.18046	0.239354	0.000321274	0.0180208
242785	Klhl21	kelch-like 21 (Drosophila)	47.7748	46.6351	44.5	44.0259	40.9838	40.2524	37.4547	41.0163	45.7339	39.9268	1.77176	1.6854	0.885878	0.842699	0.861491	-0.215093	0.000328318	0.0183022
53901	Rcan2	regulator of calcineurin 2	173.473	179.081	176.774	175.18	154.906	161.808	159.357	152.826	176.127	157.224	2.38634	4.09401	1.19317	2.047	0.880425	-0.183728	0.000329561	0.0183022
211401	Mtss1	metastasis suppressor 1	7.45679	6.52861	7.72482	7.21445	8.22694	8.69195	9.58183	8.73977	7.23117	8.81012	0.512663	0.564079	0.256331	0.28204	1.20209	0.265541	0.000329757	0.0183022
66993	Smarcd3	SWI/SNF related, matrix associated, actin dependent regulator of chromatin, subfamily d, member 3	37.7039	39.4001	40.634	38.3114	42.5894	45.254	46.9945	49.4753	39.0124	46.0783	1.28886	2.90005	0.644429	1.45002	1.16505	0.22039	0.000330152	0.0183022
21898	Tlr4	toll-like receptor 4	5.77641	6.04786	4.6845	6.59536	4.33693	4.78252	3.93306	3.95609	5.77603	4.25215	0.803457	0.399145	0.401728	0.199572	0.725411	-0.463129	0.000336907	0.0186222
108673	Ccdc86	coiled-coil domain containing 86	5.31664	6.17858	5.16748	5.98606	4.42398	4.30213	5.05489	4.15661	5.66219	4.4844	0.495208	0.395717	0.247604	0.197858	0.780566	-0.357408	0.000340559	0.0187694
66313	Smurf2	SMAD specific E3 ubiquitin protein ligase 2	20.3491	19.3442	16.1949	18.7475	15.1254	15.9371	16.3654	14.4367	18.6589	15.4661	1.77067	0.857608	0.885336	0.428804	0.817349	-0.290976	0.000350017	0.0192347
15024	H2-T10	histocompatibility 2, T region locus 10	4.71211	3.26001	3.21578	3.96903	6.39102	5.1286	5.12182	5.4869	3.78924	5.53209	0.705445	0.597474	0.352723	0.298737	1.44199	0.528062	0.000355661	0.0194884
232413	Clec12a	C-type lectin domain family 12, member a	0.807657	0.514327	0.887767	0.849103	1.49002	1.37966	1.55808	1.16341	0.764714	1.39779	0.170099	0.172689	0.0850495	0.0863447	1.80456	0.851647	0.000361187	0.0197342
11287	Pzp	pregnancy zone protein	0.661004	0.890406	0.674255	0.705349	0.465558	0.467787	0.477895	0.362908	0.732754	0.443537	0.106732	0.0540198	0.053366	0.0270099	0.596469	-0.745481	0.000363037	0.0197782
12572	Cdk7	cyclin-dependent kinase 7	4.01585	3.73427	4.18049	3.58037	4.51253	5.1882	4.8446	4.69583	3.87774	4.81029	0.270645	0.286214	0.135323	0.143107	1.22394	0.291536	0.000366509	0.0198334
21388	Tbx5	T-box 5	10.4264	11.3777	12.2465	10.5588	13.197	12.3071	14.7719	13.8499	11.1524	13.5314	0.842053	1.041	0.421026	0.520502	1.19714	0.259591	0.000366587	0.0198334
22412	Wnt9b	wingless-type MMTV integration site 9B	0.328656	0.520668	0.567471	0.475492	0.259672	0.169595	0.271086	0.220648	0.473072	0.23025	0.103341	0.0458421	0.0516707	0.0229211	0.480145	-1.05846	0.000367189	0.0198334
100993	AW549542	expressed sequence AW549542	0.839569	1.02606	1.52397	0.651774	1.96634	1.73295	1.62588	1.67009	1.01034	1.74882	0.374967	0.151527	0.187483	0.0757636	1.71102	0.774856	0.000368584	0.0198522
68173	Ppifos	peptidylprolyl isomerase F, opposite strand transcription unit	16.2631	18.0454	19.3155	17.0173	21.2966	22.1805	22.0903	21.0523	17.6603	21.6549	1.32332	0.564914	0.66166	0.282457	1.20948	0.274382	0.000380004	0.0204094
54725	Cadm1	cell adhesion molecule 1	1.04385	0.827487	1.19907	0.979599	1.79597	1.32271	1.62689	1.32163	1.0125	1.5168	0.153951	0.235102	0.0769757	0.117551	1.48013	0.565726	0.000384777	0.0205557
319922	Vwc2	von Willebrand factor C domain containing 2	0.72641	0.67639	0.698337	0.673782	1.65154	1.13219	1.01226	1.09407	0.69373	1.22251	0.0244118	0.290359	0.0122059	0.14518	1.74117	0.80006	0.000384898	0.0205557
18128	Notch1	Notch gene homolog 1 (Drosophila)	11.7845	12.8373	10.7338	12.2502	10.0522	10.4882	10.1765	10.2667	11.9014	10.2459	0.889665	0.18391	0.444833	0.0919551	0.848762	-0.236569	0.000390465	0.0207944
68802	Mypn	myopalladin	44.2124	46.94	38.7805	52.9081	33.1455	34.9786	36.6624	34.7405	45.7103	34.8818	5.87609	1.4393	2.93804	0.719648	0.751924	-0.411342	0.000394096	0.020929
19016	Pparg	peroxisome proliferator activated receptor gamma	6.48776	7.72552	6.62842	6.57748	5.78786	5.90471	5.28867	4.22534	6.8548	5.30165	0.583391	0.765657	0.291695	0.382828	0.762516	-0.391161	0.000399451	0.0211542
225791	Zadh2	zinc binding alcohol dehydrogenase, domain containing 2	34.2305	32.0845	38.7079	32.5088	39.4989	39.759	40.7528	40.366	34.3829	40.0942	3.02897	0.569927	1.51448	0.284963	1.15095	0.202828	0.000405432	0.0214111
319269	A130040M12Rik	RIKEN cDNA A130040M12 gene	2.22795	3.23401	1.97956	3.12304	1.11862	2.07282	1.28941	1.22641	2.64114	1.42681	0.630381	0.436404	0.31519	0.218202	0.530975	-0.913285	0.000412216	0.0217089
233977	Ppfia1	protein tyrosine phosphatase, receptor type, f polypeptide (PTPRF), interacting protein (liprin), alpha 1	15.4031	15.5824	12.5781	15.9647	12.4955	12.3663	11.2014	11.5796	14.8821	11.9107	1.55373	0.622404	0.776866	0.311202	0.789173	-0.341586	0.000415004	0.0217952
18162	Npr3	natriuretic peptide receptor 3	11.9335	12.4268	12.3142	11.8033	13.6111	14.5075	14.2899	14.6698	12.1195	14.2696	0.298273	0.465762	0.149137	0.232881	1.16135	0.2158	0.00041751	0.0218216
11877	Arvcf	armadillo repeat gene deleted in velo-cardio-facial syndrome	8.97052	9.3377	8.74917	9.27525	7.26293	7.36694	7.98592	7.91012	9.08316	7.63148	0.274422	0.369271	0.137211	0.184635	0.828561	-0.271321	0.000417809	0.0218216
21401	Tcea3	transcription elongation factor A (SII), 3	51.1641	45.4999	54.3116	46.3566	59.1837	57.9474	55.3982	60.1776	49.333	58.1767	4.15094	2.06483	2.07547	1.03241	1.16429	0.219456	0.000430569	0.0224252
70445	Cd248	CD248 antigen, endosialin	8.52645	8.18673	10.1634	8.5302	6.19968	6.41016	8.12867	6.51534	8.85169	6.81346	0.889161	0.886572	0.44458	0.443286	0.75937	-0.397126	0.000431731	0.0224252
20612	Siglec1	sialic acid binding Ig-like lectin 1, sialoadhesin	1.50178	1.06306	1.14274	1.57546	2.05379	1.66277	2.24325	1.93698	1.32076	1.9742	0.255433	0.242966	0.127717	0.121483	1.47488	0.560595	0.000435782	0.0225737
21828	Thbs4	thrombospondin 4	4.79295	4.97579	4.00438	4.61562	3.48152	3.79541	3.67615	3.54075	4.59718	3.62346	0.421674	0.140628	0.210837	0.0703141	0.777061	-0.3639	0.000438117	0.0226329
17295	Met	met proto-oncogene	1.50708	1.73825	1.34434	1.77269	0.989137	1.13567	1.28913	1.24358	1.59059	1.16438	0.202135	0.133377	0.101068	0.0666885	0.721095	-0.471738	0.000445579	0.0228892
213043	Aox3l1	aldehyde oxidase 3-like 1	0	0	0	0	0.0614247	0.0458482	0.0557606	0.0618591	0	0.0562231	0	0.0074537	0	0.00372685	Inf	Inf	0.000446061	0.0228892
12905	Cradd	CASP2 and RIPK1 domain containing adaptor with death domain	3.7505	4.35948	5.02121	3.55743	5.76569	5.83923	6.19782	5.32685	4.17215	5.7824	0.661228	0.357587	0.330614	0.178794	1.36759	0.451635	0.000447354	0.0228892
18027	Nfia	nuclear factor I/A	10.6208	10.506	11.3397	9.5056	12.1733	12.6482	12.4001	11.9793	10.493	12.3003	0.754624	0.288768	0.377312	0.144384	1.15679	0.210126	0.000447909	0.0228892
106840	Unc119b	unc-119 homolog B (C. elegans)	10.0562	9.98327	8.89835	9.45166	8.22538	8.80573	7.88046	7.63332	9.59738	8.13622	0.538311	0.508104	0.269156	0.254052	0.836092	-0.258266	0.000452462	0.02299
24117	Wif1	Wnt inhibitory factor 1	11.7032	10.1648	12.1712	13.3008	15.2533	14.8455	14.5391	17.9708	11.835	15.6522	1.29983	1.57318	0.649913	0.786591	1.30503	0.384087	0.000452514	0.02299
68816	Ppil1	peptidylprolyl isomerase (cyclophilin)-like 1	40.3896	34.6917	49.6266	32.3078	53.7748	50.8229	51.509	55.562	39.254	52.9172	7.70162	2.1679	3.85081	1.08395	1.33205	0.413646	0.000453519	0.02299
17134	Mafg	v-maf musculoaponeurotic fibrosarcoma oncogene family, protein G (avian)	16.5123	17.0327	16.1367	17.7368	13.2088	14.138	13.6253	14.7132	16.8546	13.9213	0.693439	0.650452	0.34672	0.325226	0.814467	-0.296071	0.000469188	0.0237038
16185	Il2rb	interleukin 2 receptor, beta chain	0.321352	0.149612	0.317063	0.272151	0.746157	0.527935	0.651952	0.479431	0.265044	0.601369	0.0801075	0.120808	0.0400537	0.0604041	2.24393	1.16603	0.000470101	0.0237038
233246	Ano5	anoctamin 5	0.564381	1.06214	1.02199	1.06365	0.538332	0.407846	0.519968	0.422191	0.928042	0.472084	0.243207	0.0665772	0.121603	0.0332886	0.501234	-0.996442	0.000473566	0.0238152
72114	Zbed3	zinc finger, BED domain containing 3	7.7109	8.94449	8.36679	8.57796	7.05862	6.2431	6.41175	6.49295	8.40003	6.55161	0.517719	0.353665	0.258859	0.176833	0.769341	-0.378304	0.000475454	0.0238469
73287	1700040L02Rik	RIKEN cDNA 1700040L02 gene	9.64738	9.0141	8.81676	7.61998	12.9993	11.4969	10.9279	10.5301	8.77456	11.4885	0.847355	1.0825	0.423677	0.541252	1.29285	0.370557	0.000478055	0.0239141
15569	Elavl2	ELAV (embryonic lethal, abnormal vision, Drosophila)-like 2 (Hu antigen B)	0.0252276	0.00913516	0.0268055	0.0142434	0.0683395	0.0446333	0.0940906	0.12044	0.0188529	0.0818758	0.00855497	0.0326936	0.00427749	0.0163468	4.30381	2.10561	0.000482315	0.0240637
14827	Pdia3	protein disulfide isomerase associated 3	88.4682	88.0651	77.3766	83.5522	68.7012	79.6484	76.89	70.7846	84.3655	74.0061	5.16478	5.12096	2.58239	2.56048	0.864842	-0.209492	0.000492545	0.0245096
78926	Gas2l1	growth arrest-specific 2 like 1	4.91355	5.05156	4.29597	4.61715	3.93262	3.68802	4.3375	3.54057	4.71956	3.87468	0.335545	0.348346	0.167773	0.174173	0.809665	-0.304602	0.000496813	0.0246573
227154	Stradb	STE20-related kinase adaptor beta	33.7059	35.078	32.6357	33.8835	29.7181	30.9036	28.7117	28.6896	33.8258	29.5057	1.00033	1.04812	0.500165	0.524058	0.860281	-0.21712	0.000500232	0.0247621
80903	Fgf16	fibroblast growth factor 16	5.10944	4.09103	5.25599	4.39611	5.47301	5.72638	6.51765	6.31695	4.71314	6.0085	0.559542	0.490144	0.279771	0.245072	1.25856	0.331779	0.000502966	0.024788
80891	Fcrls	Fc receptor-like S, scavenger receptor	5.09736	4.79459	5.44922	4.36957	3.85202	3.29941	4.17326	3.20887	4.92769	3.63339	0.458255	0.458625	0.229128	0.229313	0.727932	-0.458125	0.000503369	0.024788
170757	Eltd1	EGF, latrophilin seven transmembrane domain containing 1	24.491	24.7062	21.2667	25.7448	19.0765	22.905	17.8234	16.5672	24.0522	19.093	1.93596	2.74005	0.967981	1.37003	0.782329	-0.354153	0.000510454	0.0250232
77462	Tmem116	transmembrane protein 116	6.01346	6.02297	6.25365	5.85126	8.72265	8.30007	6.82759	8.39894	6.03534	8.06231	0.165503	0.842702	0.0827516	0.421351	1.31858	0.39898	0.000510785	0.0250232
14991	H2-M3	histocompatibility 2, M region locus 3	5.08094	3.9156	4.24517	5.14891	7.11721	5.83923	6.31675	6.21977	4.59765	6.37324	0.612888	0.537091	0.306444	0.268546	1.36831	0.452393	0.000520348	0.0253951
654824	Ankrd37	ankyrin repeat domain 37	6.3663	6.46972	6.32809	5.97133	5.47045	3.99671	3.7708	3.63579	6.28386	4.21844	0.216775	0.847848	0.108388	0.423924	0.66297	-0.592984	0.000521056	0.0253951
258334	Olfr1396	olfactory receptor 1396	3.28025	2.53552	3.4184	4.16704	1.70883	2.56694	1.90029	2.25871	3.3503	2.10869	0.668449	0.381143	0.334224	0.190572	0.620268	-0.689037	0.000522439	0.0253973
69253	Hspb2	heat shock protein 2	43.0139	49.3172	49.6927	43.0437	55.0316	50.5249	56.1003	57.5743	46.2669	54.8077	3.74215	3.0396	1.87108	1.5198	1.16887	0.225111	0.000526791	0.0255433
16973	Lrp5	low density lipoprotein receptor-related protein 5	19.9577	21.1217	18.1675	19.5265	16.7572	17.4432	17.5894	17.1368	19.6934	17.2316	1.22013	0.368255	0.610067	0.184128	0.862825	-0.212861	0.000530017	0.0255609
242864	Napepld	N-acyl phosphatidylethanolamine phospholipase D	1.75221	1.99499	1.87971	2.09748	2.72701	2.47408	2.76971	2.6242	1.9311	2.64875	0.148783	0.131488	0.0743915	0.0657439	1.35245	0.435578	0.000530316	0.0255609
52837	Tmx4	thioredoxin-related transmembrane protein 4	21.1893	20.7049	23.2817	19.5551	24.4463	24.6092	24.617	24.8018	21.1828	24.6186	1.55812	0.145299	0.779061	0.0726494	1.14704	0.197916	0.000531836	0.0255609
12322	Camk2a	calcium/calmodulin-dependent protein kinase II alpha	10.6023	9.77442	11.2655	9.49353	11.4418	11.7617	12.7854	13.5982	10.2839	12.3968	0.806055	0.984835	0.403028	0.492417	1.18985	0.250783	0.000532546	0.0255609
217124	Ppp1r9b	protein phosphatase 1, regulatory subunit 9B	22.4952	22.2171	21.8674	22.9	19.435	19.1916	19.8904	19.5055	22.3699	19.5056	0.436884	0.289644	0.218442	0.144822	0.860101	-0.217423	0.000537942	0.0257547
17965	Nbl1	neuroblastoma, suppression of tumorigenicity 1	11.1334	12.3234	10.0758	10.7375	8.30097	7.39431	9.94516	8.34171	11.0675	8.49554	0.944113	1.06076	0.472056	0.530379	0.756962	-0.401708	0.000542446	0.0259049
69151	Lzic	leucine zipper and CTNNBIP1 domain containing	22.0439	24.8549	25.6059	19.8781	28.2067	28.7731	28.055	26.9544	23.0957	27.9973	2.63663	0.760824	1.31831	0.380412	1.19616	0.258409	0.000551503	0.0262712
223693	Tmem184b	transmembrane protein 184b	21.5836	23.0738	20.2881	21.2601	18.1056	18.8349	19.567	18.4342	21.5514	18.7354	1.15464	0.629521	0.577321	0.314761	0.857226	-0.222252	0.000560534	0.0266345
13682	Eif4a2	eukaryotic translation initiation factor 4A2	82.3914	81.2716	78.7141	83.8157	72.7742	80.4745	70.3348	70.9963	81.5482	73.645	2.15723	4.66808	1.07862	2.33404	0.890578	-0.167187	0.000564275	0.0266791
65963	Tmem176b	transmembrane protein 176B	16.1599	14.3845	18.9509	14.1434	19.5088	19.4588	20.0723	19.7228	15.9097	19.6907	2.21791	0.278998	1.10896	0.139499	1.2221	0.289368	0.000564288	0.0266791
666945	Gm10638	predicted gene 10638	2.31721	2.71469	2.89665	2.3857	1.38466	1.36656	1.52514	1.81667	2.57856	1.52326	0.273988	0.208051	0.136994	0.104025	0.582912	-0.778649	0.00056852	0.0267823
27367	Rpl3	ribosomal protein L3	48.6972	53.1976	50.1489	47.133	57.5212	58.6443	60.5416	57.959	49.7942	58.6665	2.58162	1.33277	1.29081	0.666386	1.16208	0.216712	0.000569295	0.0267823
52589	Ncald	neurocalcin delta	1.87895	1.79224	2.0614	1.51365	2.52428	2.89187	2.61645	2.11497	1.81156	2.53689	0.228099	0.321723	0.114049	0.160861	1.38194	0.466691	0.000577974	0.0271233
30794	Pdlim4	PDZ and LIM domain 4	9.19109	9.13361	11.2642	8.44728	12.3429	12.7502	12.6751	11.9671	9.50904	12.4338	1.2179	0.357953	0.608952	0.178977	1.29064	0.368091	0.000580278	0.0271338
224860	Plcl2	phospholipase C-like 2	3.91067	3.85	4.05788	3.50598	4.76922	4.10807	4.86476	5.20537	3.83113	4.73686	0.233683	0.459087	0.116841	0.229543	1.2207	0.287708	0.000581059	0.0271338
100039781	Hrct1	histidine rich carboxyl terminus 1	6.10021	6.7741	6.19369	6.14207	4.77388	3.95731	4.90039	3.59995	6.30252	4.30788	0.316706	0.630418	0.158353	0.315209	0.67422	-0.568708	0.000584556	0.02723
100503605	Beta-s	hemoglobin subunit beta-1-like	1578.55	1145.99	1419.21	1794.28	1087.15	1008.84	1076.25	802.401	1484.51	993.661	273.043	132.126	136.521	66.063	0.660232	-0.598956	0.00058781	0.0273144
20356	Sema5a	sema domain, seven thrombospondin repeats (type 1 and type 1-like), transmembrane domain (TM) and short cytoplasmic domain, (semaphorin) 5A	1.37976	1.49266	1.25315	1.29458	1.74864	1.86376	1.77887	1.61263	1.35504	1.75097	0.10581	0.104312	0.052905	0.0521558	1.27414	0.349529	0.000592504	0.0274652
20981	Syt3	synaptotagmin III	1.20793	1.11033	1.23412	0.865607	1.69902	1.23295	1.79941	1.87145	1.1045	1.65071	0.167932	0.287343	0.083966	0.143671	1.47701	0.562683	0.000595153	0.0275208
105522	Ankrd28	ankyrin repeat domain 28	10.1778	9.08941	11.003	9.51151	11.5332	12.521	11.8972	11.7096	9.94542	11.9153	0.835364	0.430299	0.417682	0.21515	1.18233	0.241634	0.000599445	0.0276356
319179	Hist1h2be	histone cluster 1, H2be	1.42731	1.38874	1.05502	1.39798	0.890969	0.944219	0.940053	0.955466	1.31726	0.932677	0.175601	0.028557	0.0878006	0.0142785	0.698034	-0.518631	0.000600553	0.0276356
14314	Fstl1	follistatin-like 1	40.9811	35.3358	38.2062	38.3807	31.9225	33.0671	36.9399	33.1642	38.2259	33.7734	2.3071	2.18499	1.15355	1.09249	0.871665	-0.198155	0.000602254	0.0276468
72313	Fryl	furry homolog-like (Drosophila)	7.37527	6.74601	7.13146	6.76696	8.05665	8.39994	7.86168	8.54184	7.00493	8.21503	0.303773	0.311416	0.151887	0.155708	1.15732	0.210791	0.000610678	0.0279658
67269	Agtpbp1	ATP/GTP binding protein 1	31.6298	29.7365	30.6563	28.352	35.0308	35.0372	32.9052	35.9488	30.0936	34.7305	1.39489	1.29103	0.697444	0.645515	1.13905	0.187828	0.000613004	0.0280047
107182	Btaf1	BTAF1 RNA polymerase II, B-TFIID transcription factor-associated, (Mot1 homolog, S. cerevisiae)	4.77815	4.92993	4.27335	4.83496	3.89589	4.25899	4.11253	3.87136	4.7041	4.03469	0.293913	0.184668	0.146957	0.0923339	0.84557	-0.242004	0.000615097	0.0280327
20927	Abcc8	ATP-binding cassette, sub-family C (CFTR/MRP), member 8	13.5088	14.8244	13.9023	13.8536	15.4113	15.4323	16.8113	17.6744	14.0223	16.3323	0.56269	1.1089	0.281345	0.554449	1.14878	0.200098	0.000619089	0.0281157
14681	Gnao1	guanine nucleotide binding protein, alpha O	6.52287	7.11207	6.70976	6.53412	7.36608	7.80219	8.70717	8.04796	6.71971	7.98085	0.27522	0.560328	0.13761	0.280164	1.17114	0.227912	0.000619882	0.0281157
30877	Gnl3	guanine nucleotide binding protein-like 3 (nucleolar)	13.073	15.6646	12.2154	14.2705	11.0779	11.6808	10.6016	10.9966	13.8059	11.0892	1.49858	0.445869	0.749289	0.222935	0.791691	-0.33699	0.000623944	0.0282324
210356	Nckap5	NCK-associated protein 5	0.831304	0.894217	1.00454	0.793755	1.18668	1.09586	1.36786	1.16242	0.880953	1.20321	0.0922274	0.116292	0.0461137	0.0581459	1.3478	0.430605	0.000626663	0.0282786
77629	Sphkap	SPHK1 interactor, AKAP domain containing	0.370615	0.505844	0.706814	0.418496	0.759411	0.891083	0.711585	0.805289	0.500442	0.791842	0.148536	0.0764256	0.0742681	0.0382128	1.56148	0.642915	0.000627949	0.0282786
67878	Tmem33	transmembrane protein 33	5.69651	6.44509	4.99909	5.7521	4.52945	4.8658	4.89799	4.29753	5.7232	4.64769	0.590766	0.286828	0.295383	0.143414	0.800376	-0.321251	0.00063668	0.0286038
20602	Ncor2	nuclear receptor co-repressor 2	18.2505	18.7287	17.3312	17.4011	15.1692	15.2153	16.8557	15.8145	17.9278	15.7637	0.677962	0.785141	0.338981	0.392571	0.867269	-0.205449	0.000638306	0.0286091
15129	Hbb-b1	hemoglobin, beta adult major chain	1336.91	966.395	1210.15	1531.65	915.776	852.623	914.822	680.548	1261.28	840.942	236.92	110.937	118.46	55.4685	0.657638	-0.604634	0.000644669	0.0287749
15130	Hbb-b2	hemoglobin, beta adult minor chain	1371.88	991.743	1241.78	1571.74	939.796	874.987	938.818	698.398	1294.29	863	243.099	113.847	121.549	56.9234	0.657676	-0.604552	0.000645041	0.0287749
14999	H2-DMb1	histocompatibility 2, class II, locus Mb1	4.00024	1.57069	2.09962	2.00001	5.64664	4.26345	5.10225	3.91158	2.41764	4.73098	1.07974	0.788729	0.539868	0.394365	1.93679	0.953668	0.000647151	0.0288013
13003	Vcan	versican	3.53961	3.49521	3.02372	3.78469	2.44188	2.80601	3.12117	2.79507	3.46081	2.79103	0.317981	0.277572	0.158991	0.138786	0.794747	-0.331432	0.000679875	0.0301868
20856	Stc2	stanniocalcin 2	12.2179	10.8731	9.79158	9.85035	14.5852	11.7851	13.6053	13.8204	10.6832	13.449	1.13724	1.1863	0.568619	0.593148	1.24306	0.313893	0.000690663	0.0305941
19049	Ppp1r1b	protein phosphatase 1, regulatory (inhibitor) subunit 1B	2.56299	1.65441	2.92064	1.88746	4.25129	2.76014	3.64462	4.38902	2.25638	3.76127	0.587004	0.741635	0.293502	0.370817	1.64983	0.722316	0.000695556	0.030739
319192	Hist2h2aa2	histone cluster 2, H2aa2	29.2882	28.5666	27.021	23.8706	22.7141	19.7798	20.0582	23.4923	27.1866	21.5111	2.4045	1.86911	1.20225	0.934556	0.781317	-0.35602	0.000697712	0.0307626
320404	Itpkb	inositol 1,4,5-trisphosphate 3-kinase B	28.5941	28.3478	26.0644	29.1992	24.7051	26.0138	25.4044	23.9852	28.0514	25.0271	1.37211	0.876564	0.686057	0.438282	0.879752	-0.184832	0.000702743	0.030822
71756	Cpn2	carboxypeptidase N, polypeptide 2	1.90431	1.8633	2.16692	1.49837	2.53358	2.31779	3.12694	2.43405	1.85823	2.60309	0.27504	0.360194	0.13752	0.180097	1.38303	0.467833	0.000703085	0.030822
232539	Klhdc5	kelch domain containing 5	1.85527	2.50651	2.01134	2.20928	1.55621	1.66619	1.66167	1.68604	2.1456	1.64253	0.280847	0.0585116	0.140424	0.0292558	0.75433	-0.406731	0.000703936	0.030822
233552	Gdpd5	glycerophosphodiester phosphodiesterase domain containing 5	7.73756	6.82951	8.4234	6.28961	8.91286	8.64761	8.84488	9.84316	7.32002	9.06213	0.947654	0.532698	0.473827	0.266349	1.22276	0.290141	0.000710153	0.0310226
211623	Plac9	placenta specific 9	21.5425	18.1852	19.974	19.5225	14.4034	16.0223	19.2501	14.9848	19.8061	16.1651	1.38456	2.16289	0.692281	1.08144	0.805019	-0.312906	0.000714273	0.0311308
76498	Paqr4	progestin and adipoQ receptor family member IV	14.0947	16.7058	13.6124	13.3164	10.3812	12.8395	11.2389	11.5047	14.4323	11.4911	1.54924	1.01883	0.774621	0.509415	0.7848	-0.349603	0.000717948	0.0311374
57138	Slc12a5	solute carrier family 12, member 5	0.667842	0.658528	0.567691	0.582994	0.278328	0.34538	0.353728	0.521175	0.619264	0.374653	0.0512402	0.103348	0.0256201	0.0516738	0.596833	-0.7446	0.000719275	0.0311374
66940	Shisa5	shisa homolog 5 (Xenopus laevis)	17.2515	16.5492	16.2526	17.6264	14.3043	15.4795	14.8483	14.1896	16.9199	14.7054	0.630323	0.590628	0.315162	0.295314	0.857072	-0.222513	0.000720093	0.0311374
12818	Col14a1	collagen, type XIV, alpha 1	5.41286	4.70204	5.00701	5.10431	5.66112	5.73916	6.47609	6.93581	5.05655	6.20304	0.2929	0.61111	0.14645	0.305555	1.21051	0.275613	0.000720993	0.0311374
76884	Cyfip2	cytoplasmic FMR1 interacting protein 2	6.14425	5.95183	6.86831	7.1576	5.64758	5.70285	5.29576	5.59028	6.5305	5.55912	0.574867	0.181488	0.287433	0.0907442	0.839685	-0.252079	0.000722661	0.0311385
630499	H2-K2	histocompatibility 2, K region locus 2	5.46853	3.85887	3.07911	5.0271	7.12203	6.03659	6.11473	6.86159	4.35841	6.53373	1.09021	0.540462	0.545104	0.270231	1.47954	0.565147	0.000728077	0.0313007
234267	Gpm6a	glycoprotein m6a	4.28342	4.29381	4.32933	4.09949	5.27107	4.83659	6.32436	5.08123	4.25151	5.37831	0.103238	0.655295	0.0516189	0.327648	1.24795	0.319566	0.000731386	0.0313051
22142	Tuba1a	tubulin, alpha 1A	37.8845	38.3664	39.0969	38.7711	30.7668	36.2658	35.3186	32.8678	38.5297	33.8048	0.523766	2.48031	0.261883	1.24016	0.865044	-0.209154	0.000733123	0.0313051
18451	P4ha1	procollagen-proline, 2-oxoglutarate 4-dioxygenase (proline 4-hydroxylase), alpha 1 polypeptide	32.5105	40.4052	22.4438	32.5884	17.9951	20.256	20.8676	18.0402	31.987	19.2898	7.36148	1.49006	3.68074	0.745032	0.593881	-0.751755	0.000733132	0.0313051
399548	Scn4b	sodium channel, type IV, beta	27.3546	34.0563	43.1336	34.9226	23.6899	22.8826	25.552	22.6504	34.8668	23.6937	6.46614	1.31649	3.23307	0.658247	0.670284	-0.577155	0.000738593	0.0314674
105239	Rnf44	ring finger protein 44	20.1233	19.7009	18.1113	20.2031	16.3207	16.542	17.4966	17.8258	19.5346	17.0463	0.974146	0.728314	0.487073	0.364157	0.860627	-0.21654	0.000746758	0.0317439
20692	Sparc	secreted acidic cysteine rich glycoprotein	241.638	219.543	255.265	222.035	211.296	220.733	205.266	192.006	234.62	207.325	16.9425	12.0339	8.47124	6.01695	0.872079	-0.197469	0.000762215	0.0323285
112419	Ifit1bl2	interferon induced protein with tetratricopeptide repeats 1B like 2	3.16312	2.99668	2.6966	2.70998	2.2418	1.65936	2.3426	2.16202	2.8916	2.10145	0.227875	0.303842	0.113937	0.151921	0.717471	-0.479008	0.00076615	0.0324229
84035	Kremen1	kringle containing transmembrane protein 1	46.384	49.7308	47.8649	49.1404	41.8238	44.4457	45.1977	41.6562	48.28	43.2808	1.48459	1.80684	0.742293	0.903418	0.883894	-0.178055	0.00077583	0.0326454
17342	Mitf	microphthalmia-associated transcription factor	12.5846	13.0608	12.4193	13.6031	14.6253	15.5834	15.4912	15.4766	12.917	15.2941	0.532178	0.448374	0.266089	0.224187	1.16744	0.223351	0.000776435	0.0326454
12696	Cirbp	cold inducible RNA binding protein	16.8504	17.9304	30.7305	18.9856	37.2711	27.8944	36.2999	33.8132	21.1242	33.8197	6.46327	4.21004	3.23163	2.10502	1.58193	0.661687	0.000776576	0.0326454
238328	Vash1	vasohibin 1	7.18921	6.94089	7.55389	6.64739	6.03346	5.57246	6.39426	5.89541	7.08285	5.9739	0.384262	0.340374	0.192131	0.170187	0.832432	-0.264596	0.000782444	0.0328194
209630	Frmd4a	FERM domain containing 4A	5.14258	5.25687	5.47296	5.33463	6.04336	6.588	6.09219	6.71052	5.30176	6.35852	0.138734	0.340008	0.0693671	0.170004	1.18297	0.242419	0.00078656	0.0329192
23999	Twf2	twinfilin, actin-binding protein, homolog 2 (Drosophila)	81.9933	81.6914	78.418	87.7531	75.142	69.3729	74.748	71.2881	82.4639	72.6377	3.88	2.78122	1.94	1.39061	0.868814	-0.202881	0.000797358	0.0332976
17750	Mt2	metallothionein 2	15.2482	18.3782	14.6645	14.516	13.4923	8.66432	9.19641	10.0959	15.7018	10.3623	1.81208	2.16876	0.906042	1.08438	0.651672	-0.617781	0.000803238	0.0334694
107747	Aldh1l1	aldehyde dehydrogenase 1 family, member L1	1.34441	1.37329	1.47115	1.37649	2.47324	1.49105	2.07247	2.45481	1.39133	2.12289	0.0551296	0.459956	0.0275648	0.229978	1.50736	0.592022	0.000805963	0.0335093
75219	Dusp18	dual specificity phosphatase 18	14.3486	14.223	18.8801	14.6183	11.1106	12.5275	12.4877	11.5366	15.5175	11.9156	2.2478	0.705534	1.1239	0.352767	0.757652	-0.400392	0.000811336	0.0336589
94214	Spock2	sparc/osteonectin, cwcv and kazal-like domains proteoglycan 2	4.04651	4.17262	4.46757	3.601	5.14899	4.81009	4.92491	5.3013	4.07193	5.04632	0.360138	0.220681	0.180069	0.11034	1.22344	0.290944	0.000815706	0.0337115
503610	Zdhhc18	zinc finger, DHHC domain containing 18	12.7592	12.5384	11.2246	13.0147	10.2013	10.4602	11.1689	10.2734	12.3842	10.5259	0.797208	0.442278	0.398604	0.221139	0.838062	-0.254871	0.000816161	0.0337115
11857	Arhgdib	Rho, GDP dissociation inhibitor (GDI) beta	18.6212	19.7399	15.9603	20.0105	15.8874	15.6266	14.5746	14.8727	18.583	15.2403	1.849	0.618137	0.9245	0.309069	0.808588	-0.306523	0.000823411	0.0339371
77782	Polq	polymerase (DNA directed), theta	2.33726	2.71198	2.74487	3.04573	2.16113	2.45805	1.98676	2.05982	2.70996	2.16644	0.290324	0.207137	0.145162	0.103569	0.787868	-0.343975	0.000845927	0.0347894
329731	Fam19a3	family with sequence similarity 19, member A3	1.89219	2.08669	2.14763	2.27019	1.42707	1.85139	1.59158	1.59114	2.09917	1.61529	0.157683	0.175419	0.0788413	0.0877095	0.758248	-0.399258	0.000848788	0.0348316
14784	Grb2	growth factor receptor bound protein 2	35.2094	32.1189	36.1269	31.2845	39.6612	38.3409	38.7327	39.3919	33.6849	39.0317	2.34533	0.603479	1.17266	0.30174	1.14387	0.193922	0.000858829	0.0351675
15212	Hexb	hexosaminidase B	17.3143	14.3979	18.4663	15.9564	20.7676	21.7822	20.606	18.6297	16.5337	20.4464	1.75492	1.31824	0.877458	0.659118	1.22061	0.287604	0.000863094	0.035266
68490	Zfp579	zinc finger protein 579	6.3345	7.34842	7.18755	6.89394	8.05572	8.16451	10.4107	10.417	6.94111	9.26199	0.446033	1.33082	0.223016	0.665408	1.31579	0.395932	0.000875166	0.0356823
12778	Cxcr7	chemokine (C-X-C motif) receptor 7	52.6451	47.5454	42.3232	49.4416	38.1554	41.8159	41.8005	41.8558	47.9888	40.9069	4.32388	1.83448	2.16194	0.917238	0.840655	-0.250415	0.000880671	0.0358297
56351	Ptges3	prostaglandin E synthase 3 (cytosolic)	45.8265	53.3608	39.1697	44.3086	36.1826	37.5971	35.0541	32.772	45.6664	35.4014	5.86742	2.03847	2.93371	1.01924	0.76419	-0.387996	0.00088393	0.0358853
100503884	Ccdc149	coiled-coil domain containing 149	2.1828	1.86456	2.45809	2.2752	3.05759	3.20172	3.00274	2.82791	2.19516	3.02249	0.248318	0.154493	0.124159	0.0772466	1.35869	0.442218	0.000900093	0.0364634
13360	Dhcr7	7-dehydrocholesterol reductase	3.80177	4.27322	4.59997	4.09442	4.88147	6.25965	5.40948	5.50801	4.19235	5.51465	0.334084	0.567759	0.167042	0.283879	1.29681	0.374962	0.000903169	0.03651
80748	BC004004	cDNA sequence BC004004	71.2461	69.8342	72.0508	65.2821	76.9553	82.3577	79.9981	81.2746	69.6033	80.1464	3.02296	2.3358	1.51148	1.1679	1.13609	0.184079	0.000906254	0.0365568
59091	Jph2	junctophilin 2	165.25	185.346	168.537	182.372	152.887	149.007	160.312	156.172	175.376	154.594	9.96119	4.8066	4.9806	2.4033	0.869178	-0.202277	0.000924839	0.0372272
66515	Cul7	cullin 7	6.96172	6.60219	7.20689	7.19444	8.27723	7.36636	8.41951	8.85676	6.99131	8.22996	0.282859	0.626322	0.141429	0.313161	1.16173	0.216273	0.000928222	0.0372307
14630	Gclm	glutamate-cysteine ligase, modifier subunit	12.7976	13.125	14.2243	15.0808	11.4039	12.6616	11.196	10.8277	13.8069	11.5223	1.04575	0.796011	0.522874	0.398005	0.822774	-0.281431	0.000928854	0.0372307
193003	Pirt	phosphoinositide-interacting regulator of transient receptor potential channels	2.46383	1.42748	2.33433	1.86056	2.5863	2.86973	3.53434	3.28374	2.02155	3.06853	0.473384	0.42244	0.236692	0.21122	1.49947	0.584449	0.000935013	0.0373448
320706	Soga1	suppressor of glucose, autophagy associated 1	5.56537	5.06021	4.73079	5.26383	4.4595	4.86529	4.64518	3.99664	5.15505	4.49165	0.350806	0.369342	0.175403	0.184671	0.859232	-0.21888	0.000936504	0.0373448
26433	Plod3	procollagen-lysine, 2-oxoglutarate 5-dioxygenase 3	20.2942	20.9388	16.7695	19.2975	16.7228	16.366	15.761	15.7949	19.325	16.1612	1.8326	0.466055	0.9163	0.233027	0.824784	-0.277911	0.000937609	0.0373448
234072	Adprhl1	ADP-ribosylhydrolase like 1	344.143	358.832	341.631	373.041	323.668	317.227	308.884	320.952	354.412	317.683	14.5531	6.43267	7.27656	3.21633	0.884049	-0.177802	0.000949035	0.0377207
15925	Ide	insulin degrading enzyme	22.5019	18.9732	21.7105	18.6133	24.5934	24.5041	23.4767	23.1072	20.4497	23.9203	1.94536	0.742008	0.972681	0.371004	1.15489	0.20775	0.000955803	0.0379102
240427	Setbp1	SET binding protein 1	2.20678	2.43782	2.3184	1.86891	2.55118	2.8265	2.76077	2.71178	2.20798	2.71255	0.244938	0.117404	0.122469	0.0587021	1.21196	0.277347	0.00095848	0.037937
76294	Asb5	ankyrin repeat and SOCs box-containing 5	14.8927	12.3467	14.6999	11.0858	17.3582	16.4332	19.9018	15.9507	13.2563	17.411	1.85296	1.76023	0.926481	0.880114	1.29701	0.375185	0.000997731	0.0394083
20442	St3gal1	ST3 beta-galactoside alpha-2,3-sialyltransferase 1	14.8717	15.7952	14.1307	15.2586	13.1002	13.0989	13.9694	12.6611	15.0141	13.2074	0.700143	0.548448	0.350071	0.274224	0.867398	-0.205233	0.00101458	0.0399904
76722	Ckmt2	creatine kinase, mitochondrial 2	1526.92	1593.6	1561.1	1613.7	1434.11	1370.48	1378.88	1452.77	1573.83	1409.06	38.045	40.5652	19.0225	20.2826	0.883186	-0.179211	0.00103037	0.0405286
74488	Lrrc15	leucine rich repeat containing 15	13.0808	12.8043	16.104	11.4928	15.7278	16.7487	18.9249	17.3587	13.3705	17.19	1.94958	1.33803	0.974789	0.669016	1.26901	0.343708	0.00103564	0.0405957
80889	Mesdc1	mesoderm development candidate 1	7.59264	7.67144	7.2813	7.35654	5.85007	7.51343	6.00882	6.30697	7.47548	6.41982	0.186171	0.753272	0.0930855	0.376636	0.846673	-0.240122	0.0010393	0.0405957
11820	App	amyloid beta (A4) precursor protein	127.914	126.862	118.091	124.363	113.556	111.834	112.967	108.127	124.307	111.621	4.40389	2.4361	2.20194	1.21805	0.88574	-0.175045	0.0010403	0.0405957
14783	Grb10	growth factor receptor bound protein 10	29.6819	32.5441	28.3387	30.5632	27.2109	28.5282	25.8981	25.8323	30.282	26.8674	1.76377	1.27636	0.881885	0.638179	0.874832	-0.192922	0.00104064	0.0405957
241263	Gpr158	G protein-coupled receptor 158	0.996579	1.32738	1.2707	0.990779	1.56697	1.4872	1.3724	1.57732	1.14636	1.50097	0.177827	0.0947011	0.0889134	0.0473505	1.29196	0.369558	0.00106088	0.0413004
20928	Abcc9	ATP-binding cassette, sub-family C (CFTR/MRP), member 9	86.0848	82.2172	88.015	83.1042	96.4389	94.1622	93.2624	100.354	84.8553	96.0545	2.67842	3.16298	1.33921	1.58149	1.11712	0.15979	0.00107107	0.0415525
245670	Rragb	Ras-related GTP binding B	0.759636	0.972576	0.778324	0.574403	1.43311	1.05598	1.14418	1.39236	0.771235	1.2564	0.162753	0.184819	0.0813765	0.0924093	1.60893	0.686104	0.00107174	0.0415525
73458	Aldh3b3	aldehyde dehydrogenase 3 family, member B3	0.433399	0.538074	0.559188	0.576782	0.922463	0.931092	1.03914	1.1454	0.526861	1.00952	0.0642859	0.104992	0.0321429	0.0524961	1.889	0.917619	0.00108685	0.0420431
78910	Asb15	ankyrin repeat and SOCS box-containing 15	23.344	21.9098	22.9245	20.8259	25.1573	26.1144	25.558	26.3303	22.251	25.79	1.12481	0.532686	0.562403	0.266343	1.1438	0.193829	0.00108883	0.0420431
213068	Tmem71	transmembrane protein 71	2.8503	2.06425	2.42287	2.77152	3.56035	3.69808	3.18012	3.40193	2.52723	3.46012	0.360231	0.222451	0.180115	0.111226	1.35118	0.434225	0.00110555	0.042602
104681	Slc16a6	solute carrier family 16 (monocarboxylic acid transporters), member 6	3.74759	4.04129	3.41314	3.77834	2.72391	3.08444	3.2846	3.06384	3.74509	3.0392	0.257579	0.232582	0.128789	0.116291	0.799891	-0.322124	0.00111047	0.0426367
57915	Tbc1d1	TBC1 domain family, member 1	6.88098	7.20275	7.85609	7.16855	8.08557	8.70724	8.57966	9.21887	7.27709	8.64784	0.412092	0.465618	0.206046	0.232809	1.17227	0.229301	0.00111095	0.0426367
69338	1700003D09Rik	RIKEN cDNA 1700003D09 gene	0.490076	0.33879	0.568069	0.226387	0.935338	0.709409	0.651881	1.24961	0.40583	0.886559	0.152876	0.271194	0.0764379	0.135597	2.1648	1.11423	0.00114639	0.0439081
319224	6330410L21Rik	RIKEN cDNA 6330410L21 gene	0.41586	0.399635	0.424877	0.325098	0.769075	0.424472	0.688324	0.71588	0.391368	0.649438	0.0453973	0.153676	0.0226987	0.0768382	1.64051	0.714147	0.00114876	0.0439098
11688	Alox8	arachidonate 8-lipoxygenase	0.208234	0.349598	0.50286	0.288576	0.525627	0.502381	0.733195	0.835977	0.337317	0.649295	0.124624	0.162036	0.062312	0.081018	1.8997	0.925769	0.00116541	0.0444568
16009	Igfbp3	insulin-like growth factor binding protein 3	10.7535	10.7175	12.7196	10.7395	12.7445	12.8331	14.8437	13.6822	11.2325	13.5259	0.991507	0.97492	0.495754	0.48746	1.18816	0.248734	0.001173	0.0446564
52815	Ldhd	lactate dehydrogenase D	21.2872	21.1575	21.9969	22.2046	17.058	16.7112	19.5448	20.269	21.6615	18.3958	0.516937	1.77545	0.258469	0.887723	0.837752	-0.255406	0.00119733	0.0454891
74007	Btbd11	BTB (POZ) domain containing 11	0.779386	0.496713	0.98272	0.642456	1.11195	0.992816	1.02858	1.16588	0.725319	1.07481	0.206806	0.0785987	0.103403	0.0392994	1.46536	0.551253	0.00119967	0.0454891
20404	Sh3gl2	SH3-domain GRB2-like 2	0.617509	0.958312	0.8436	0.896511	0.373389	0.624294	0.512505	0.460636	0.828983	0.492706	0.148572	0.104837	0.0742861	0.0524185	0.584747	-0.774117	0.00120719	0.0455843
20661	Sort1	sortilin 1	13.082	13.3456	13.6278	13.6084	14.4309	15.1221	16.0616	16.4831	13.4159	15.5244	0.257118	0.924709	0.128559	0.462355	1.14131	0.190692	0.00120785	0.0455843
241431	Xirp2	xin actin-binding repeat containing 2	111.094	118.656	102.419	125.589	93.0087	103.87	100.385	92.5979	114.44	97.4654	9.96313	5.5708	4.98157	2.7854	0.839288	-0.252763	0.0012094	0.0455843
17872	Ppp1r15a	protein phosphatase 1, regulatory (inhibitor) subunit 15A	17.5141	17.4694	17.7355	16.653	14.3411	16.4792	14.5947	14.6801	17.343	15.0238	0.474509	0.980887	0.237254	0.490443	0.854429	-0.226968	0.00122724	0.0460611
58522	Trim54	tripartite motif-containing 54	188.558	203.827	184.171	205.495	181.342	169.088	173.555	167.775	195.513	172.94	10.7358	6.12326	5.36789	3.06163	0.872322	-0.197067	0.00122755	0.0460611
13805	Eng	endoglin	66.7761	73.0592	62.7645	71.1903	56.0418	56.5066	63.7171	58.7418	68.4475	58.7518	4.61447	3.51376	2.30724	1.75688	0.84618	-0.240963	0.00122933	0.0460611
17022	Lum	lumican	45.5103	39.4606	55.3284	43.0887	55.9866	59.729	55.9834	58.6073	45.847	57.5766	6.79225	1.89396	3.39612	0.946979	1.23986	0.310177	0.00123865	0.0463186
227737	Fam129b	family with sequence similarity 129, member B	14.0088	14.3808	14.5467	13.9501	11.7909	12.5999	13.0813	12.01	14.2216	12.3705	0.288709	0.584175	0.144354	0.292087	0.857871	-0.221168	0.00124931	0.0466254
545276	Gal3st3	galactose-3-O-sulfotransferase 3	7.38408	5.91208	6.67856	6.18862	7.71738	9.35735	9.61013	7.76107	6.54084	8.61148	0.645348	1.01263	0.322674	0.506313	1.29879	0.377167	0.00126494	0.0471109
14062	F2r	coagulation factor II (thrombin) receptor	21.8732	21.5995	22.8423	24.01	18.6531	21.9237	20.5875	19.5406	22.5812	20.1762	1.09158	1.40791	0.545791	0.703953	0.880868	-0.183003	0.00126891	0.0471109
11489	Adam12	a disintegrin and metallopeptidase domain 12 (meltrin alpha)	0.379009	0.376688	0.291326	0.491714	0.262137	0.185472	0.256804	0.221367	0.384684	0.231445	0.0821937	0.035591	0.0410968	0.0177955	0.593111	-0.753625	0.00126977	0.0471109
16773	Lama2	laminin, alpha 2	27.9469	25.8672	27.3726	25.2869	29.6324	30.7984	30.6896	30.6557	26.6184	30.4441	1.24778	0.544486	0.62389	0.272243	1.12861	0.174543	0.00127319	0.0471453
17762	Mapt	microtubule-associated protein tau	22.9878	22.8997	20.3954	23.0796	19.8103	19.9083	21.0715	18.9039	22.3406	19.9235	1.29887	0.888928	0.649437	0.444464	0.879397	-0.185413	0.00128804	0.0475474
16709	Ktn1	kinectin 1	77.8887	78.977	73.8027	72.145	67.4378	72.7218	69.0453	64.8517	75.7034	68.5142	3.25405	3.29439	1.62703	1.6472	0.892639	-0.163851	0.00128906	0.0475474
545370	Hmcn1	hemicentin 1	3.07152	2.86316	2.7215	3.01333	3.21287	3.43749	3.62955	3.51876	2.91738	3.44967	0.15735	0.176404	0.0786748	0.088202	1.16614	0.221738	0.00129804	0.0476611
243277	Gpr133	G protein-coupled receptor 133	2.52903	2.4609	1.97402	2.16212	1.66403	1.61164	2.00134	1.77389	2.28152	1.76273	0.259648	0.172849	0.129824	0.0864246	0.762055	-0.392033	0.00129888	0.0476611
20617	Snca	synuclein, alpha	1.39586	1.51637	1.30339	2.40012	0.916674	1.04771	0.764534	0.732034	1.65394	0.865238	0.50504	0.14586	0.25252	0.0729301	0.514866	-0.957731	0.00129969	0.0476611
192157	Socs7	suppressor of cytokine signaling 7	11.1063	10.3785	9.20461	9.75703	8.46547	9.08347	9.25546	8.73893	10.1116	8.88583	0.818352	0.353066	0.409176	0.176533	0.866781	-0.206261	0.00130343	0.0477059
14465	Gata6	GATA binding protein 6	25.3229	24.7939	22.2748	23.0046	27.279	29.1024	26.9148	28.2119	23.8491	27.877	1.4441	0.982749	0.722052	0.491375	1.15304	0.205439	0.00130701	0.047745
19659	Rbp1	retinol binding protein 1, cellular	4.80555	4.60625	5.55667	5.06729	6.23772	5.6264	7.48149	6.32602	5.00894	6.41791	0.411073	0.774297	0.205536	0.387149	1.26425	0.338286	0.00131143	0.0477803
76055	Mgea5	meningioma expressed antigen 5 (hyaluronidase)	37.8111	34.0963	33.3362	33.7591	30.4032	31.9989	31.067	30.848	34.7507	31.0793	2.06384	0.672425	1.03192	0.336213	0.882394	-0.180506	0.00131415	0.0477803
22390	Wee1	WEE 1 homolog 1 (S. pombe)	8.7784	8.43515	10.2506	8.7833	11.841	10.2793	10.2973	12.2812	9.06187	11.1747	0.809082	1.03919	0.404541	0.519593	1.21772	0.284179	0.00131554	0.0477803
319197	Gpr4	G protein-coupled receptor 4	6.58743	6.45683	5.69989	6.56015	5.44935	5.6565	5.31887	4.62264	6.32608	5.26184	0.42123	0.448238	0.210615	0.224119	0.820147	-0.286045	0.00133193	0.0482582
114663	Impa2	inositol (myo)-1(or 4)-monophosphatase 2	8.30467	7.08149	8.96645	7.10881	8.98054	11.7701	11.4134	10.0185	7.86535	10.5456	0.929555	1.28837	0.464777	0.644186	1.32278	0.403568	0.00133379	0.0482582
320091	Ano4	anoctamin 4	1.89392	2.25337	2.09224	1.75671	2.24968	2.65935	2.85913	2.7897	1.99906	2.63946	0.218437	0.272733	0.109219	0.136366	1.3019	0.38062	0.00134347	0.0485158
212933	Pm20d1	peptidase M20 domain containing 1	7.79659	7.00742	8.58145	6.63249	8.86722	8.41245	9.17801	9.71235	7.50449	9.04251	0.866528	0.546122	0.433264	0.273061	1.18993	0.250877	0.00134959	0.0486442
109294	Prex2	phosphatidylinositol-3,4,5-trisphosphate-dependent Rac exchange factor 2	6.4721	5.68476	6.43609	6.10426	5.36836	5.47085	5.26579	5.4898	6.1743	5.3987	0.365956	0.103426	0.182978	0.0517131	0.862945	-0.212659	0.00135251	0.0486569
214580	Pstk	phosphoseryl-tRNA kinase	14.1964	16.3152	19.5107	14.576	21.53	19.0072	20.286	20.5747	16.1496	20.3495	2.42319	1.04082	1.21159	0.520411	1.24391	0.314886	0.00138204	0.0496251
74270	Usp20	ubiquitin specific peptidase 20	18.5933	18.743	18.9495	17.6628	20.5765	21.7285	22.4735	21.401	18.4871	21.5449	0.568626	0.786243	0.284313	0.393121	1.1496	0.20113	0.00138544	0.0496532
70266	Ccbl1	cysteine conjugate-beta lyase 1	15.0527	15.4787	16.3018	15.0089	19.2991	18.0958	17.1913	19.0983	15.4605	18.4212	0.599543	0.97431	0.299771	0.487155	1.17591	0.233778	0.00139026	0.0497318
67260	Lass4	LAG1 homolog, ceramide synthase 4	13.0414	12.5177	15.0223	13.2879	14.9104	15.2528	16.9168	16.1895	13.4673	15.8174	1.08525	0.910787	0.542624	0.455394	1.15886	0.212708	0.00139988	0.0499193
14177	Fgf6	fibroblast growth factor 6	0.753448	0.709361	0.480345	1.06349	0.204103	0.355472	0.432326	0.239804	0.75166	0.307926	0.239888	0.105128	0.119944	0.052564	0.402522	-1.31286	0.00140595	0.0499193
16997	Ltbp2	latent transforming growth factor beta binding protein 2	1.92126	2.36201	2.14101	2.31763	1.77081	1.6747	1.66975	1.8065	2.18548	1.73044	0.200347	0.0688141	0.100173	0.0344071	0.780705	-0.35715	0.0014072	0.0499193
18218	Dusp8	dual specificity phosphatase 8	12.1352	14.3128	10.9431	13.6486	10.1577	10.6555	8.83104	10.2	12.7599	9.96104	1.51575	0.786321	0.757875	0.39316	0.769464	-0.378075	0.00140834	0.0499193
66958	Tmx2	thioredoxin-related transmembrane protein 2	40.9725	43.7581	50.3178	38.3211	50.7893	52.5731	56.3208	50.9099	43.3424	52.6483	5.15297	2.58009	2.57648	1.29005	1.19863	0.261381	0.00140866	0.0499193
68066	Slc25a39	solute carrier family 25, member 39	85.6759	87.7331	87.2367	86.37	74.9423	81.4224	77.8107	76.7039	86.7539	77.7198	0.913127	2.73645	0.456564	1.36823	0.883529	-0.178651	0.00141213	0.0499488
20850	Stat5a	signal transducer and activator of transcription 5A	12.6854	12.4838	12.9715	11.7272	13.7649	14.5868	16.0144	14.4851	12.467	14.7128	0.532229	0.941683	0.266115	0.470842	1.16419	0.219332	0.00141767	0.0500514
68910	Zfp467	zinc finger protein 467	1.86429	1.86402	2.10901	1.83021	2.44345	2.46146	2.2512	2.52952	1.91688	2.42141	0.129082	0.119369	0.0645411	0.0596844	1.24671	0.318127	0.00143983	0.0507394
13823	Epb4.1l3	erythrocyte protein band 4.1-like 3	2.58548	1.91124	2.63341	2.2285	3.07714	2.97736	3.18653	2.96717	2.33966	3.05205	0.337945	0.102468	0.168973	0.051234	1.28826	0.365428	0.00144355	0.050776
107271	Yars	tyrosyl-tRNA synthetase	15.0079	14.4088	13.5901	14.6066	11.8407	12.8381	13.084	12.1815	14.4033	12.4861	0.596713	0.574646	0.298357	0.287323	0.854872	-0.226219	0.00145778	0.0511815
71795	Pitpnc1	phosphatidylinositol transfer protein, cytoplasmic 1	16.8011	16.8646	17.9451	15.1778	18.4994	19.0177	18.6964	20.198	16.6972	19.1029	1.14085	0.760692	0.570423	0.380346	1.12911	0.175185	0.0014652	0.051257
329513	A730036I17Rik	RIKEN cDNA A730036I17 gene	0.126182	0.156657	0.172381	0.320588	0.048831	0.0637842	0.0775743	0.0537866	0.193952	0.060994	0.086575	0.012683	0.0432875	0.00634152	0.309032	-1.69417	0.0014664	0.051257
20266	Scn1b	sodium channel, voltage-gated, type I, beta	22.6292	24.716	27.6904	23.4195	21.328	18.5728	18.7737	21.1829	24.6138	19.9644	2.22418	1.49426	1.11209	0.747132	0.80069	-0.320685	0.00146804	0.051257
59048	C1galt1c1	C1GALT1-specific chaperone 1	7.59681	8.65413	6.02126	8.03343	5.61755	5.73945	6.22044	5.36672	7.57641	5.73604	1.12387	0.358281	0.561934	0.17914	0.745991	-0.422771	0.00148303	0.0516852
15039	H2-T22	histocompatibility 2, T region locus 22	7.8146	4.74174	4.45092	6.26041	10.2031	8.22076	8.02877	9.05391	5.81692	8.87664	1.5502	0.989968	0.775102	0.494984	1.50748	0.592136	0.00149642	0.0520332
51886	Fubp1	far upstream element (FUSE) binding protein 1	12.1173	12.0345	9.76534	12.321	9.6783	9.46254	9.62517	9.65491	11.5595	9.60523	1.20218	0.0975766	0.601089	0.0487883	0.819362	-0.287427	0.00149982	0.0520332
237615	Ankrd52	ankyrin repeat domain 52	17.0261	15.9045	14.4828	15.7582	13.5579	13.8864	14.5013	14.0183	15.7929	13.991	1.04096	0.391414	0.520482	0.195707	0.873854	-0.194536	0.00150125	0.0520332
15051	H2-T9	histocompatibility 2, T region locus 9	8.30647	5.045	4.65373	6.71494	10.9184	8.81763	8.5792	9.62114	6.18004	9.48409	1.67589	1.05498	0.837944	0.527491	1.5159	0.600175	0.00150408	0.0520362
14081	Acsl1	acyl-CoA synthetase long-chain family member 1	231.66	238.045	257.642	235.482	260.492	275.416	278.277	278.184	240.707	273.092	11.5905	8.50447	5.79525	4.25223	1.11918	0.162446	0.00150822	0.0520845
668212	Efr3b	EFR3 homolog B (S. cerevisiae)	5.39718	4.25102	4.5396	5.7956	3.35427	4.11386	4.2955	3.53674	4.99585	3.82509	0.721942	0.450736	0.360971	0.225368	0.754635	-0.406149	0.00151322	0.052162
171429	Slc26a6	solute carrier family 26, member 6	4.86324	4.49169	5.0419	3.85185	5.32032	5.64322	6.86329	5.72219	4.56217	5.88726	0.526087	0.673514	0.263043	0.336757	1.27359	0.348901	0.00155163	0.0533891
76408	Abcc3	ATP-binding cassette, sub-family C (CFTR/MRP), member 3	1.12582	1.20958	1.27512	1.15253	0.779199	0.766092	0.756026	0.996708	1.19076	0.824506	0.0662029	0.115193	0.0331015	0.0575963	0.683342	-0.549321	0.0015601	0.0535833
19258	Ptpn4	protein tyrosine phosphatase, non-receptor type 4	2.78777	2.59989	2.50105	2.36095	2.03045	2.23345	1.96933	1.92261	2.56241	2.03896	0.179391	0.136971	0.0896957	0.0684853	0.785081	-0.349087	0.00156392	0.0536175
50790	Acsl4	acyl-CoA synthetase long-chain family member 4	3.77297	3.54987	4.44299	3.55034	4.71724	4.83052	4.47786	4.65713	3.82904	4.67069	0.422565	0.147285	0.211283	0.0736427	1.20414	0.268004	0.00157246	0.0538126
319991	Kif6	kinesin family member 6	1.28046	1.14329	1.286	0.787317	1.43736	1.5827	1.64558	1.73763	1.12427	1.60082	0.234132	0.126185	0.117066	0.0630924	1.40649	0.492097	0.0015773	0.0538813
16451	Jak1	Janus kinase 1	53.3931	52.3317	50.3547	56.1174	47.1211	49.5257	47.5332	47.8994	53.0492	48.0199	2.4019	1.05304	1.20095	0.526519	0.892657	-0.163823	0.00160087	0.0545307
66645	Pspc1	paraspeckle protein 1	8.93724	9.34082	9.10865	8.58397	6.5643	7.79076	8.74627	7.07499	8.99267	7.54408	0.318733	0.946243	0.159366	0.473121	0.827016	-0.274013	0.00160207	0.0545307
98365	Slamf9	SLAM family member 9	4.91823	2.99433	4.8813	4.30254	6.51514	6.21534	6.23334	5.38628	4.2741	6.08752	0.898557	0.487237	0.449278	0.243618	1.40694	0.492564	0.00160941	0.054601
242484	D630039A03Rik	RIKEN cDNA D630039A03 gene	0.619687	0.580332	0.340576	0.271453	0.246014	0.113417	0.128742	0.12752	0.453012	0.153923	0.172816	0.0617862	0.0864081	0.0308931	0.336328	-1.57206	0.00160989	0.054601
15122	Hba-a1	hemoglobin alpha, adult chain 1	2017.35	1452.09	1834.88	2307.62	1424.16	1272.3	1460.57	1027.1	1902.98	1296.04	358.122	196.96	179.061	98.4798	0.671794	-0.57391	0.00161832	0.05466
110257	Hba-a2	hemoglobin alpha, adult chain 2	2003.02	1441.77	1821.84	2291.22	1414.04	1263.26	1450.2	1019.8	1889.46	1286.83	355.578	195.56	177.789	97.7802	0.671794	-0.57391	0.00161832	0.05466
54598	Calcrl	calcitonin receptor-like	11.6529	9.70706	10.4801	11.3845	9.28071	10.4008	9.02888	9.12137	10.8061	9.45794	0.888034	0.637108	0.444017	0.318554	0.863379	-0.211935	0.00162028	0.05466
12289	Cacna1d	calcium channel, voltage-dependent, L type, alpha 1D subunit	0.401318	0.465028	0.575667	0.464494	0.683991	0.603519	0.708095	0.678564	0.476627	0.668542	0.0724846	0.0452087	0.0362423	0.0226043	1.38419	0.469045	0.00163399	0.0550244
18810	Plec	plectin	44.7121	46.1041	45.23	47.8484	40.696	41.5064	41.7738	42.3086	45.9737	41.5712	1.37554	0.672028	0.687771	0.336014	0.891771	-0.165255	0.00164165	0.0551846
22190	Ubc	ubiquitin C	239.438	238.779	208.048	236.948	196.354	222.79	198.584	200.63	230.803	204.589	15.2068	12.2589	7.60342	6.12945	0.873956	-0.194367	0.00164505	0.0552009
69524	Esam	endothelial cell-specific adhesion molecule	50.6014	51.1625	48.2692	46.755	45.5711	44.7036	41.8573	41.7304	49.197	43.4656	2.05426	1.9633	1.02713	0.981648	0.871718	-0.198067	0.00166545	0.0557692
231670	Fbxo21	F-box protein 21	10.0685	9.5275	12.1785	10.4442	12.8011	11.6796	13.2577	12.9902	10.5547	12.6821	1.14609	0.694135	0.573045	0.347067	1.18606	0.24618	0.00166787	0.0557692
27222	Atp1a4	ATPase, Na+/K+ transporting, alpha 4 polypeptide	7.35141	7.02156	7.32067	7.62443	5.89254	6.22041	6.51071	6.12495	7.32952	6.18715	0.246556	0.255907	0.123278	0.127953	0.832526	-0.264432	0.00167131	0.055786
67299	Dock7	dedicator of cytokinesis 7	3.58489	3.46484	3.71576	3.73549	4.34979	4.22832	4.7568	4.23674	3.62525	4.39291	0.126101	0.248833	0.0630504	0.124417	1.1953	0.257377	0.00167693	0.0558749
65962	Slc9a3r2	solute carrier family 9 (sodium/hydrogen exchanger), member 3 regulator 2	55.0286	57.2177	62.0831	54.1733	52.4375	53.3117	49.6283	48.5308	57.1257	50.9771	3.5449	2.26473	1.77245	1.13237	0.880478	-0.18364	0.00168737	0.0561242
72612	2700029M09Rik	RIKEN cDNA 2700029M09 gene	12.5545	11.5926	13.8956	12.7145	15.9418	15.6408	15.3079	16.3266	12.6893	15.8043	0.944586	0.433895	0.472293	0.216947	1.22925	0.297777	0.00169631	0.0563229
80837	Rhoj	ras homolog gene family, member J	12.046	11.1187	11.4609	10.9351	9.45533	11.2829	9.9839	8.70781	11.3902	9.85748	0.488477	1.08492	0.244238	0.54246	0.853527	-0.228492	0.00170284	0.0563792
671535	Parp10	poly (ADP-ribose) polymerase family, member 10	7.65948	6.5063	7.17055	6.90113	9.16335	8.62631	8.4221	8.01422	7.05936	8.5565	0.484227	0.477934	0.242114	0.238967	1.19647	0.258785	0.00170608	0.0563792
18563	Pcx	pyruvate carboxylase	11.7769	10.7164	11.4207	11.6545	9.68267	9.32882	9.79971	10.3563	11.3922	9.79187	0.474093	0.426203	0.237047	0.213102	0.848168	-0.237579	0.00170693	0.0563792
331524	Xkrx	X Kell blood group precursor related X linked	0.40911	0.49121	0.388941	0.310002	0.641616	1.06666	0.796899	0.629632	0.399816	0.783703	0.0744404	0.203444	0.0372202	0.101722	1.93092	0.949285	0.00172091	0.0567423
20503	Slc16a7	solute carrier family 16 (monocarboxylic acid transporters), member 7	3.19777	3.39046	2.6095	2.7515	3.7422	4.0282	3.80918	4.28991	2.98731	3.96737	0.367501	0.24729	0.18375	0.123645	1.30988	0.389431	0.00172564	0.0567994
54216	Pcdh7	protocadherin 7	18.5588	19.6435	19.3653	18.1957	20.6573	21.625	22.1473	22.0775	18.9409	21.6268	0.677019	0.686537	0.338509	0.343269	1.12625	0.171526	0.00173777	0.0570056
23886	Gdf15	growth differentiation factor 15	5.76587	7.69002	2.06239	6.18846	2.04906	0.909013	1.47406	1.70341	5.42669	1.53388	2.39001	0.478955	1.19501	0.239477	0.278724	-1.84309	0.00173822	0.0570056
208266	Dot1l	DOT1-like, histone H3 methyltransferase (S. cerevisiae)	10.8029	9.38609	10.3239	10.1522	11.1949	11.3062	13.5355	12.6083	10.1663	12.1612	0.588519	1.11851	0.294259	0.559256	1.1803	0.239153	0.00174326	0.0570056
15018	H2-Q7	histocompatibility 2, Q region locus 7	15.1888	7.17774	4.75175	11.1914	23.5739	15.6102	17.8235	18.0322	9.57742	18.76	4.58759	3.39124	2.2938	1.69562	1.9357	0.952856	0.00175141	0.0570056
110558	H2-Q9	histocompatibility 2, Q region locus 9	15.3386	7.24852	4.79861	11.3018	23.8064	15.7642	17.9993	18.21	9.67187	18.945	4.63283	3.42468	2.31642	1.71234	1.9357	0.952856	0.00175141	0.0570056
72061	2010111I01Rik	RIKEN cDNA 2010111I01 gene	7.31876	9.31082	7.00826	9.23012	6.06722	5.86585	6.72422	5.85153	8.21699	6.1272	1.22348	0.410014	0.611741	0.205007	0.734582	-0.445005	0.00175149	0.0570056
70533	Btf3l4	basic transcription factor 3-like 4	16.8284	15.364	17.5217	16.4251	19.8567	19.5321	19.5176	18.8863	16.5348	19.4482	0.902403	0.405953	0.451202	0.202977	1.16073	0.215032	0.00175296	0.0570056
68134	Upf3b	UPF3 regulator of nonsense transcripts homolog B (yeast)	5.4869	5.3461	5.10885	4.67078	6.62732	6.75528	5.91535	6.88637	5.15316	6.54608	0.357427	0.433581	0.178714	0.216791	1.25377	0.326278	0.00175611	0.0570103
100504561	9230112J17Rik	RIKEN cDNA 9230112J17 gene	3.21044	3.62491	2.98149	3.01863	3.90331	3.80158	5.26533	4.42012	3.20887	4.34758	0.29495	0.669086	0.147475	0.334543	1.33583	0.417738	0.00176425	0.0570574
20393	Sgk1	serum/glucocorticoid regulated kinase 1	16.1221	18.4034	16.5927	17.4737	13.9126	16.1976	15.8622	12.8459	17.148	14.7046	1.00712	1.59698	0.503559	0.798488	0.845006	-0.242966	0.00176511	0.0570574
117599	Helb	helicase (DNA) B	4.20566	3.07054	3.68524	3.42298	4.6237	4.01028	4.55999	4.61216	3.5961	4.45153	0.478081	0.295469	0.239041	0.147735	1.22277	0.290158	0.00176693	0.0570574
98952	Fam102a	family with sequence similarity 102, member A	6.41285	7.69978	5.33266	6.90992	4.83988	4.49158	5.30478	4.79029	6.5888	4.85663	0.990999	0.336047	0.495499	0.168024	0.726435	-0.461094	0.00177488	0.0570574
17347	Mknk2	MAP kinase-interacting serine/threonine kinase 2	105.31	111.597	102.403	115.34	99.1996	88.4663	86.0048	96.8506	108.663	92.6303	5.87698	6.38237	2.93849	3.19118	0.840947	-0.249913	0.00177489	0.0570574
24100	Tpra1	transmembrane protein, adipocyte asscociated 1	13.8383	14.3346	13.5175	14.6996	11.3881	13.4687	12.6094	11.1456	14.0975	12.153	0.523564	1.08617	0.261782	0.543087	0.849675	-0.235016	0.00177561	0.0570574
245684	Cnksr2	connector enhancer of kinase suppressor of Ras 2	0.251326	0.397124	0.206354	0.338619	0.131522	0.0404229	0.11799	0.177252	0.298355	0.116797	0.085737	0.0568803	0.0428685	0.0284402	0.386254	-1.37238	0.00178766	0.0573151
74309	Osbp2	oxysterol binding protein 2	7.3408	7.95812	7.9765	7.63678	9.39044	8.23079	8.64525	9.88823	7.72805	9.03868	0.301636	0.742281	0.150818	0.37114	1.15423	0.206926	0.00178968	0.0573151
226641	Atf6	activating transcription factor 6	30.7302	28.9242	27.3395	28.2654	24.9838	28.1379	26.2851	25.3011	28.8148	26.177	1.43284	1.41983	0.716419	0.709916	0.895982	-0.158459	0.00180176	0.0576048
240168	Rasgrp3	RAS, guanyl releasing protein 3	9.87672	8.45262	10.0544	10.1501	8.13366	8.94802	8.66286	8.19332	9.63347	8.48446	0.79534	0.389243	0.39767	0.194622	0.868797	-0.202908	0.0018451	0.058891
20848	Stat3	signal transducer and activator of transcription 3	53.4718	52.7213	48.2932	53.1462	48.671	47.0604	47.567	44.1684	51.9081	46.8667	2.42945	1.92042	1.21472	0.96021	0.890543	-0.167243	0.00187331	0.0596907
57435	Plin4	perilipin 4	95.4539	103.122	89.6104	96.5847	88.8649	86.7513	86.4047	83.8574	96.1928	86.4696	5.53902	2.05301	2.76951	1.02651	0.886509	-0.173792	0.00188513	0.0599666
15275	Hk1	hexokinase 1	59.3717	68.3587	58.55	61.4862	68.0641	70.198	75.1629	76.8819	61.9416	72.5767	4.45325	4.13303	2.22662	2.06651	1.15525	0.208211	0.00189953	0.0602909
56448	Cyp2d22	cytochrome P450, family 2, subfamily d, polypeptide 22	16.2718	17.4491	16.266	15.9088	18.579	19.8593	18.6013	20.2083	16.4739	19.312	0.671908	0.845625	0.335954	0.422812	1.15625	0.20945	0.00190168	0.0602909
12335	Capn3	calpain 3	2.12901	2.04298	2.69576	2.38904	1.91042	1.94613	1.60337	1.61992	2.3142	1.76996	0.293851	0.183512	0.146925	0.0917561	0.754743	-0.405943	0.00191351	0.0605646
16367	Irs1	insulin receptor substrate 1	8.67162	10.0659	7.94386	9.52311	7.41403	7.88611	7.41711	7.48028	9.05111	7.54938	0.934973	0.226552	0.467487	0.113276	0.82206	-0.282684	0.00192539	0.060839
11745	Anxa3	annexin A3	16.1974	16.6696	15.2753	16.2115	12.8588	13.6428	15.2417	12.8572	16.0885	13.6501	0.584779	1.12369	0.292389	0.561843	0.836492	-0.257577	0.00194014	0.0612032
76594	Dnajc18	DnaJ (Hsp40) homolog, subfamily C, member 18	8.18003	8.17064	8.43717	8.19549	9.74123	9.85306	9.77219	9.60591	8.24583	9.7431	0.127969	0.102894	0.0639843	0.051447	1.16563	0.221116	0.00199222	0.0627418
225115	Svil	supervillin	65.8843	67.8414	65.8425	72.6194	74.391	77.1442	79.0472	79.1525	68.0469	77.4337	3.18782	2.22855	1.59391	1.11427	1.12206	0.166149	0.00200187	0.062941
13106	Cyp2e1	cytochrome P450, family 2, subfamily e, polypeptide 1	6.23823	5.34397	3.86342	5.85672	3.81431	4.22554	3.86583	2.74421	5.32558	3.66247	1.04136	0.638919	0.520679	0.319459	0.677746	-0.561183	0.00200778	0.0630223
55994	Smad9	MAD homolog 9 (Drosophila)	0.94531	0.826545	1.00444	0.800578	1.17889	1.18297	1.31966	1.27961	0.894218	1.24028	0.0967937	0.0704775	0.0483968	0.0352387	1.36936	0.453502	0.00201685	0.0632026
11787	Apbb2	amyloid beta (A4) precursor protein-binding, family B, member 2	8.22986	7.8057	8.05198	7.9924	8.99989	9.08229	9.50616	9.58391	8.01999	9.29306	0.17488	0.294605	0.0874401	0.147302	1.14321	0.193091	0.00202488	0.0633494
228852	Ppp1r16b	protein phosphatase 1, regulatory (inhibitor) subunit 16B	4.62812	3.75261	3.77185	4.29936	3.36695	3.52852	3.18672	3.66736	4.11299	3.43739	0.426748	0.207357	0.213374	0.103678	0.824684	-0.278087	0.00203197	0.0634664
52685	Cd300lg	CD300 antigen like family member G	42.509	41.4486	45.4716	43.8787	40.1518	39.7245	40.1456	35.6963	43.327	38.9295	1.74176	2.16479	0.870879	1.08239	0.886383	-0.173998	0.00206955	0.064534
17475	Mpdz	multiple PDZ domain protein	17.5727	19.2776	17.1319	18.4459	14.9122	16.5357	16.8045	16.6197	18.107	16.218	0.952444	0.877754	0.476222	0.438877	0.882961	-0.179578	0.00207322	0.0645421
17988	Ndrg1	N-myc downstream regulated gene 1	21.006	20.1212	18.9526	20.4013	18.1413	18.1844	17.8586	16.7654	20.1203	17.7374	0.861582	0.663947	0.430791	0.331974	0.869568	-0.201629	0.00209518	0.0651189
224405	Cyyr1	cysteine and tyrosine-rich protein 1	16.4373	16.1037	15.4278	18.2515	13.3375	13.8405	15.9552	13.5512	16.5551	14.1711	1.2064	1.2071	0.603201	0.603549	0.843806	-0.245016	0.00210514	0.0653214
50915	Grb14	growth factor receptor bound protein 14	96.6551	90.8899	98.9156	89.2787	106.983	105.526	102.401	110.714	93.9348	106.406	4.58836	3.45018	2.29418	1.72509	1.11806	0.160998	0.00212365	0.0657879
20195	S100a11	S100 calcium binding protein A11 (calgizzarin)	46.7808	39.7485	46.5757	42.218	33.677	38.8847	40.2639	35.4644	43.8307	37.0725	3.44012	3.03231	1.72006	1.51616	0.834458	-0.261089	0.00212765	0.0658045
223978	Cpped1	calcineurin-like phosphoesterase domain containing 1	26.2126	26.0269	28.1732	23.7541	29.9014	30.0129	31.1015	29.4551	26.0417	30.1177	1.80794	0.698705	0.903971	0.349352	1.14131	0.190694	0.00213147	0.0658151
70717	Medag	mesenteric estrogen dependent adipogenesis	9.59663	10.3784	9.60245	9.65804	7.91261	8.87	9.33391	7.6659	9.80887	8.44561	0.380669	0.787657	0.190334	0.393828	0.848761	-0.236569	0.00214688	0.0661833
233863	Gtf3c1	general transcription factor III C 1	17.5496	17.2737	19.394	17.6475	20.3719	19.8601	20.7421	20.9407	17.9662	20.4787	0.964923	0.475013	0.482462	0.237506	1.12478	0.169646	0.00216748	0.0667027
50926	Hnrpdl	heterogeneous nuclear ribonucleoprotein D-like	23.6281	21.5611	28.2144	21.1921	27.5534	29.4616	30.0594	28.5501	23.6489	28.9061	3.22693	1.09473	1.61346	0.547364	1.20658	0.270925	0.00217077	0.0667027
15013	H2-Q2	histocompatibility 2, Q region locus 2	7.7706	4.71008	5.14544	5.77019	10.9826	6.57511	9.8383	9.87933	5.84907	9.31883	1.35288	1.90438	0.676442	0.952192	1.5753	0.655627	0.00218395	0.0669991
75420	Secisbp2	SECIS binding protein 2	6.73429	5.88484	6.47833	6.33292	7.42366	7.44186	7.95373	8.18973	6.3576	7.75225	0.356175	0.381356	0.178088	0.190678	1.20334	0.267048	0.002209	0.0676583
18648	Pgam1	phosphoglycerate mutase 1	72.9965	83.188	66.1846	70.803	54.8342	65.4403	64.7756	58.8217	73.2931	60.968	7.18165	5.05732	3.59083	2.52866	0.819779	-0.286693	0.00221932	0.0678647
21923	Tnc	tenascin C	0.435797	0.321926	0.25005	0.3986	0.265622	0.246728	0.165039	0.18725	0.351593	0.21616	0.0826461	0.0477144	0.0413231	0.0238572	0.606711	-0.720919	0.00225947	0.0689314
224674	Slc37a1	solute carrier family 37 (glycerol-3-phosphate transporter), member 1	2.34005	2.20807	2.52272	2.25662	3.08853	2.65932	3.17546	3.05795	2.33186	2.99532	0.138416	0.229461	0.0692081	0.114731	1.26802	0.34258	0.00226147	0.0689314
71169	Nbas	neuroblastoma amplified sequence	6.97468	6.94541	6.75703	7.07226	5.91012	6.27576	6.12813	6.02916	6.93735	6.08579	0.131875	0.154864	0.0659373	0.0774318	0.86516	-0.208961	0.00226821	0.0690257
11785	Apbb1	amyloid beta (A4) precursor protein-binding, family B, member 1	19.7672	19.0028	21.3873	18.7588	22.9107	22.5806	23.4305	22.4079	19.729	22.8324	1.18603	0.450017	0.593013	0.225009	1.1421	0.191694	0.00227945	0.0692567
13618	Ednrb	endothelin receptor type B	4.29793	4.65018	4.18083	4.18917	3.75988	3.54956	3.98948	3.43702	4.32953	3.68398	0.220323	0.243687	0.110162	0.121844	0.839225	-0.25287	0.00231633	0.0702646
319478	Cxxc4	CXXC finger 4	0.583804	0.454712	0.608616	0.391805	0.656463	0.857487	0.872224	0.736231	0.509734	0.780601	0.1036	0.10277	0.0517999	0.0513852	1.51194	0.596401	0.00232044	0.0702766
240185	9430020K01Rik	RIKEN cDNA 9430020K01 gene	23.9589	23.141	21.7649	24.0358	21.9041	21.6661	19.6639	20.4703	23.2252	20.9261	1.05435	1.04963	0.527177	0.524815	0.88881	-0.170052	0.00238193	0.0720241
74718	Snx16	sorting nexin 16	4.01052	4.2301	3.1217	4.14687	2.88974	3.424	3.23107	2.89428	3.8773	3.10977	0.511798	0.263505	0.255899	0.131752	0.790191	-0.339727	0.00242573	0.0731609
72307	2510002D24Rik	RIKEN cDNA 2510002D24 gene	10.6487	10.313	11.7951	11.3155	13.2667	13.6857	13.6615	14.4482	11.0181	13.7655	0.664781	0.493991	0.332391	0.246996	1.23259	0.301693	0.00242725	0.0731609
19126	Prom1	prominin 1	0.56133	0.475934	0.276399	0.278275	0.66758	0.750896	0.56562	0.645456	0.397985	0.657388	0.14361	0.0761828	0.0718048	0.0380914	1.63082	0.705599	0.00244213	0.0734927
234734	Aars	alanyl-tRNA synthetase	19.7758	21.0707	18.929	21.8164	16.8031	18.5796	19.3405	17.6381	20.398	18.0903	1.29222	1.1051	0.646109	0.552551	0.874096	-0.194136	0.00244677	0.0735155
17909	Myo10	myosin X	20.8621	21.5175	18.9353	19.836	18.2376	18.7794	18.4689	17.6304	20.2877	18.2791	1.13656	0.486091	0.56828	0.243045	0.88859	-0.17041	0.0024596	0.073784
246707	Emilin2	elastin microfibril interfacer 2	6.83723	6.6366	6.20542	6.19252	7.72801	8.26042	7.50579	7.78266	6.46794	7.81922	0.321242	0.317567	0.160621	0.158783	1.19262	0.25413	0.00246752	0.0739046
78771	Mctp1	multiple C2 domains, transmembrane 1	1.47169	1.22257	1.36444	1.25859	1.00645	0.918974	0.918962	0.947141	1.32932	0.94788	0.112402	0.0412403	0.0562009	0.0206202	0.704106	-0.506136	0.0024724	0.0739342
66684	Tceal8	transcription elongation factor A (SII)-like 8	4.38274	4.07687	4.32225	4.35627	5.52746	5.66465	5.60183	5.34058	4.28453	5.53363	0.140636	0.140383	0.070318	0.0701917	1.27412	0.349501	0.00248894	0.0743114
320560	Dennd5b	DENN/MADD domain containing 5B	4.1096	4.40969	4.09917	4.64764	3.6995	3.81913	3.93253	3.6543	4.31653	3.77637	0.26355	0.1252	0.131775	0.0626001	0.862446	-0.213494	0.00251226	0.0748441
19231	Ptma	prothymosin alpha	110.684	104.786	118.269	111.588	99.464	108.751	102.772	93.7188	111.332	101.176	5.52124	6.28391	2.76062	3.14196	0.896428	-0.15774	0.00251467	0.0748441
68526	Gpr155	G protein-coupled receptor 155	4.49595	3.83844	5.33385	4.02428	6.15559	5.04422	5.40071	6.14407	4.42313	5.68615	0.667247	0.554861	0.333623	0.277431	1.27033	0.3452	0.00253265	0.0752599
71690	Esm1	endothelial cell-specific molecule 1	1.73614	1.1508	1.37574	1.39557	0.797131	1.14535	1.06373	0.772665	1.41456	0.944721	0.241423	0.187797	0.120712	0.0938986	0.65864	-0.602437	0.00253658	0.0752599
20740	Spna2	spectrin alpha 2	59.1873	63.1155	57.6242	63.8502	55.8616	54.0924	57.1188	54.0145	60.9443	55.2718	3.01488	1.4979	1.50744	0.748952	0.894306	-0.16116	0.00255926	0.0757944
16186	Il2rg	interleukin 2 receptor, gamma chain	10.7873	9.21642	9.42256	10.5662	8.11145	9.78034	8.02903	7.85791	9.99814	8.44468	0.793296	0.89668	0.396648	0.44834	0.832896	-0.263792	0.00256509	0.0757944
54712	Plxnc1	plexin C1	1.2475	1.00209	1.33487	1.07138	1.50526	1.55431	1.32325	1.65146	1.16396	1.50857	0.1538	0.137679	0.0768998	0.0688396	1.28015	0.356315	0.00256659	0.0757944
327744	E130307A14Rik	RIKEN cDNA E130307A14 gene	2.34293	1.5352	2.44997	1.95272	2.99711	2.43447	2.88079	3.3734	2.07021	2.92144	0.415785	0.386775	0.207893	0.193387	1.39509	0.480363	0.00259474	0.0764908
74480	Samd4	sterile alpha motif domain containing 4	20.3192	20.0354	17.887	21.4309	17.4876	17.8345	17.4815	17.9176	19.9181	17.6803	1.48196	0.228606	0.740979	0.114303	0.875289	-0.192169	0.00259824	0.0764908
208076	Pknox2	Pbx/knotted 1 homeobox 2	4.49586	4.28057	4.14997	3.91043	5.30183	5.43589	4.91539	5.2313	4.20921	5.2211	0.244978	0.220766	0.122489	0.110383	1.22408	0.291703	0.0026132	0.0767449
100042314	Gm10639	predicted gene 10639	1.41609	1.69218	1.88083	1.67899	1.05492	0.751617	0.365647	0.971839	1.66702	0.786006	0.191012	0.308077	0.0955062	0.154038	0.46601	-1.10157	0.00261497	0.0767449
27419	Naglu	alpha-N-acetylglucosaminidase (Sanfilippo disease IIIB)	4.39703	4.31525	5.20298	4.80288	6.46318	5.96712	5.41872	5.79964	4.67953	5.91216	0.408949	0.433126	0.204474	0.216563	1.24697	0.318426	0.00262509	0.0769229
12491	Cd36	CD36 antigen	479.063	469.809	475.711	462.316	426.437	475.352	437.419	404.403	471.725	435.903	7.34686	29.667	3.67343	14.8335	0.91137	-0.133891	0.002633	0.0770357
17133	Maff	v-maf musculoaponeurotic fibrosarcoma oncogene family, protein F (avian)	7.11657	7.91768	5.18725	7.91951	4.93597	4.68355	4.29059	5.45741	7.03526	4.84188	1.28871	0.488781	0.644354	0.244391	0.678428	-0.559733	0.00269669	0.0786891
13136	Cd55	CD55 antigen	5.70815	4.97672	5.31029	5.39439	4.24733	4.85446	4.5756	3.99123	5.34739	4.41716	0.300628	0.377092	0.150314	0.188546	0.814721	-0.295622	0.00269941	0.0786891
56705	Ranbp9	RAN binding protein 9	17.6925	18.057	17.4471	17.7717	15.7159	15.7582	16.8792	14.3188	17.7421	15.668	0.251348	1.04848	0.125674	0.524239	0.870912	-0.199401	0.00270197	0.0786891
17748	Mt1	metallothionein 1	175.602	206.638	159.29	160.803	143.28	127.868	116.745	142.882	175.583	132.694	21.9723	12.8259	10.9861	6.41294	0.745685	-0.423362	0.00270675	0.0787075
269397	Ss18l1	synovial sarcoma translocation gene on chromosome 18-like 1	1.6997	1.47715	1.70066	1.91929	2.024	2.83174	2.3041	2.29914	1.6992	2.36474	0.180507	0.337725	0.0902533	0.168863	1.37157	0.455833	0.00272564	0.0791354
76432	2310001H17Rik	RIKEN cDNA 2310001H17 gene	1.8677	2.90815	2.77834	2.05627	1.34919	1.87249	1.66111	1.11458	2.40261	1.49934	0.517306	0.334659	0.258653	0.16733	0.61462	-0.702235	0.00274401	0.0795425
666048	Gm12824	predicted gene 12824	12.6067	12.2829	13.0773	10.9142	13.8895	14.4116	14.0783	13.8578	12.2202	14.0593	0.929804	0.254269	0.464902	0.127134	1.13543	0.183243	0.00274952	0.0795425
27494	Amot	angiomotin	1.93476	2.60876	2.15908	2.5278	1.83702	1.92653	1.73218	1.77542	2.3076	1.81779	0.316357	0.0842986	0.158179	0.0421493	0.776151	-0.365591	0.00275225	0.0795425
13383	Dlg1	discs, large homolog 1 (Drosophila)	20.7667	20.273	17.9359	19.9963	17.7262	17.7529	17.5419	17.6535	19.7429	17.6686	1.24612	0.0943402	0.623061	0.0471701	0.882717	-0.179977	0.00278253	0.0802953
327946	Gm12295	predicted gene 12295	4.44379	3.85773	4.7836	3.07319	4.88875	4.87518	5.74547	5.58175	4.03958	5.27279	0.749209	0.456241	0.374605	0.228121	1.28941	0.366713	0.00279182	0.080441
26380	Esrrb	estrogen related receptor, beta	9.34743	9.4852	9.91787	9.50408	7.59099	9.5246	7.79171	8.84687	9.56365	8.43854	0.246257	0.90976	0.123128	0.45488	0.870111	-0.200729	0.00280486	0.080694
109225	Ms4a7	membrane-spanning 4-domains, subfamily A, member 7	3.97415	3.02768	2.57751	4.10876	2.34188	2.00891	2.70977	1.94044	3.42202	2.25025	0.740532	0.352981	0.370266	0.17649	0.648379	-0.625091	0.0028107	0.0807395
15000	H2-DMb2	histocompatibility 2, class II, locus Mb2	4.48771	1.71058	2.25872	1.93365	7.94461	4.87531	4.94677	4.65147	2.59767	5.60454	1.27998	1.56511	0.639988	0.782556	2.13844	1.09656	0.00282848	0.0811274
74055	Plce1	phospholipase C, epsilon 1	7.17166	8.01702	7.31598	6.94996	7.88028	8.81963	8.93964	8.52467	7.36366	8.54106	0.460856	0.473766	0.230428	0.236883	1.14367	0.193671	0.00283919	0.0813116
208431	Shroom4	shroom family member 4	6.02341	5.75395	5.70224	6.85288	5.37588	4.77207	4.7994	5.33765	6.08312	5.07125	0.532139	0.330244	0.266069	0.165122	0.822418	-0.282056	0.0028647	0.0818377
67896	Ccdc80	coiled-coil domain containing 80	47.8713	46.4572	44.3406	44.0617	39.8758	42.9779	44.7359	38.4382	45.6827	41.5069	1.8091	2.86747	0.90455	1.43374	0.896094	-0.158279	0.0028662	0.0818377
207781	C2cd2	C2 calcium-dependent domain containing 2	4.83286	5.08601	4.23248	4.58855	4.1679	4.10821	3.73715	3.99942	4.68497	4.00317	0.363661	0.19057	0.181831	0.0952851	0.842843	-0.246665	0.002884	0.0820243
208372	Asb18	ankyrin repeat and SOCS box-containing 18	7.40483	8.57079	9.78816	7.91354	9.7012	10.0596	12.8604	11.5735	8.41933	11.0487	1.02983	1.45508	0.514916	0.72754	1.29434	0.372217	0.00288579	0.0820243
108800	Ston2	stonin 2	1.05682	0.828772	0.976741	0.953268	1.10956	1.11742	1.37785	1.27254	0.953899	1.21934	0.0944654	0.129608	0.0472327	0.0648039	1.26156	0.335206	0.00289082	0.0820243
71306	Mfap3l	microfibrillar-associated protein 3-like	4.14742	3.7133	4.14534	3.65138	4.52488	4.48328	4.80924	4.77058	3.91436	4.647	0.269103	0.166646	0.134552	0.083323	1.17181	0.22874	0.00289372	0.0820243
20182	Rxrb	retinoid X receptor beta	19.8199	20.7083	20.3239	21.1283	17.7748	19.1408	17.8225	17.9872	20.4951	18.1813	0.557251	0.646119	0.278626	0.32306	0.874774	-0.193017	0.00289678	0.0820243
217827	Nrde2	nrde-2 necessary for RNA interference, domain containing	4.48937	3.97045	5.53269	4.43805	5.86593	5.84631	5.76005	5.35822	4.60764	5.70763	0.659417	0.237437	0.329708	0.118718	1.22287	0.290266	0.00289869	0.0820243
20194	S100a10	S100 calcium binding protein A10 (calpactin)	52.0771	53.3668	48.7591	43.5394	44.1013	45.647	39.9879	39.8843	49.4356	42.4051	4.38386	2.92033	2.19193	1.46017	0.846403	-0.240583	0.00291848	0.0824611
110557	H2-Q6	histocompatibility 2, Q region locus 6	19.5554	9.59387	6.36761	11.8066	29.3065	18.5266	21.7176	21.3824	11.8309	22.7333	5.61307	4.61013	2.80653	2.30506	1.9003	0.92623	0.00293755	0.0828765
14489	Mtpn	myotrophin	20.7145	21.3386	18.8868	20.3955	18.3417	19.8277	18.2901	16.9117	20.3338	18.3428	1.04118	1.19102	0.520591	0.595509	0.889462	-0.168995	0.00297432	0.0837891
74841	Usp38	ubiquitin specific peptidase 38	7.1988	7.23196	7.91574	6.98035	8.58758	8.90373	8.83351	8.43436	7.33171	8.68979	0.405034	0.217654	0.202517	0.108827	1.16939	0.225753	0.00299126	0.0840195
12339	Capn7	calpain 7	19.4808	18.0099	20.8285	18.3673	21.8549	23.4897	21.5234	22.2139	19.1716	22.2705	1.26985	0.860353	0.634925	0.430176	1.14634	0.197039	0.00299136	0.0840195
404634	H2afy2	H2A histone family, member Y2	3.11036	3.23809	2.99507	3.42988	4.47616	3.21005	4.35024	4.56306	3.19335	4.14988	0.186322	0.632616	0.0931612	0.316308	1.28241	0.358852	0.00301177	0.0844677
216238	Eea1	early endosome antigen 1	7.58141	7.14637	7.78709	7.33024	8.97442	8.78846	8.74794	8.23806	7.46128	8.68722	0.281024	0.315262	0.140512	0.157631	1.1489	0.200255	0.00304288	0.0852141
193813	Mcfd2	multiple coagulation factor deficiency 2	29.3231	27.038	29.9144	27.1373	24.7402	25.314	25.6831	24.4792	28.3532	25.0541	1.48172	0.545332	0.740859	0.272666	0.871983	-0.197628	0.00304781	0.0852264
192657	Ell2	elongation factor RNA polymerase II 2	6.58007	7.6824	5.36987	6.59236	4.95008	5.6108	4.93361	5.01979	6.55618	5.12857	0.944735	0.323647	0.472368	0.161823	0.770866	-0.375448	0.00306804	0.0856247
216963	Git1	G protein-coupled receptor kinase-interactor 1	33.9934	34.2206	31.2196	33.0533	28.3949	27.6263	31.9429	29.8879	33.1217	29.463	1.36505	1.90129	0.682523	0.950645	0.877361	-0.188758	0.00307109	0.0856247
50770	Atp11a	ATPase, class VI, type 11A	25.9821	25.2446	24.8863	24.884	27.9394	27.6987	28.5312	29.8049	25.2493	28.4936	0.517127	0.941606	0.258563	0.470803	1.11341	0.154982	0.00311817	0.0868097
70237	Bhlhb9	basic helix-loop-helix domain containing, class B9	5.51735	5.20329	5.94835	4.92935	6.09065	6.65066	6.08814	7.39321	5.39958	6.55567	0.43767	0.617878	0.218835	0.308939	1.19844	0.261153	0.0031599	0.0877336
100177	Zmym6	zinc finger, MYM-type 6	5.83804	5.36634	5.04209	6.2373	5.07898	4.63473	4.58671	4.69887	5.62094	4.74982	0.525015	0.224196	0.262507	0.112098	0.833569	-0.262627	0.00316228	0.0877336
56298	Atl2	atlastin GTPase 2	17.9388	17.5262	17.1953	17.2404	15.1999	16.5283	15.4399	15.1634	17.4752	15.5829	0.342078	0.642119	0.171039	0.32106	0.879531	-0.185194	0.00316524	0.0877336
330953	Hcn4	hyperpolarization-activated, cyclic nucleotide-gated K+ 4	3.66607	3.15065	3.75687	2.7736	4.14899	4.17994	4.34739	3.96719	3.3368	4.16088	0.460699	0.155784	0.230349	0.0778922	1.23138	0.300277	0.0031719	0.0877898
21835	Thrsp	thyroid hormone responsive SPOT14 homolog (Rattus)	45.7864	57.1871	59.7993	55.236	42.3533	39.3431	49.9785	39.5271	54.5022	42.8005	6.10387	4.97974	3.05193	2.48987	0.774264	-0.369103	0.00319385	0.0882686
11482	Acvrl1	activin A receptor, type II-like 1	13.7765	14.8731	13.4954	14.125	11.8849	13.0175	12.783	12.0926	14.0675	12.4445	0.595605	0.541563	0.297802	0.270781	0.872162	-0.197331	0.00319925	0.0882889
19716	Bex1	brain expressed gene 1	2.85835	5.82208	2.58156	4.90195	1.597	1.51712	1.23008	2.00428	4.04099	1.58712	1.57503	0.319632	0.787513	0.159816	0.386501	-1.37146	0.00320689	0.0883712
226744	Cnst	consortin, connexin sorting protein	24.481	22.6452	25.1876	24.3074	26.4088	28.2326	27.0004	28.9914	24.1553	27.6583	1.0763	1.16919	0.538148	0.584594	1.12972	0.175971	0.00322453	0.0887285
77938	Fam53b	family with sequence similarity 53, member B	10.4031	9.21944	10.3582	8.89101	11.2048	10.5084	11.7507	11.28	9.71796	11.186	0.777133	0.512263	0.388566	0.256131	1.1364	0.184466	0.00324802	0.0892452
217721	Mfsd7c	major facilitator superfamily domain containing 7C	1.20704	1.48738	1.26339	1.47995	1.73249	1.72117	1.84519	2.12871	1.35944	1.85689	0.145307	0.189664	0.0726534	0.0948321	1.34641	0.429119	0.00325771	0.0892591
212706	N4bp3	NEDD4 binding protein 3	6.30381	6.92643	6.67254	6.7854	5.76821	5.57644	5.11503	5.52799	6.67205	5.49692	0.266558	0.274914	0.133279	0.137457	0.81268	-0.299241	0.00325794	0.0892591
108888	Atad3a	ATPase family, AAA domain containing 3A	16.4493	17.9528	19.979	18.3939	20.8593	19.4621	22.3487	22.4571	18.1937	21.2818	1.45238	1.41534	0.726188	0.707671	1.15401	0.206652	0.00329609	0.0901117
623796	Gm12504	prothymosin alpha pseudogene	5.79722	5.51425	6.1893	5.91975	5.12829	3.8769	4.58378	4.78383	5.85513	4.5932	0.280118	0.527837	0.140059	0.263919	0.774594	-0.368488	0.00329857	0.0901117
101861	Ints4	integrator complex subunit 4	25.4286	26.5048	25.4178	25.6711	22.4661	22.5789	22.9042	23.3601	25.7556	22.8273	0.512985	0.400812	0.256492	0.200406	0.874227	-0.193921	0.00332966	0.0907856
13669	Eif3a	eukaryotic translation initiation factor 3, subunit A	65.7689	63.9656	60.6471	67.5256	61.0096	60.5174	58.8399	55.5946	64.4768	58.9904	2.93784	2.44698	1.46892	1.22349	0.902354	-0.148234	0.00333281	0.0907856
70652	Tmem144	transmembrane protein 144	36.8815	42.148	29.1475	41.4787	27.4092	30.0942	29.7685	27.2301	37.4139	28.6255	5.98752	1.51546	2.99376	0.757729	0.753668	-0.408	0.00338401	0.0920479
11856	Arhgap6	Rho GTPase activating protein 6	2.54079	2.31571	1.37273	2.8356	3.30286	3.21904	3.47485	3.30236	2.26621	3.32478	0.632548	0.107526	0.316274	0.0537628	1.4454	0.531473	0.00340175	0.0923979
18145	Npc1	Niemann Pick type C1	32.195	30.9994	33.8426	31.4713	35.4486	35.0379	37.567	37.1142	32.1271	36.2919	1.24492	1.23636	0.622458	0.61818	1.11465	0.156585	0.00345833	0.0938005
70478	Mipep	mitochondrial intermediate peptidase	25.0961	23.5211	24.2604	23.9652	21.8909	22.0573	20.8207	21.7121	24.2107	21.6202	0.66389	0.551367	0.331945	0.275683	0.881152	-0.182537	0.00356146	0.0964596
241113	Prkag3	protein kinase, AMP-activated, gamma 3 non-catatlytic subunit	2.11959	1.9465	1.67171	2.03564	1.37625	1.58507	1.41055	1.3953	1.94336	1.44179	0.194401	0.0965395	0.0972007	0.0482697	0.731479	-0.451112	0.00358386	0.0969278
106869	Tnfaip8	tumor necrosis factor, alpha-induced protein 8	6.64809	5.39642	8.08588	5.78239	8.51783	8.02208	8.04169	8.40777	6.4782	8.24734	1.19274	0.252943	0.59637	0.126471	1.25777	0.33087	0.00361213	0.0975532
11991	Hnrnpd	heterogeneous nuclear ribonucleoprotein D	8.99624	8.00587	9.50101	8.41153	10.3327	10.5466	10.0503	9.70155	8.72866	10.1578	0.656027	0.365829	0.328014	0.182914	1.14856	0.199832	0.00362158	0.0976692
19157	Cyth1	cytohesin 1	18.876	21.8066	19.202	19.3315	22.9036	24.4461	22.4158	22.1985	19.804	22.991	1.34873	1.01388	0.674364	0.50694	1.14466	0.194917	0.00364634	0.0981742
280668	Adam1a	a disintegrin and metallopeptidase domain 1a	2.68187	1.58715	1.91392	2.00007	2.98189	2.69111	2.53221	3.00981	2.04575	2.80375	0.459866	0.231386	0.229933	0.115693	1.35441	0.43766	0.00365401	0.0981742
67547	Slc39a8	solute carrier family 39 (metal ion transporter), member 8	1.5812	1.57306	1.11417	1.26863	1.99514	1.7374	1.99126	1.75809	1.38427	1.87047	0.231479	0.141972	0.115739	0.0709862	1.33314	0.414827	0.00365584	0.0981742
74493	Tnks2	tankyrase, TRF1-interacting ankyrin-related ADP-ribose polymerase 2	25.6852	25.5688	23.2843	25.2541	22.4322	23.7013	22.6742	21.9551	24.9481	22.6907	1.12407	0.73702	0.562033	0.36851	0.896939	-0.156918	0.00366594	0.0983063
246103	Atxn7	ataxin 7	6.50262	6.31834	5.729	6.10362	5.34568	5.99198	5.37911	5.1525	6.1634	5.46732	0.332342	0.363757	0.166171	0.181878	0.874772	-0.193022	0.00367228	0.0983372
629059	Fam124a	family with sequence similarity 124, member A	3.72308	4.0823	2.95773	3.41827	2.9102	2.80101	2.97983	2.61634	3.54534	2.82684	0.476569	0.158461	0.238285	0.0792307	0.786177	-0.347075	0.00370872	0.0990477
20362	2016-09-08	septin 8	13.0683	12.2919	11.775	12.0414	10.4405	11.4679	11.0194	11.2205	12.2941	11.0371	0.557561	0.437961	0.27878	0.218981	0.88555	-0.175355	0.00370926	0.0990477
110350	Dync2h1	dynein cytoplasmic 2 heavy chain 1	0.403047	0.437842	0.428257	0.375097	0.6149	0.587705	0.415518	0.634352	0.411061	0.563119	0.0281104	0.100243	0.0140552	0.0501215	1.35251	0.435636	0.00377187	0.100578
192986	Cyb5d2	cytochrome b5 domain containing 2	11.3817	10.6667	10.9313	11.4919	10.1422	9.44635	9.03401	9.29464	11.1179	9.47929	0.386398	0.473588	0.193199	0.236794	0.841323	-0.249267	0.00378753	0.100854
66274	Lyrm9	LYR motif containing 9	9.4668	10.3506	11.8157	9.32422	11.3958	12.1554	12.5224	12.1979	10.2393	12.0679	1.14476	0.477083	0.572382	0.238541	1.16282	0.217629	0.00380425	0.101157
66643	Lix1	limb expression 1 homolog (chicken)	1.8154	1.60371	1.46261	1.55435	2.09411	2.47066	2.07762	2.27389	1.60902	2.22907	0.149494	0.183963	0.0747472	0.0919816	1.36659	0.450581	0.00383824	0.101918
21969	Top1	topoisomerase (DNA) I	20.0002	21.0801	17.678	18.3144	16.5741	18.5607	16.1477	16.026	19.2682	16.8271	1.55536	1.17938	0.777678	0.589692	0.86116	-0.215647	0.00386986	0.102613
100504114	Gm16907	predicted gene, 16907	2.12696	3.35642	2.40273	2.90105	1.71336	1.46562	2.0619	1.8171	2.69679	1.76449	0.544063	0.247089	0.272031	0.123545	0.644503	-0.633742	0.00390831	0.103419
269180	Inpp4a	inositol polyphosphate-4-phosphatase, type I	6.51168	6.92868	6.17123	7.05369	6.02064	5.95732	5.65823	5.81033	6.66632	5.86163	0.403283	0.161701	0.201642	0.0808506	0.867062	-0.205792	0.00391116	0.103419
29807	Tpk1	thiamine pyrophosphokinase	0.772936	0.577269	0.846948	0.675052	1.1287	1.3675	1.24737	1.00901	0.718051	1.18815	0.117325	0.154162	0.0586623	0.0770808	1.6331	0.707615	0.00395103	0.104328
27279	Tnfrsf12a	tumor necrosis factor receptor superfamily, member 12a	37.7712	55.8007	31.7527	54.1464	23.6255	30.2929	29.4738	26.712	44.8678	27.526	11.9442	3.01807	5.97209	1.50903	0.603409	-0.728792	0.00397672	0.104746
18761	Prkcq	protein kinase C, theta	3.82918	3.20605	3.31449	3.41692	3.17513	2.57769	2.41152	2.69756	3.44166	2.71548	0.272314	0.328113	0.136157	0.164057	0.779241	-0.359859	0.00397843	0.104746
269994	Gsg1l	GSG1-like	6.68667	5.55074	4.75895	4.8749	7.19847	7.11488	6.75962	6.53143	5.46781	6.9011	0.884405	0.311343	0.442202	0.155672	1.24588	0.317169	0.00398751	0.104746
74645	Fam46c	family with sequence similarity 46, member C	2.16546	2.253	2.59257	2.6088	1.94158	1.45693	1.81129	1.56529	2.40496	1.69377	0.228912	0.221978	0.114456	0.110989	0.695005	-0.524905	0.00398897	0.104746
19769	Rit1	Ras-like without CAAX 1	24.2525	20.077	22.8555	19.7719	26.5344	24.6395	23.7885	27.0534	21.7392	25.504	2.17533	1.54409	1.08766	0.772044	1.15873	0.212551	0.00399567	0.104777
78977	Popdc3	popeye domain containing 3	16.0141	19.2851	14.2449	17.696	13.8112	14.4916	13.7257	12.0107	16.81	13.5098	2.16984	1.05653	1.08492	0.528263	0.79188	-0.336647	0.00400982	0.104833
21452	Tcn2	transcobalamin 2	20.0666	21.8471	20.1451	20.4082	18.5546	18.1039	16.8519	18.7822	20.6168	18.0731	0.833147	0.861593	0.416573	0.430797	0.864765	-0.209619	0.00401043	0.104833
75764	Slx1b	SLX1 structure-specific endonuclease subunit homolog B (S. cerevisiae)	1.44148	1.2928	1.72755	1.49049	1.98649	2.10549	2.07741	1.94052	1.48808	2.02748	0.180425	0.077075	0.0902124	0.0385375	1.34449	0.427056	0.00401439	0.104833
13800	Enah	enabled homolog (Drosophila)	62.1786	70.0528	51.8079	77.7967	46.5012	51.7934	51.18	48.683	65.459	49.5394	11.1121	2.4315	5.55604	1.21575	0.745356	-0.423999	0.0040381	0.105239
384071	Slc25a34	solute carrier family 25, member 34	72.797	67.2256	71.3683	66.3216	63.1138	65.6015	63.2716	60.462	69.4281	63.1122	3.14191	2.10124	1.57096	1.05062	0.896975	-0.15686	0.00404105	0.105239
12266	C3	complement component 3	80.3529	76.3279	71.9284	75.4528	65.7418	72.0092	71.2969	69.4566	76.0155	69.6261	3.46084	2.80399	1.73042	1.40199	0.903373	-0.146607	0.00407892	0.10608
71310	Tbc1d9	TBC1 domain family, member 9	2.0529	1.81629	1.75404	1.65793	2.49391	2.45257	2.19498	2.1092	1.82029	2.31266	0.168198	0.189447	0.0840992	0.0947236	1.25408	0.326632	0.00408645	0.10613
237858	Tusc5	tumor suppressor candidate 5	1.75881	1.59913	1.60475	1.65143	1.00986	1.4544	1.51379	1.06101	1.65353	1.25976	0.0739982	0.261004	0.0369991	0.130502	0.750678	-0.413734	0.00409769	0.106277
244418	D8Ertd82e	DNA segment, Chr 8, ERATO Doi 82, expressed	3.76737	2.9253	3.60409	3.74973	2.54261	3.32121	3.07541	2.81223	3.51162	2.93787	0.397671	0.335603	0.198836	0.167801	0.825003	-0.277529	0.00410898	0.106424
387609	Zhx2	zinc fingers and homeoboxes 2	10.809	10.4051	11.3047	11.0353	9.39938	9.33656	10.0096	9.47309	10.8885	9.55465	0.380713	0.308364	0.190356	0.154182	0.865682	-0.20809	0.00414733	0.10727
226144	Erlin1	ER lipid raft associated 1	4.00528	4.60277	3.55237	4.0228	3.51952	3.25031	3.54704	3.00259	4.0458	3.32986	0.430451	0.255976	0.215226	0.127988	0.81147	-0.301391	0.00416313	0.107532
56620	Clec4n	C-type lectin domain family 4, member n	1.93851	3.40178	2.48228	3.11505	1.98606	1.7588	1.83959	1.30515	2.7344	1.7224	0.655055	0.293638	0.327528	0.146819	0.6202	-0.689195	0.00419263	0.108076
101612	Grwd1	glutamate-rich WD repeat containing 1	7.80861	8.97755	8.05503	8.51432	6.72045	6.61979	7.02886	7.0093	8.33888	6.8446	0.516541	0.205776	0.25827	0.102888	0.809337	-0.305188	0.00419556	0.108076
66905	Plin3	perilipin 3	84.4409	91.7307	82.7787	84.4751	82.2266	75.0526	72.0857	75.861	85.8564	76.3065	3.99549	4.26744	1.99774	2.13372	0.876852	-0.189595	0.00423019	0.108696
68040	Zfp593	zinc finger protein 593	2.38012	2.61962	2.39589	2.54616	1.44222	2.32712	1.83292	1.85023	2.48545	1.86312	0.116623	0.362185	0.0583113	0.181092	0.738309	-0.437703	0.00423655	0.108696
13048	Cux2	cut-like homeobox 2	3.70355	3.74717	4.19241	3.24927	4.0983	4.21839	4.80227	4.65867	3.7231	4.44441	0.385456	0.339043	0.192728	0.169522	1.17813	0.236502	0.00423686	0.108696
69678	Atcayos	ataxia, cerebellar, Cayman type homolog (human), opposite strand	18.4871	21.9857	25.6399	18.2935	25.0401	26.8549	34.1684	28.22	21.1016	28.5709	3.46884	3.95249	1.73442	1.97625	1.33555	0.417433	0.00426633	0.109305
17304	Mfge8	milk fat globule-EGF factor 8 protein	72.1001	75.2573	69.6509	74.57	63.81	61.386	69.8977	66.4772	72.8946	65.3927	2.55225	3.65282	1.27613	1.82641	0.884725	-0.176698	0.00429032	0.109735
52855	Lair1	leukocyte-associated Ig-like receptor 1	1.11009	0.593392	0.748906	1.10428	1.32458	1.43404	1.3346	1.25133	0.889168	1.33613	0.259639	0.0750848	0.12982	0.0375424	1.48255	0.568081	0.00429544	0.109735
15516	Hsp90ab1	heat shock protein 90 alpha (cytosolic), class B member 1	764.913	835.721	619.613	753.412	608.393	631.889	625.256	590.274	743.415	613.953	90.2024	18.6285	45.1012	9.31425	0.814087	-0.296746	0.00430049	0.109735
103466	Nt5dc3	5'-nucleotidase domain containing 3	19.2761	24.611	19.2003	22.6734	16.6383	18.3028	18.309	16.7028	21.4402	17.4882	2.66301	0.944513	1.33151	0.472257	0.803562	-0.315518	0.00432282	0.110156
12443	Ccnd1	cyclin D1	24.1273	25.0591	26.5891	27.4468	20.4467	22.8143	25.6631	20.7998	25.8056	22.431	1.49238	2.39385	0.74619	1.19693	0.85679	-0.222987	0.00433446	0.110305
19266	Ptprd	protein tyrosine phosphatase, receptor type, D	2.23581	2.02274	2.10586	1.87557	2.26885	2.75773	2.73779	2.39914	2.06	2.54088	0.151011	0.244875	0.0755056	0.122437	1.21666	0.282932	0.00436074	0.110825
52014	Nus1	nuclear undecaprenyl pyrophosphate synthase 1 homolog (S. cerevisiae)	21.4459	22.7874	20.5214	22.7967	19.9736	20.8103	18.4353	19.7936	21.8878	19.7532	1.11021	0.983987	0.555104	0.491993	0.889927	-0.168241	0.00436858	0.110875
15979	Ifngr1	interferon gamma receptor 1	30.4846	30.8424	29.76	29.0631	27.5734	28.6363	25.8319	25.3706	30.0376	26.8531	0.790405	1.52087	0.395203	0.760435	0.881881	-0.181345	0.00439849	0.111422
14086	Fscn1	fascin homolog 1, actin bundling protein (Strongylocentrotus purpuratus)	15.7086	12.5528	17.9486	16.4477	11.6755	13.5061	13.1808	12.4207	15.6644	12.6958	2.27412	0.818235	1.13706	0.409118	0.799659	-0.322544	0.00440187	0.111422
22214	Ube2h	ubiquitin-conjugating enzyme E2H	21.7368	19.9989	21.9547	20.4481	18.8153	20.7519	18.9316	18.0168	21.0346	19.1289	0.958509	1.15585	0.479254	0.577925	0.897189	-0.156517	0.00442956	0.111973
71093	Atoh8	atonal homolog 8 (Drosophila)	5.52059	6.62546	5.55864	6.25608	5.34102	4.41849	4.57053	4.94176	5.99019	4.81795	0.541919	0.412194	0.270959	0.206097	0.793333	-0.334002	0.00450969	0.113767
208440	Dip2c	DIP2 disco-interacting protein 2 homolog C (Drosophila)	14.152	14.2092	13.3163	12.965	14.9899	15.4186	15.7717	15.8139	13.6606	15.4985	0.617757	0.382593	0.308878	0.191296	1.11923	0.162512	0.0045125	0.113767
22668	Sf1	splicing factor 1	19.08	19.9452	18.6037	20.0138	16.3407	16.6991	18.7431	17.8962	19.4107	17.4198	0.68558	1.10484	0.34279	0.552418	0.884911	-0.176395	0.00452965	0.114003
110948	Hlcs	holocarboxylase synthetase (biotin- [propriony-Coenzyme A-carboxylase (ATP-hydrolysing)] ligase)	2.81695	2.68457	2.72104	2.42903	3.34718	3.21683	3.35026	3.21694	2.6629	3.2828	0.165605	0.0761262	0.0828024	0.0380631	1.21674	0.283022	0.00453389	0.114003
260299	Cadm4	cell adhesion molecule 4	11.0844	9.42095	10.2521	8.77934	11.5712	13.2602	11.8883	11.396	9.88421	12.0289	1.00187	0.845756	0.500933	0.422878	1.20109	0.264349	0.00454047	0.114017
217304	Cd300lb	CD300 antigen like family member B	0.816515	0.84032	0.479456	0.709699	0.349243	0.380158	0.351385	0.538561	0.711497	0.404837	0.164793	0.0902568	0.0823967	0.0451284	0.561088	-0.833702	0.00457169	0.114649
231214	Cc2d2a	coiled-coil and C2 domain containing 2A	3.65689	3.54079	3.77702	2.81808	4.13785	5.16384	4.12494	4.31718	3.44819	4.43595	0.431007	0.493128	0.215504	0.246564	1.26951	0.344275	0.00460307	0.115283
66448	Mrpl20	mitochondrial ribosomal protein L20	48.4829	52.7696	49.5379	41.6904	55.2697	60.9168	55.8255	55.256	48.1202	56.817	4.65835	2.74602	2.32917	1.37301	1.16479	0.22007	0.00461248	0.115367
13051	Cx3cr1	chemokine (C-X3-C) receptor 1	1.95822	1.18983	2.48627	2.10815	3.09065	3.3471	4.08503	2.49566	1.93562	3.25461	0.544576	0.658544	0.272288	0.329272	1.65939	0.73065	0.0046261	0.115555
20509	Slc19a1	solute carrier family 19 (folate transporter), member 1	1.99373	1.32201	1.8158	1.77619	2.31465	2.29049	2.51827	2.48774	1.72693	2.40279	0.286045	0.116808	0.143022	0.0584042	1.37386	0.458236	0.00464254	0.115793
67621	Bend5	BEN domain containing 5	1.83518	1.37793	2.06467	1.37135	2.48567	2.24414	1.92795	2.49635	1.66228	2.28853	0.345109	0.267109	0.172554	0.133555	1.36127	0.444952	0.00464786	0.115793
14863	Gstm2	glutathione S-transferase, mu 2	66.1979	71.2707	65.3771	68.2262	60.402	61.1739	61.7581	58.7633	67.768	60.5243	2.62428	1.29875	1.31214	0.649375	0.880722	-0.183241	0.00467363	0.116283
67037	Pmf1	polyamine-modulated factor 1	4.55391	4.4049	6.82727	4.80764	7.18202	6.291	6.55043	7.33386	5.14843	6.83933	1.13151	0.498703	0.565755	0.249351	1.31225	0.392045	0.00468489	0.11641
244631	Pskh1	protein serine kinase H1	10.1232	9.73384	9.88537	11.4149	9.15391	9.3093	8.90991	8.74894	10.2893	9.03052	0.767312	0.249519	0.383656	0.12476	0.865473	-0.208439	0.00469418	0.116488
14871	Gstt1	glutathione S-transferase, theta 1	13.964	12.1875	14.3936	12.9884	16.0443	17.6317	14.9464	17.5212	13.3834	16.5359	0.990589	1.28321	0.495294	0.641604	1.2195	0.286293	0.00471982	0.116971
71715	Dhx35	DEAH (Asp-Glu-Ala-His) box polypeptide 35	7.06076	7.46017	7.89294	7.35587	8.34515	8.96693	9.45705	8.8544	7.44244	8.90588	0.344691	0.456285	0.172346	0.228142	1.18014	0.238962	0.00474845	0.117527
114301	Palmd	palmdelphin	36.3183	31.3944	31.229	34.7201	27.3092	32.745	30.9474	25.638	33.4154	29.1599	2.51619	3.25971	1.25809	1.62985	0.860374	-0.216964	0.00476016	0.117663
77056	Tmco4	transmembrane and coiled-coil domains 4	6.1846	5.70669	4.88899	5.55322	4.62994	4.58112	5.08255	4.48005	5.58337	4.69342	0.535336	0.266824	0.267668	0.133412	0.829124	-0.270341	0.00478704	0.118174
329554	Gm826	predicted gene 826	4.06162	4.04457	4.91506	4.68189	5.99794	6.18788	5.63214	6.32891	4.42578	6.03672	0.440806	0.301892	0.220403	0.150946	1.34569	0.428347	0.00480047	0.118351
106564	Ppcs	phosphopantothenoylcysteine synthetase	7.39161	6.9093	8.81285	6.98781	9.02211	9.96014	9.39492	9.54022	7.52539	9.47935	0.883935	0.387754	0.441968	0.193877	1.24321	0.314071	0.00481632	0.118588
71325	Tchhl1	trichohyalin-like 1	2.51607	2.76582	1.52768	3.3992	1.76481	1.16587	1.13434	1.287	2.55219	1.33801	0.7776	0.292047	0.3888	0.146023	0.516829	-0.952241	0.00483155	0.11874
15481	Hspa8	heat shock protein 8	705.657	781.178	515.843	685.147	519.004	540.767	464.073	504.697	671.956	507.135	111.968	32.3126	55.9839	16.1563	0.743964	-0.426696	0.00484446	0.11874
20515	Slc20a1	solute carrier family 20, member 1	10.304	11.1612	8.42067	9.45671	8.4785	8.31269	7.94715	7.73735	9.83563	8.11892	1.1722	0.337613	0.586099	0.168807	0.814055	-0.296802	0.00484539	0.11874
68033	Cox19	COX19 cytochrome c oxidase assembly homolog (S. cerevisiae)	47.4086	51.2363	44.2392	48.4831	39.6513	44.5999	45.0037	39.8901	47.8418	42.2862	2.89256	2.91102	1.44628	1.45551	0.871204	-0.198918	0.00485688	0.11874
20657	Sod3	superoxide dismutase 3, extracellular	31.8646	30.7035	31.0924	30.1894	26.744	26.1266	31.2543	25.8599	30.9625	27.4962	0.70602	2.5326	0.35301	1.2663	0.876016	-0.190971	0.00485722	0.11874
216558	Ugp2	UDP-glucose pyrophosphorylase 2	129.35	160.198	119.151	171.055	111.186	115.562	109.568	103.514	144.939	109.958	24.6503	4.98645	12.3252	2.49322	0.747218	-0.420399	0.00486007	0.11874
20403	Itsn2	intersectin 2	10.3188	9.39472	8.48943	9.60449	8.30596	8.34573	8.85594	8.16949	9.45186	8.41928	0.753743	0.300731	0.376872	0.150366	0.878613	-0.1867	0.00490941	0.119791
574402	Gpr17	G protein-coupled receptor 17	5.24333	6.08435	5.29273	5.55068	4.51131	4.91241	5.10779	4.68646	5.54277	4.80449	0.385382	0.260462	0.192691	0.130231	0.854401	-0.227016	0.00491959	0.119837
19286	Pts	6-pyruvoyl-tetrahydropterin synthase	22.6387	18.6233	24.1182	21.0444	25.0808	28.5339	26.9911	24.5961	21.6062	26.3005	2.35158	1.81268	1.17579	0.906342	1.20121	0.264489	0.00492394	0.119837
67238	Fam220a	family with sequence similarity 220, member A	35.999	36.0209	29.7317	33.7474	29.3418	32.221	29.6588	26.3468	33.8748	29.3921	2.96082	2.40486	1.48041	1.20243	0.85546	-0.225227	0.00496608	0.120708
224065	Uts2d	urotensin 2 domain containing	1.63046	1.52968	1.73244	2.134	0.552097	0.786722	1.14817	1.19414	1.75665	0.920283	0.264838	0.305686	0.132419	0.152843	0.516082	-0.954329	0.00499498	0.121255
20719	Serpinb6a	serine (or cysteine) peptidase inhibitor, clade B, member 6a	41.3859	43.1931	41.6079	41.83	38.0974	39.5128	36.9936	36.7323	42.0042	37.834	0.81306	1.26592	0.40653	0.632959	0.888377	-0.170757	0.00503608	0.121985
74552	Nipal3	NIPA-like domain containing 3	9.58112	9.61895	9.01581	9.60563	7.99819	8.54096	8.47961	8.43691	9.45538	8.36392	0.293462	0.247531	0.146731	0.123765	0.872326	-0.19706	0.00504151	0.121985
11911	Atf4	activating transcription factor 4	43.8743	43.9207	35.7168	41.1673	36.4185	37.6376	34.1189	34.6391	41.1698	35.7035	3.85649	1.62233	1.92824	0.811164	0.855265	-0.225556	0.00504718	0.121985
64685	Nmi	N-myc (and STAT) interactor	4.78697	3.77436	3.48664	4.08675	5.83016	5.19083	4.91756	5.22962	4.03368	5.29204	0.558798	0.384684	0.279399	0.192342	1.29521	0.373187	0.00505713	0.121985
14919	Gucy2e	guanylate cyclase 2e	0.0445684	0.024208	0.0552488	0.0314539	0.0653966	0.131419	0.121473	0.101955	0.0388698	0.105061	0.0137926	0.0291377	0.00689631	0.0145689	2.66847	1.41601	0.00505722	0.121985
12282	Hyou1	hypoxia up-regulated 1	19.3525	20.553	15.6225	18.4352	15.385	15.6373	16.0196	15.1152	18.4908	15.5393	2.09962	0.384681	1.04981	0.19234	0.828565	-0.271314	0.0050807	0.122395
66350	Pla2g12a	phospholipase A2, group XIIA	18.4078	20.0376	17.8895	20.9761	16.3937	17.1443	15.8113	17.7728	19.3278	16.7805	1.43012	0.857501	0.715059	0.428751	0.855972	-0.224365	0.00510559	0.122839
52480	D7Ertd715e	DNA segment, Chr 7, ERATO Doi 715, expressed	1.46736	1.50208	2.39868	1.62507	2.71368	2.44632	2.64734	2.13867	1.7483	2.4865	0.438838	0.258253	0.219419	0.129126	1.40431	0.489866	0.00511805	0.122982
56378	Arpc3	actin related protein 2/3 complex, subunit 3	73.4863	69.8417	65.2887	65.5107	63.6545	64.9425	57.9733	58.0949	68.5319	61.1663	3.91187	3.65513	1.95593	1.82756	0.880621	-0.183407	0.0051262	0.123022
18607	Pdpk1	3-phosphoinositide dependent protein kinase 1	11.029	11.708	9.83994	11.0367	9.67702	10.4681	9.62967	9.3675	10.9034	9.78559	0.777165	0.474965	0.388582	0.237482	0.884828	-0.176531	0.00514305	0.123271
319415	Hs3st5	heparan sulfate (glucosamine) 3-O-sulfotransferase 5	0.719805	0.716784	0.849809	0.575732	1.08327	1.16737	1.03255	1.08582	0.715532	1.09226	0.111944	0.055765	0.0559718	0.0278825	1.50718	0.591854	0.00515421	0.123343
80914	Uck2	uridine-cytidine kinase 2	16.873	20.7971	16.5986	21.7093	13.0593	12.8758	17.435	13.4165	18.9945	14.1967	2.63697	2.17053	1.31849	1.08527	0.736131	-0.441965	0.00515909	0.123343
75141	Rasd2	RASD family, member 2	2.51056	2.20098	3.5568	2.72301	3.98212	3.27288	3.48765	4.37639	2.74784	3.77976	0.580339	0.496376	0.29017	0.248188	1.35912	0.442671	0.00519577	0.124064
14680	Gnal	guanine nucleotide binding protein, alpha stimulating, olfactory type	1.92311	1.61061	1.92924	1.83794	2.2046	2.56607	2.22852	2.32094	1.82522	2.33003	0.149018	0.16516	0.0745091	0.0825802	1.25955	0.332906	0.00522065	0.124336
107607	Nod1	nucleotide-binding oligomerization domain containing 1	12.5589	11.3134	11.2891	10.5648	13.5742	13.4408	13.1859	12.6975	11.4315	13.2246	0.827914	0.386556	0.413957	0.193278	1.14178	0.191286	0.00522133	0.124336
545622	Ptpn3	protein tyrosine phosphatase, non-receptor type 3	10.1244	9.94293	13.5039	10.3106	13.009	13.6492	13.3554	13.8523	10.9704	13.4665	1.69561	0.36691	0.847805	0.183455	1.21163	0.276952	0.00522684	0.124336
406218	Panx2	pannexin 2	1.08822	0.709297	1.02138	0.844804	1.32655	1.21936	1.38932	1.30965	0.915925	1.31122	0.171813	0.0701807	0.0859064	0.0350903	1.4145	0.500291	0.00523548	0.124385
235380	Dmxl2	Dmx-like 2	7.2646	7.18872	6.52955	8.2558	6.18332	5.9725	6.23253	6.49943	7.30967	6.22195	0.711902	0.216662	0.355951	0.108331	0.839302	-0.252739	0.00527143	0.125083
68833	Pdcl3	phosducin-like 3	24.9927	24.4708	25.3997	22.2721	27.9558	29.2004	29.3475	26.9073	24.2838	28.3527	1.39399	1.14818	0.696995	0.574088	1.152	0.204142	0.00531163	0.125879
23806	Arih1	ariadne ubiquitin-conjugating enzyme E2 binding protein homolog 1 (Drosophila)	21.5606	22.2414	19.8846	21.6313	18.9129	20.8763	19.5917	18.749	21.3294	19.5325	1.01058	0.967299	0.505291	0.48365	0.902883	-0.147389	0.00532277	0.125986
18789	Papola	poly (A) polymerase alpha	30.4337	33.7768	27.9323	30.2733	26.1514	28.8043	27.7891	25.805	30.604	27.1375	2.4044	1.4084	1.2022	0.704199	0.874108	-0.194116	0.00533212	0.126049
80978	Mrgprh	MAS-related GPR, member H	3.52348	3.41888	4.39814	3.07093	4.72608	4.90234	4.76978	4.51161	3.60286	4.72745	0.564377	0.162241	0.282189	0.0811204	1.29545	0.373457	0.00536398	0.126645
229780	Ccdc76	coiled-coil domain containing 76	5.19122	4.85199	5.97385	4.89412	5.9965	6.4811	6.47446	6.45308	5.22779	6.35129	0.519775	0.236825	0.259888	0.118412	1.19899	0.261816	0.00541512	0.127603
59289	Ccbp2	chemokine binding protein 2	0.978039	1.37639	1.20454	1.09184	0.827947	0.707881	0.765266	0.742842	1.1627	0.760984	0.169836	0.0505024	0.0849181	0.0252512	0.645515	-0.631478	0.00541802	0.127603
239559	A4galt	alpha 1,4-galactosyltransferase	4.34613	3.86844	3.63479	3.68071	3.19019	2.72846	3.28215	2.82789	3.88252	3.00717	0.32518	0.270143	0.16259	0.135072	0.764495	-0.387421	0.00543537	0.127852
212880	Ddx46	DEAD (Asp-Glu-Ala-Asp) box polypeptide 46	11.3883	11.4827	12.0079	10.5685	12.7877	14.05	13.3321	12.4727	11.3619	13.1606	0.595003	0.691041	0.297502	0.34552	1.14266	0.192391	0.00544959	0.128028
14254	Flt1	FMS-like tyrosine kinase 1	25.2263	27.3613	23.6212	24.8523	22.5562	21.531	22.9673	23.2164	25.2653	22.5677	1.55652	0.742845	0.778262	0.371423	0.881015	-0.182761	0.0054702	0.128353
12741	Cldn5	claudin 5	23.2936	16.9963	16.0206	17.3215	14.4433	16.4692	12.2624	11.0059	18.408	13.5452	3.30366	2.41176	1.65183	1.20588	0.726198	-0.461565	0.00548108	0.12845
320707	Atp2b3	ATPase, Ca++ transporting, plasma membrane 3	0.248472	0.194944	0.293348	0.245501	0.140227	0.170957	0.11881	0.0741398	0.245566	0.126033	0.0402251	0.0406804	0.0201125	0.0203402	0.506321	-0.981877	0.00549646	0.128651
17760	Mtap6	microtubule-associated protein 6	0.646034	0.609463	0.442575	0.741495	0.402973	0.37598	0.504823	0.410896	0.609891	0.423668	0.124661	0.05613	0.0623303	0.028065	0.684432	-0.547021	0.00550356	0.128658
329165	Abi2	abl-interactor 2	2.58511	2.75775	2.92334	2.58891	3.13689	3.46845	3.12872	3.22026	2.71378	3.23858	0.161241	0.158733	0.0806205	0.0793665	1.17716	0.235316	0.00552938	0.12897
66375	Dhrs7	dehydrogenase/reductase (SDR family) member 7	17.9385	15.0536	17.1949	14.5088	17.4193	19.1432	20.0551	20.419	16.1739	19.2592	1.65166	1.33884	0.82583	0.669418	1.17541	0.233168	0.00553049	0.12897
18034	Nfkb2	nuclear factor of kappa light polypeptide gene enhancer in B cells 2, p49/p100	8.9192	8.98156	9.31736	9.64713	7.90675	8.42196	7.89234	8.11361	9.21631	8.08367	0.336254	0.247147	0.168127	0.123573	0.865021	-0.209194	0.00555922	0.129481
67980	Gnpda2	glucosamine-6-phosphate deaminase 2	5.65636	5.37659	6.0817	4.5052	7.09127	7.02899	6.54915	6.46976	5.40496	6.78479	0.666223	0.320592	0.333112	0.160296	1.23949	0.309748	0.00557484	0.129685
72205	Eml2	echinoderm microtubule associated protein like 2	13.4653	12.138	15.2462	12.9808	16.9286	14.2348	16.0281	16.1568	13.4576	15.8371	1.31249	1.13979	0.656244	0.569896	1.16212	0.21676	0.00559833	0.130072
16776	Lama5	laminin, alpha 5	27.0399	23.1701	24.4701	23.2175	22.6143	21.0068	20.2143	22.4375	24.4744	21.5682	1.8132	1.15443	0.906602	0.577213	0.870122	-0.200711	0.0056125	0.130241
224250	Cldn25	claudin 25	19.4387	19.9454	17.5696	19.5303	16.1981	18.7857	17.6828	15.9897	19.121	17.1641	1.05748	1.31794	0.528742	0.658968	0.884837	-0.176516	0.0056226	0.130316
22628	Ywhag	tyrosine 3-monooxygenase/tryptophan 5-monooxygenase activation protein, gamma polypeptide	89.1208	96.6462	87.0434	93.2469	82.1266	85.7108	87.2485	81.0565	91.5143	84.0356	4.28392	2.92395	2.14196	1.46198	0.905365	-0.143429	0.00563496	0.130398
68151	Wls	wntless homolog (Drosophila)	25.6562	25.5161	26.6673	23.9236	27.4703	29.2989	30.3725	29.3012	25.4408	29.1107	1.13405	1.20485	0.567027	0.602424	1.12887	0.174873	0.00563987	0.130398
11987	Slc7a1	solute carrier family 7 (cationic amino acid transporter, y+ system), member 1	8.72347	8.44651	8.72872	8.76761	6.24055	6.39009	6.98148	8.5753	8.66658	7.04685	0.148026	1.068	0.0740131	0.534002	0.802273	-0.317835	0.00565318	0.130546
381338	Lonrf2	LON peptidase N-terminal domain and ring finger 2	1.97461	1.60219	1.42465	1.83745	1.23821	1.44486	1.56315	1.24385	1.70972	1.37251	0.244479	0.159342	0.122239	0.0796709	0.791367	-0.337582	0.00567603	0.130862
18821	Pln	phospholamban	2170.01	2143.58	2263.5	2101.65	2439.22	2486.34	2353.86	2414.75	2169.68	2423.54	68.5864	55.1411	34.2932	27.5706	1.10214	0.140303	0.00568066	0.130862
77125	Il33	interleukin 33	4.82608	5.06194	6.31521	5.09388	6.39183	5.88858	6.87523	6.59715	5.32428	6.4382	0.671329	0.416529	0.335664	0.208265	1.19345	0.255136	0.00571564	0.131508
215751	BC013529	cDNA sequence BC013529	55.6035	56.4747	57.6033	50.6246	60.5355	62.7942	63.0119	63.6133	55.0765	62.4887	3.07881	1.34746	1.5394	0.67373	1.11949	0.162837	0.00572957	0.131669
218850	D14Abb1e	DNA segment, Chr 14, Abbott 1 expressed	3.89534	3.61959	3.43736	3.47338	3.14678	3.57985	2.79478	3.18504	3.60642	3.17661	0.208111	0.32112	0.104056	0.16056	0.868986	-0.202596	0.00574229	0.131802
242960	Fbxl5	F-box and leucine-rich repeat protein 5	13.1374	13.392	13.2774	12.4326	14.6905	14.7837	15.817	14.7957	13.0599	15.0217	0.430918	0.532308	0.215459	0.266154	1.1347	0.182309	0.00576236	0.132102
99439	Duox1	dual oxidase 1	0.45822	0.370143	0.337072	0.497518	0.302363	0.166297	0.171912	0.308509	0.415738	0.23727	0.074744	0.0787843	0.037372	0.0393922	0.563983	-0.826275	0.00577979	0.132342
67971	Tppp3	tubulin polymerization-promoting protein family member 3	29.4912	27.5074	24.7219	23.6453	18.6218	24.2707	24.6547	19.5829	26.3414	21.7825	2.65661	3.12353	1.3283	1.56177	0.815291	-0.294613	0.0058407	0.133436
59092	Pcbp4	poly(rC) binding protein 4	36.134	39.5833	37.9747	36.0791	32.9639	32.8242	35.0989	32.7078	37.4428	33.3987	1.67703	1.13831	0.838517	0.569156	0.879784	-0.184779	0.00584163	0.133436
231440	Parm1	prostate androgen-regulated mucin-like protein 1	43.6002	40.2386	37.4656	39.3127	42.7936	46.1572	47.7447	46.8664	40.1543	45.8905	2.57029	2.16429	1.28514	1.08214	1.12731	0.172887	0.00585402	0.133558
12790	Cnga3	cyclic nucleotide gated channel alpha 3	3.30822	3.65148	2.93242	3.28115	2.59985	2.69175	2.81691	2.59713	3.29332	2.67641	0.293765	0.103479	0.146883	0.0517395	0.801177	-0.319807	0.00586348	0.133613
30960	Vapa	vesicle-associated membrane protein, associated protein A	50.4708	52.3321	46.8242	52.3447	43.8478	50.3114	45.2229	44.8418	50.4929	46.056	2.59948	2.89556	1.29974	1.44778	0.899176	-0.153325	0.00589977	0.134148
15267	Hist2h2aa1	histone cluster 2, H2aa1	24.3572	21.7495	20.7614	20.1746	18.8519	15.1537	17.9692	19.1997	21.7606	17.7936	1.84897	1.83457	0.924485	0.917285	0.807479	-0.308503	0.0059011	0.134148
103573	Xpo1	exportin 1, CRM1 homolog (yeast)	14.2369	15.4274	12.2658	14.981	12.0441	11.7546	12.3353	12.4256	14.2278	12.1399	1.39711	0.304125	0.698553	0.152063	0.841236	-0.249418	0.00591152	0.134223
93742	Pard3	par-3 (partitioning defective 3) homolog (C. elegans)	7.14037	6.84376	6.53588	6.75264	5.81792	6.59282	6.04325	6.05437	6.81816	6.12709	0.250634	0.329042	0.125317	0.164521	0.886278	-0.174169	0.00592312	0.134326
71998	Slc25a35	solute carrier family 25, member 35	3.99684	4.63625	4.60673	3.55701	5.39062	4.85404	5.48076	5.41719	4.19921	5.28565	0.519761	0.290218	0.25988	0.145109	1.24235	0.313074	0.00594722	0.134711
18007	Neo1	neogenin	17.7744	17.2287	18.3297	16.9798	19.3197	20.2118	19.2356	20.604	17.5781	19.8428	0.600995	0.672763	0.300497	0.336381	1.11384	0.155538	0.00602311	0.136268
241489	Pde11a	phosphodiesterase 11A	0.521488	0.802553	0.554106	0.478449	0.985925	0.845745	1.066	0.816918	0.589149	0.928647	0.145604	0.117619	0.0728022	0.0588093	1.55394	0.635931	0.00607267	0.137147
319996	Casc4	cancer susceptibility candidate 4	2.71468	2.85639	3.12611	3.20181	3.88868	2.96722	4.04913	4.14761	2.97475	3.76316	0.228116	0.541249	0.114058	0.270624	1.24834	0.320008	0.00607644	0.137147
18127	Nos3	nitric oxide synthase 3, endothelial cell	13.4033	14.5278	14.5287	12.8638	12.1265	11.9231	12.2208	12.3965	13.8309	12.1667	0.834807	0.197233	0.417404	0.0986165	0.867937	-0.204338	0.0061134	0.137817
18591	Pdgfb	platelet derived growth factor, B polypeptide	21.1396	19.8341	19.3328	20.6998	17.8776	20.0959	17.2352	18.0005	20.2516	18.3023	0.818097	1.24193	0.409049	0.620967	0.891338	-0.165955	0.00619796	0.139557
233115	Dpy19l3	dpy-19-like 3 (C. elegans)	0.411425	0.368071	0.480018	0.444082	0.551796	0.799269	0.569356	0.611406	0.425899	0.632956	0.0476552	0.113661	0.0238276	0.0568303	1.46533	0.551222	0.00621596	0.13968
66917	Chordc1	cysteine and histidine-rich domain (CHORD)-containing, zinc-binding protein 1	30.8714	34.7561	20.0989	27.5472	19.0634	22.0461	20.0248	18.2556	28.3184	19.8475	6.22137	1.63443	3.11069	0.817213	0.690529	-0.534226	0.00621816	0.13968
20112	Rps6ka2	ribosomal protein S6 kinase, polypeptide 2	11.8363	12.0374	13.4768	13.3784	10.7603	11.382	11.3599	11.8728	12.6822	11.3437	0.865497	0.455352	0.432749	0.227676	0.882189	-0.18084	0.00623397	0.13987
210009	Mtrr	5-methyltetrahydrofolate-homocysteine methyltransferase reductase	7.72702	7.42905	6.78555	7.38149	6.33405	6.4944	6.33322	6.25167	7.33078	6.35334	0.39434	0.101672	0.19717	0.050836	0.854844	-0.226268	0.00626362	0.140341
27360	Add3	adducin 3 (gamma)	17.7955	15.5471	17.4572	18.5733	18.6037	21.0191	22.5217	20.2224	17.3433	20.5917	1.28538	1.63261	0.642691	0.816303	1.17083	0.227532	0.0062698	0.140341
320924	Ccbe1	collagen and calcium binding EGF domains 1	2.58655	2.48203	2.69108	2.40046	2.91218	3.12707	2.91265	3.36369	2.54003	3.0789	0.126258	0.215144	0.0631289	0.107572	1.19622	0.258481	0.00630934	0.14106
98402	Sh3bp4	SH3-domain binding protein 4	6.70556	7.5773	6.87436	6.87746	6.00169	6.46838	5.95995	5.88183	7.00867	6.07796	0.387499	0.264975	0.193749	0.132488	0.855082	-0.225866	0.00632049	0.141143
13819	Epas1	endothelial PAS domain protein 1	77.4928	81.9218	85.5342	81.4232	89.0257	87.2897	91.8162	94.4706	81.593	90.6506	3.29047	3.15632	1.64524	1.57816	1.09602	0.132276	0.00634013	0.141415
241576	Ldlrad3	low density lipoprotein receptor class A domain containing 3	3.0885	2.70519	3.16141	3.47838	2.33255	2.77504	2.58867	2.6344	3.10837	2.58266	0.317635	0.184646	0.158817	0.0923228	0.81926	-0.287607	0.00635298	0.141428
19395	Rasgrp2	RAS, guanyl releasing protein 2	13.1498	14.2544	11.004	12.9528	10.6445	11.4827	10.7594	11.1143	12.8402	11.0002	1.35158	0.378767	0.675789	0.189383	0.844569	-0.243713	0.00635564	0.141428
12846	Comt	catechol-O-methyltransferase	70.4437	84.5362	71.7814	78.2198	64.2433	66.923	70.595	64.6119	76.2453	66.5933	6.48646	2.91955	3.24323	1.45978	0.86085	-0.216167	0.00640115	0.142274
276891	Timd4	T cell immunoglobulin and mucin domain containing 4	2.7314	1.88541	2.90224	2.3373	3.27566	3.47333	3.33044	3.1921	2.46409	3.31788	0.452541	0.118219	0.22627	0.0591093	1.32984	0.411253	0.00641868	0.142496
235330	Ttc12	tetratricopeptide repeat domain 12	9.76834	8.37079	9.34684	8.89357	10.4831	10.1945	10.5058	11.0383	9.09489	10.5554	0.600517	0.351705	0.300259	0.175853	1.14561	0.196122	0.0064271	0.142516
234353	Psd3	pleckstrin and Sec7 domain containing 3	6.42492	6.56902	6.79929	6.0463	7.2227	7.57505	7.07167	7.52624	6.45988	7.34891	0.315902	0.241783	0.157951	0.120892	1.12248	0.166693	0.00647288	0.143364
22027	Hsp90b1	heat shock protein 90, beta (Grp94), member 1	211.646	211.618	170.26	193.887	168.913	175.399	178.919	155.456	196.853	169.672	19.603	10.3436	9.80152	5.1718	0.849886	-0.234658	0.00649715	0.14365
171508	Creld1	cysteine-rich with EGF-like domains 1	19.928	21.9128	21.1098	21.1799	18.0494	18.1938	18.9064	18.7373	21.0326	18.4717	0.821085	0.414357	0.410542	0.207178	0.866115	-0.207369	0.00650789	0.14365
12391	Cav3	caveolin 3	49.2605	48.9812	49.898	46.8823	53.5003	56.9665	58.7407	55.4746	48.7555	56.1705	1.3064	2.22515	0.6532	1.11257	1.13644	0.184527	0.00650933	0.14365
21916	Tmod1	tropomodulin 1	136.311	140.399	138.608	130.519	150.937	149.756	154.5	153.032	136.459	152.056	4.29883	2.11884	2.14942	1.05942	1.09934	0.136642	0.00651676	0.14365
103743	Tmem98	transmembrane protein 98	12.6165	12.7405	14.2553	12.6413	15.1029	18.2345	16.212	14.7932	13.0634	16.0856	0.79642	1.55667	0.39821	0.778337	1.21431	0.280136	0.00652368	0.14365
78892	Crispld2	cysteine-rich secretory protein LCCL domain containing 2	24.4401	23.7962	26.5392	23.5775	26.832	27.0416	30.0324	27.4082	24.5883	27.8285	1.35119	1.4884	0.675593	0.744198	1.11669	0.159224	0.00653547	0.143742
69478	2300009A05Rik	RIKEN cDNA 2300009A05 gene	10.2449	12.7032	14.7342	12.0066	16.3292	17.9424	15.9431	14.7596	12.4222	16.2436	1.8563	1.31478	0.928148	0.65739	1.28952	0.36683	0.00654539	0.143794
56534	Hspb3	heat shock protein 3	8.71595	7.14434	10.3556	7.44859	10.1419	11.6355	11.6618	10.7811	8.41612	11.0551	1.46117	0.733475	0.730587	0.366738	1.29684	0.375005	0.00656781	0.144119
68611	Mrpl28	mitochondrial ribosomal protein L28	91.7499	92.4747	96.2539	89.1683	86.022	87.0744	77.9683	82.4247	92.4117	83.3724	2.92824	4.11612	1.46412	2.05806	0.890205	-0.167791	0.00660202	0.144703
66011	Ranbp17	RAN binding protein 17	0.0742302	0.053759	0.131455	0.0419101	0.159191	0.196995	0.0958342	0.251023	0.0753386	0.175761	0.0397218	0.0652637	0.0198609	0.0326319	2.31073	1.20835	0.0066114	0.144741
77827	Krba1	KRAB-A domain containing 1	4.86762	4.7984	5.21901	5.16978	5.90498	5.47037	6.15884	5.74113	5.0137	5.81883	0.211509	0.288957	0.105754	0.144478	1.14501	0.19536	0.00666669	0.145576
11815	Apod	apolipoprotein D	5.45051	5.92105	4.69671	5.23523	7.54005	7.29119	5.52077	7.12021	5.32587	6.86805	0.507884	0.914583	0.253942	0.457292	1.27223	0.347357	0.00667315	0.145576
16468	Jarid2	jumonji, AT rich interactive domain 2	5.14977	5.13767	5.42112	5.02481	5.92694	5.8825	5.91258	6.29467	5.18334	6.00417	0.16821	0.194548	0.084105	0.0972741	1.14302	0.192849	0.00667336	0.145576
11647	Alpl	alkaline phosphatase, liver/bone/kidney	20.7097	22.4709	18.1895	19.7053	15.108	13.3158	18.8409	16.5128	20.2688	15.9444	1.79673	2.33251	0.898365	1.16625	0.775778	-0.366284	0.00668504	0.145576
70503	Ddo	D-aspartate oxidase	19.2044	17.5459	18.8714	17.9587	21.5972	21.0212	19.8492	21.6532	18.3951	21.0302	0.773195	0.837564	0.386598	0.418782	1.12841	0.17429	0.00668793	0.145576
15077	Hist2h3c1	histone cluster 2, H3c1	3.45868	3.6836	1.76545	3.21631	1.42376	2.09972	1.86784	1.98308	3.03101	1.8436	0.865014	0.295468	0.432507	0.147734	0.598795	-0.739867	0.00671819	0.146057
78829	Tsc22d4	TSC22 domain family, member 4	49.76	50.5621	54.7777	48.9422	56.6929	56.898	58.832	56.9011	51.0105	57.331	2.59709	1.00542	1.29855	0.502712	1.10891	0.149137	0.00673546	0.146057
224139	Golgb1	golgi autoantigen, golgin subfamily b, macrogolgin 1	13.1232	13.7256	12.113	13.8235	12.0273	12.036	12.0342	11.9348	13.1963	12.0081	0.78578	0.0489821	0.39289	0.024491	0.897275	-0.156379	0.00673708	0.146057
252838	Tox	thymocyte selection-associated high mobility group box	0.433964	0.377142	0.553329	0.238889	0.749428	0.691003	0.578941	0.686284	0.400831	0.676414	0.130563	0.0710453	0.0652813	0.0355227	1.66944	0.739368	0.00674086	0.146057
14632	Gli1	GLI-Kruppel family member GLI1	0.642152	0.550729	0.700274	0.88731	1.12155	0.896932	0.930858	1.10931	0.695116	1.01466	0.142148	0.117282	0.0710739	0.0586411	1.44032	0.52639	0.00675366	0.146167
109676	Ank2	ankyrin 2, brain	20.6633	20.2202	21.5114	20.2218	22.801	22.0074	23.1766	24.2121	20.6542	23.0493	0.608325	0.915735	0.304162	0.457867	1.10123	0.13912	0.00678979	0.146782
213393	8430408G22Rik	RIKEN cDNA 8430408G22 gene	19.4748	23.062	13.1295	22.3516	15.2258	13.8354	11.6707	10.8591	19.5045	12.8977	4.52415	1.99672	2.26208	0.998361	0.651542	-0.618069	0.00682188	0.147276
226594	Rcsd1	RCSD domain containing 1	30.8025	30.6166	31.1531	30.6404	33.182	34.937	36.9845	35.3393	30.8031	35.1107	0.247489	1.56136	0.123745	0.78068	1.12426	0.168974	0.00682818	0.147276
14387	Gaa	glucosidase, alpha, acid	49.1749	58.0278	46.5919	54.6637	41.488	44.0932	45.8104	45.8555	52.1146	44.3118	5.18347	2.05347	2.59174	1.02674	0.837986	-0.255002	0.00685466	0.147679
353342	Peg13	paternally expressed 13	18.2834	19.2642	18.4111	19.0778	17.3491	16.7994	16.1084	17.0542	18.7591	16.8278	0.484476	0.529566	0.242238	0.264783	0.884876	-0.176452	0.00688226	0.147983
11522	Adh1	alcohol dehydrogenase 1 (class I)	13.1281	13.4552	13.9493	9.74312	20.8603	17.3995	15.3319	15.0322	12.5689	17.156	1.91388	2.68448	0.956941	1.34224	1.34847	0.431326	0.00688438	0.147983
67731	Fbxo32	F-box protein 32	34.1179	33.1185	31.7678	30.8663	30.4047	30.6073	27.7217	29.5822	32.4676	29.579	1.43768	1.31514	0.718841	0.65757	0.898975	-0.153648	0.00693958	0.148916
11363	Acadl	acyl-Coenzyme A dehydrogenase, long-chain	690.135	686.931	706.681	679.15	632.071	650.779	628.199	632.395	690.724	635.861	11.5947	10.1264	5.79734	5.06318	0.908176	-0.138956	0.00694349	0.148916
67399	Pdlim7	PDZ and LIM domain 7	11.5189	12.6709	12.2394	11.4046	9.77927	10.2631	10.8594	10.7439	11.9585	10.4114	0.601795	0.494231	0.300898	0.247115	0.858682	-0.219803	0.00700455	0.150056
50874	Tmod4	tropomodulin 4	11.519	9.85904	9.59022	12.3314	8.88164	7.41078	7.94002	9.55237	10.8249	8.4462	1.31766	0.955949	0.658828	0.477974	0.770006	-0.377058	0.00701984	0.150214
103199	Fig4	FIG4 homolog (S. cerevisiae)	17.4669	18.3155	19.708	17.8443	20.4986	19.8638	20.7304	21.9451	18.3337	20.7595	0.979804	0.87121	0.489902	0.435605	1.11728	0.159988	0.0070491	0.150669
80782	Klrb1b	killer cell lectin-like receptor subfamily B member 1B	0.111905	0.121565	0.029726	0.0236928	0.227355	0.346473	0.192631	0.233733	0.0717222	0.250048	0.0521838	0.0667723	0.0260919	0.0333862	3.43867	1.78185	0.0071306	0.152168
12332	Capg	capping protein (actin filament), gelsolin-like	10.9976	9.67139	11.5464	11.4205	8.89609	9.49698	9.01482	9.29758	10.909	9.17637	0.857781	0.272113	0.428891	0.136057	0.829921	-0.268955	0.00713642	0.152168
68682	Slc44a2	solute carrier family 44, member 2	36.558	33.7064	45.0685	34.3019	46.0044	41.3619	45.5223	47.4475	37.4087	45.084	5.25218	2.61276	2.62609	1.30638	1.19023	0.251239	0.00714329	0.152168
70101	Cyp4f16	cytochrome P450, family 4, subfamily f, polypeptide 16	2.96994	2.41975	2.85227	2.73289	3.67455	3.63773	3.6131	3.54472	2.74371	3.61752	0.236665	0.0547097	0.118333	0.0273549	1.30144	0.380108	0.00716307	0.152418
70472	Atad2	ATPase family, AAA domain containing 2	1.90561	1.70341	1.81653	1.87206	1.62976	1.6183	1.31212	1.39714	1.8244	1.48933	0.0886309	0.159434	0.0443155	0.0797171	0.805591	-0.31188	0.00719337	0.152891
227632	Kcnt1	potassium channel, subfamily T, member 1	0.13922	0.108028	0.190193	0.168435	0.255913	0.316686	0.17118	0.350131	0.151469	0.273477	0.0357052	0.0785622	0.0178526	0.0392811	1.78272	0.834084	0.00720889	0.15305
52065	Mfhas1	malignant fibrous histiocytoma amplified sequence 1	16.4462	17.0582	14.7556	16.2264	13.9632	14.3349	14.737	15.0532	16.1216	14.5221	0.976279	0.474564	0.488139	0.237282	0.888316	-0.170855	0.00723154	0.153359
13730	Emp1	epithelial membrane protein 1	34.5463	33.2299	36.103	35.2472	31.7592	34.4833	32.4743	29.0444	34.7816	31.9403	1.21466	2.24877	0.607332	1.12438	0.905721	-0.142862	0.00724154	0.153399
216150	Cdc34	cell division cycle 34 homolog (S. cerevisiae)	68.0422	73.3322	70.74	71.4511	64.3865	63.9963	64.2432	62.9208	70.8914	63.8867	2.19178	0.663799	1.09589	0.331899	0.888818	-0.17004	0.00731119	0.154702
66866	Nhlrc2	NHL repeat containing 2	9.37529	10.8853	8.57442	10.2712	7.76609	9.01711	8.0151	8.48617	9.77656	8.32112	1.01327	0.55177	0.506633	0.275885	0.83872	-0.253738	0.00733117	0.154851
114601	Ehbp1l1	EH domain binding protein 1-like 1	64.7624	70.7343	62.3613	67.2496	60.3077	62.955	62.0549	59.2717	66.2769	61.1473	3.57956	1.66475	1.78978	0.832374	0.909645	-0.136624	0.00733458	0.154851
20474	Six4	sine oculis-related homeobox 4 homolog (Drosophila)	1.8103	2.31646	1.91173	1.82471	1.63214	1.3951	1.43384	1.68345	1.9658	1.53613	0.238031	0.142916	0.119016	0.0714578	0.770968	-0.375256	0.00736811	0.155294
12125	Bcl2l11	BCL2-like 11 (apoptosis facilitator)	3.33868	2.83512	3.90976	3.20584	3.82947	4.15978	3.80447	4.27247	3.32235	4.01655	0.445826	0.235224	0.222913	0.117612	1.1935	0.255198	0.00737192	0.155294
20481	Ski	ski sarcoma viral oncogene homolog (avian)	30.7548	30.3346	28.4673	29.7573	26.894	26.7453	28.946	26.1719	29.8285	27.1893	0.995323	1.2118	0.497661	0.605898	0.899054	-0.15352	0.00739466	0.155472
107094	Rrp12	ribosomal RNA processing 12 homolog (S. cerevisiae)	11.7034	13.9898	11.0808	14.837	9.48777	9.57998	11.9841	8.84778	12.9027	9.9749	1.79638	1.37845	0.89819	0.689227	0.761393	-0.393287	0.00739678	0.155472
223650	Eppk1	epiplakin 1	0.798331	0.550896	0.602856	0.82493	0.380838	0.435277	0.531545	0.569304	0.694253	0.479241	0.137615	0.0865315	0.0688074	0.0432657	0.680776	-0.554748	0.00743191	0.156037
70100	2310015D24Rik	RIKEN cDNA 2310015D24 gene	0.403079	0.391785	0.698791	0.359332	0.905135	0.52547	0.931227	0.721633	0.463246	0.770866	0.15812	0.188314	0.0790602	0.0941571	1.64582	0.718808	0.00744315	0.1561
20965	Syn2	synapsin II	2.16868	2.3559	1.92411	2.19479	1.77712	1.57312	1.9039	1.74716	2.16087	1.75033	0.178234	0.136276	0.0891172	0.0681382	0.798812	-0.324071	0.00746515	0.156389
72351	Ptar1	protein prenyltransferase alpha subunit repeat containing 1	2.45854	2.57307	2.38931	2.25986	1.52286	1.90963	2.06444	1.73556	2.4202	1.80812	0.131024	0.232838	0.0655118	0.116419	0.736448	-0.441344	0.00749641	0.156777
227885	Gm13498	heat shock protein 90 alpha (cytosolic), class B member 1 pseudogene	32.5295	34.5607	25.9307	30.7473	25.6338	26.4729	26.2742	25.8321	30.9421	26.0533	3.6863	0.387216	1.84315	0.193608	0.83017	-0.26852	0.0075002	0.156777
226251	Ablim1	actin-binding LIM protein 1	83.485	81.9196	78.2856	83.2476	72.6671	81.406	77.0059	73.4055	81.7345	76.1211	2.40021	4.00073	1.20011	2.00036	0.918339	-0.122901	0.00755279	0.157543
68337	Crip2	cysteine rich protein 2	476.66	471.701	536.45	425.496	528.248	542.254	538.622	546.095	477.577	538.805	45.5111	7.67088	22.7556	3.83544	1.11357	0.155193	0.0075535	0.157543
94352	Loxl2	lysyl oxidase-like 2	7.16794	6.39811	7.84477	6.29307	5.84139	5.24178	6.25166	5.92446	6.92598	5.81482	0.726164	0.421085	0.363082	0.210543	0.829026	-0.27051	0.00757394	0.157769
227298	Fam134a	family with sequence similarity 134, member A	14.8597	14.5388	14.1948	13.7939	12.2269	13.4448	12.6439	12.464	14.3468	12.6949	0.457811	0.528307	0.228906	0.264153	0.872819	-0.196245	0.00758094	0.157769
226178	D19Wsu162e	DNA segment, Chr 19, Wayne State University 162, expressed	26.1703	25.531	24.7478	24.5126	22.8178	21.5504	22.862	23.1475	25.2405	22.5944	0.757519	0.711206	0.378759	0.355603	0.883304	-0.179017	0.00760625	0.15812
96875	Prg4	proteoglycan 4 (megakaryocyte stimulating factor, articular superficial zone protein)	9.29504	9.9762	8.26002	11.1342	8.36482	7.50645	8.42062	7.02117	9.66636	7.82827	1.20638	0.681601	0.603192	0.340801	0.798219	-0.325144	0.0076258	0.15812
18032	Nfix	nuclear factor I/X	25.8467	26.1328	28.4569	25.8084	28.7301	28.5419	30.5117	31.3218	26.5612	29.7764	1.27206	1.35988	0.63603	0.679938	1.10614	0.145528	0.00763064	0.15812
70827	Trak2	trafficking protein, kinesin binding 2	91.5852	98.8885	83.3937	96.4351	79.117	87.0796	87.115	77.8427	92.5756	82.7886	6.83218	5.00241	3.41609	2.50121	0.881406	-0.182122	0.00763481	0.15812
84506	Hamp	hepcidin antimicrobial peptide	16.9629	13.6499	26.7021	15.829	28.5067	22.2306	32.4442	26.9944	18.286	27.544	5.77674	4.2219	2.88837	2.11095	1.48892	0.574266	0.00763952	0.15812
66307	Isoc1	isochorismatase domain containing 1	29.2394	26.4653	31.8123	27.7072	32.7359	32.7218	32.5436	32.8954	28.8061	32.7242	2.30301	0.143856	1.15151	0.0719282	1.1213	0.165178	0.00765024	0.158169
66439	Borcs7	BLOC-1 related complex subunit 7	4.5218	4.57233	5.40899	3.99808	5.6431	5.28308	5.67873	6.00789	4.6253	5.6532	0.583407	0.296395	0.291703	0.148198	1.20684	0.271233	0.00769217	0.158863
74511	Lrrc17	leucine rich repeat containing 17	3.81821	3.47189	4.68812	3.78453	4.69275	4.3534	5.06335	5.40108	3.94069	4.87765	0.522117	0.453683	0.261059	0.226841	1.22214	0.289406	0.0077409	0.159695
330171	Kctd10	potassium channel tetramerisation domain containing 10	21.6057	21.9723	20.5004	21.8684	18.8427	22.1034	19.6996	18.2388	21.4867	19.7211	0.67542	1.69748	0.33771	0.848741	0.904821	-0.144296	0.00775982	0.159838
22365	Vps45	vacuolar protein sorting 45 (yeast)	2.33299	2.688	2.72931	2.57452	3.00035	3.46051	3.75231	3.27672	2.58121	3.37247	0.177947	0.316054	0.0889736	0.158027	1.28787	0.36499	0.00776468	0.159838
70574	Cpm	carboxypeptidase M	2.89463	2.58809	2.8352	2.53215	2.31529	2.04429	2.21457	2.27479	2.71252	2.21224	0.179101	0.119366	0.0895504	0.0596829	0.805282	-0.312435	0.00780477	0.160489
433931	Pigg	phosphatidylinositol glycan anchor biosynthesis, class G	7.95327	7.42662	7.24606	7.60977	6.25715	6.67631	6.32101	6.9578	7.55893	6.55307	0.30193	0.32681	0.150965	0.163405	0.855233	-0.22561	0.0078418	0.161076
330050	Fam185a	family with sequence similarity 185, member A	8.41307	9.33568	8.70461	9.0125	7.49252	7.42455	7.82866	7.83651	8.86646	7.64556	0.397181	0.217756	0.19859	0.108878	0.850358	-0.233857	0.00785079	0.161086
71755	Dhdh	dihydrodiol dehydrogenase (dimeric)	11.6172	13.4304	13.2805	13.2648	15.0616	14.9953	15.2123	14.7558	12.8982	15.0062	0.857256	0.190076	0.428628	0.0950379	1.14724	0.198168	0.00788272	0.161566
73649	Cybrd1	cytochrome b reductase 1	0.938705	0.877754	1.11105	0.805047	1.15878	1.36647	1.19657	1.29765	0.933139	1.25487	0.130586	0.0947222	0.0652931	0.0473611	1.32745	0.408657	0.00795034	0.162523
104445	Cdc42ep1	CDC42 effector protein (Rho GTPase binding) 1	21.9829	25.8113	24.3926	23.7508	21.0205	20.76	21.5397	21.8063	23.9844	21.2817	1.58793	0.476847	0.793963	0.238424	0.875057	-0.192551	0.00795087	0.162523
27056	Irf5	interferon regulatory factor 5	2.50948	2.19214	1.95173	2.76065	3.17122	3.43287	3.40684	2.79444	2.3535	3.20134	0.354758	0.295696	0.177379	0.147848	1.34059	0.422865	0.00795512	0.162523
216190	Appl2	adaptor protein, phosphotyrosine interaction, PH domain and leucine zipper containing 2	22.3788	20.7954	22.238	20.216	24.9747	24.1277	22.137	25.5688	21.4071	24.202	1.06888	1.49834	0.53444	0.749171	1.11608	0.158444	0.00796531	0.162556
68027	Tmem178	transmembrane protein 178	0.218926	0.158551	0.42647	0.24721	0.469501	0.903772	0.439667	0.653241	0.262789	0.616545	0.115215	0.213505	0.0576076	0.106753	2.31591	1.21158	0.00799919	0.163072
319583	Lig4	ligase IV, DNA, ATP-dependent	2.57784	2.55329	2.86797	2.55557	3.36834	3.2462	3.27589	3.17628	2.63867	3.26668	0.153271	0.0796081	0.0766354	0.039804	1.22171	0.288898	0.00802125	0.163346
232237	Fgd5	FYVE, RhoGEF and PH domain containing 5	10.1488	10.7858	9.60227	10.6178	9.48957	9.75671	8.95288	8.8876	10.2886	9.27169	0.531081	0.421063	0.265541	0.210531	0.888599	-0.170396	0.00803653	0.163481
13371	Dio2	deiodinase, iodothyronine, type II	0.606594	0.878615	0.542767	0.603847	0.360354	0.527187	0.503773	0.406451	0.657956	0.449441	0.150028	0.0791225	0.0750138	0.0395612	0.672291	-0.572841	0.00805072	0.163594
19294	Pvrl2	poliovirus receptor-related 2	7.4792	6.58194	8.3864	6.60817	8.48655	8.27026	8.21685	8.86231	7.26393	8.45899	0.856624	0.293074	0.428312	0.146537	1.14997	0.201602	0.00808577	0.164131
12215	Bsg	basigin	622.682	672.985	658.215	634.287	594.072	573.174	588.654	606.16	647.042	590.515	22.7594	13.6819	11.3797	6.84096	0.900323	-0.151485	0.00809477	0.164138
83456	Mov10l1	Moloney leukemia virus 10-like 1	16.0053	16.2423	14.5723	13.8911	17.6759	18.1845	15.9972	20.306	15.1778	18.0409	1.1314	1.77588	0.5657	0.887938	1.17302	0.23023	0.00812693	0.164614
108058	Camk2d	calcium/calmodulin-dependent protein kinase II, delta	50.7162	50.0462	52.4882	47.768	52.4593	56.9884	57.7041	57.9404	50.2547	56.273	1.95179	2.57453	0.975895	1.28726	1.10468	0.143628	0.00815653	0.165037
17754	Mtap1a	microtubule-associated protein 1 A	2.94039	3.70215	2.92559	3.35693	3.57452	3.84192	4.04656	4.25971	3.23126	3.93068	0.372188	0.292354	0.186094	0.146177	1.19876	0.261548	0.00819421	0.165552
67111	Naaa	N-acylethanolamine acid amidase	4.91137	4.65869	5.1422	4.26086	5.69497	5.17121	6.43357	5.66172	4.74328	5.74037	0.377393	0.520486	0.188696	0.260243	1.19462	0.256549	0.00819945	0.165552
13601	Ecm1	extracellular matrix protein 1	43.9973	44.1937	39.9402	42.7963	38.0227	39.4847	42.0941	35.9595	42.7319	38.8903	1.96095	2.57941	0.980473	1.2897	0.897414	-0.156155	0.00825055	0.166307
54485	Dll4	delta-like 4 (Drosophila)	15.1346	13.0127	11.2416	14.0171	10.6625	11.8972	9.61535	11.675	13.3515	10.9625	1.65215	1.0466	0.826077	0.523298	0.809904	-0.304178	0.00825733	0.166307
20516	Slc20a2	solute carrier family 20, member 2	69.7836	65.7554	71.3263	66.9935	76.8869	76.5022	73.5891	78.4835	68.4647	76.3654	2.54511	2.04004	1.27256	1.02002	1.10076	0.138494	0.00826318	0.166307
75744	Svip	small VCP/p97-interacting protein	9.62203	8.35385	10.8743	8.14884	10.6101	11.3039	10.7842	11.176	9.24975	10.9686	1.26391	0.325566	0.631954	0.162783	1.17088	0.227598	0.00828685	0.166607
235431	Coro2b	coronin, actin binding protein, 2B	3.78842	4.15272	3.66109	3.67295	3.03	3.33612	3.45247	2.99736	3.8188	3.20399	0.229904	0.225222	0.114952	0.112611	0.827155	-0.273771	0.00831237	0.166807
56490	Zbtb20	zinc finger and BTB domain containing 20	9.06569	8.67082	8.73229	9.2466	7.20731	7.60122	7.80279	8.32686	8.92885	7.73455	0.273806	0.465922	0.136903	0.232961	0.854427	-0.226971	0.00831841	0.166807
29808	Mga	MAX gene associated	5.53591	5.43429	4.6602	5.24382	4.84182	4.70373	4.52762	4.6606	5.21856	4.68344	0.391429	0.129486	0.195714	0.0647432	0.8853	-0.175761	0.00832317	0.166807
224093	Fam43a	family with sequence similarity 43, member A	13.9262	15.1066	13.8778	14.3847	12.2388	13.7435	13.3719	12.1418	14.3238	12.874	0.569644	0.804893	0.284822	0.402446	0.886029	-0.174574	0.0083321	0.166809
17772	Mtm1	X-linked myotubular myopathy gene 1	5.05039	4.06271	5.38326	4.85916	5.83395	6.05111	5.28223	6.01827	4.83888	5.79639	0.560936	0.355847	0.280468	0.177923	1.18262	0.241989	0.00836328	0.167257
83701	Srrt	serrate RNA effector molecule homolog (Arabidopsis)	22.8314	21.984	19.9304	21.2727	18.3645	20.469	20.478	18.8205	21.5046	19.533	1.22778	1.10183	0.61389	0.550914	0.895692	-0.158925	0.00838376	0.167359
74591	Abca12	ATP-binding cassette, sub-family A (ABC1), member 12	1.09298	0.864249	0.908531	1.02638	1.39479	1.34177	1.01111	1.3045	0.973035	1.26304	0.105241	0.171992	0.0526205	0.0859958	1.28148	0.357806	0.00838607	0.167359
68646	Nadk2	NAD kinase 2, mitochondrial	21.7445	19.6217	22.1706	19.6374	23.6224	25.2072	22.5841	23.5377	20.7936	23.7378	1.35529	1.08681	0.677646	0.543407	1.12669	0.172085	0.0084472	0.168304
118449	Synpo2	synaptopodin 2	25.1585	28.1335	28.4139	29.2091	23.4635	26.2021	26.8633	23.5093	27.7288	25.0095	1.77302	1.77946	0.886511	0.889732	0.888993	-0.169755	0.00845115	0.168304
380698	Obscn	obscurin, cytoskeletal calmodulin and titin-interacting RhoGEF	95.0334	102.66	83.5312	107.118	79.432	80.9747	82.5395	86.4103	97.0857	82.3391	10.3225	2.99599	5.16127	1.49799	0.835982	-0.258457	0.00849481	0.168996
331474	Rgag4	retrotransposon gag domain containing 4	0.469431	0.413878	0.491564	0.466699	0.617395	0.553687	0.690961	0.621182	0.460393	0.620806	0.0329481	0.0560906	0.016474	0.0280453	1.33081	0.412309	0.00852374	0.169262
75234	Rnf19b	ring finger protein 19B	17.3772	16.355	14.5427	16.9314	14.3339	14.1397	14.0729	14.9499	16.3016	14.3741	1.24497	0.399498	0.622487	0.199749	0.86979	-0.20126	0.00852603	0.169262
93893	Pcdhb22	protocadherin beta 22	1.21063	0.942518	0.77181	1.33286	1.42111	1.39222	1.5456	1.64962	1.06445	1.50214	0.25424	0.118727	0.12712	0.0593634	1.39127	0.476402	0.00861085	0.170618
432779	Lrrc14b	leucine rich repeat containing 14B	46.4011	47.6896	44.7778	41.778	49.4333	51.9917	49.4996	51.9923	45.1616	50.7292	2.55103	1.45837	1.27552	0.729183	1.1082	0.148214	0.00861232	0.170618
232560	Caprin2	caprin family member 2	1.35359	1.64011	1.93611	1.793	2.35049	2.45621	1.85209	2.20585	1.6807	2.21616	0.24933	0.263515	0.124665	0.131757	1.3005	0.379071	0.00864799	0.171145
11833	Aqp8	aquaporin 8	6.47075	9.43722	3.30479	9.23432	3.55901	3.79499	3.5693	2.77347	7.11177	3.42419	2.87616	0.447273	1.43808	0.223636	0.473374	-1.07895	0.00867003	0.171403
50530	Mfap5	microfibrillar associated protein 5	11.455	13.1114	12.1248	12.08	9.98687	11.3368	10.4259	10.0313	12.1928	10.4452	0.684474	0.626285	0.342237	0.313143	0.84452	-0.243797	0.00872665	0.172342
26951	Zw10	ZW10 homolog (Drosophila), centromere/kinetochore protein	10.8338	9.84243	8.35547	10.1342	8.53813	8.24166	8.6993	8.39083	9.7915	8.46748	1.04383	0.196301	0.521913	0.0981504	0.853013	-0.22936	0.00876401	0.172824
26414	Mapk10	mitogen-activated protein kinase 10	2.14425	2.121	2.49784	2.21579	2.50796	2.74084	2.70905	2.61793	2.24472	2.64394	0.173503	0.104557	0.0867513	0.0522787	1.16193	0.216526	0.00876925	0.172824
56190	Rbm38	RNA binding motif protein 38	87.4528	97.0489	75.7616	83.8714	72.715	67.2095	67.9142	77.0656	86.0337	71.2261	8.8231	4.59775	4.41155	2.29887	0.81664	-0.292229	0.00878119	0.172879
103583	Fbxw11	F-box and WD-40 domain protein 11	20.5353	20.3334	17.6457	20.2224	16.9848	18.8881	18.3243	17.6329	19.6842	17.9575	1.36515	0.827035	0.682577	0.413517	0.899438	-0.152904	0.00881361	0.173186
319960	4930513N10Rik	RIKEN cDNA 4930513N10 gene	1.12595	1.22316	1.14946	0.934865	1.62972	1.5624	1.40615	1.59419	1.10836	1.54811	0.122852	0.0985585	0.0614258	0.0492793	1.37878	0.463387	0.00881507	0.173186
237926	Rsad1	radical S-adenosyl methionine domain containing 1	5.79922	6.5428	6.36788	5.82037	6.5726	6.59392	8.01953	7.92689	6.13257	7.27824	0.379583	0.803425	0.189792	0.401712	1.17058	0.227219	0.00888094	0.1743
71853	Pdia6	protein disulfide isomerase associated 6	47.4389	45.1756	41.1233	43.2833	38.7734	40.5998	41.5072	39.7452	44.2553	40.1564	2.69177	1.16948	1.34589	0.584738	0.895017	-0.160013	0.00893808	0.17522
28010	Miip	migration and invasion inhibitory protein	4.47143	5.26533	5.98422	4.56732	6.17195	5.79736	6.02251	6.82378	5.07208	6.2039	0.703543	0.441001	0.351771	0.2205	1.20728	0.271762	0.00894762	0.17522
106639	Vmac	vimentin-type intermediate filament associated coiled-coil protein	2.71895	2.36294	4.01573	3.01648	4.16146	3.99266	3.8613	4.00777	3.02852	4.0058	0.710295	0.122862	0.355148	0.0614312	1.30622	0.385401	0.00895552	0.17522
243771	Parp12	poly (ADP-ribose) polymerase family, member 12	8.04923	6.74546	6.19052	6.99538	8.89061	7.69688	8.44547	8.10879	6.99515	8.28544	0.779069	0.506443	0.389535	0.253222	1.16912	0.225423	0.00899511	0.175813
23965	Odz3	odd Oz/ten-m homolog 3 (Drosophila)	1.24014	1.12063	1.36563	1.12665	1.42013	1.41619	1.56712	1.47343	1.21327	1.46922	0.115499	0.0702922	0.0577497	0.0351461	1.19532	0.257395	0.00900978	0.175918
14456	Gas6	growth arrest specific 6	80.0687	80.6811	81.5521	76.7635	86.5498	89.2605	89.8048	90.7936	79.7664	89.1022	2.09241	1.81608	1.04621	0.90804	1.10202	0.140149	0.00902655	0.176064
100463512	Gm20594	predicted gene, 20594	215.665	204.897	171.472	176.212	164.625	185.208	150.219	139.316	192.062	159.842	21.5794	19.8342	10.7897	9.91711	0.820894	-0.284733	0.00904973	0.176335
52250	Reep1	receptor accessory protein 1	11.3048	10.5997	11.1119	9.61536	11.6384	13.2858	12.3237	12.2776	10.6579	12.3814	0.756056	0.679258	0.378028	0.339629	1.14625	0.196926	0.00908472	0.176835
665001	Gm14391	predicted gene 14391	2.44089	2.04648	1.87253	2.23015	1.68734	1.9711	1.63885	1.916	2.14751	1.80332	0.244078	0.16467	0.122039	0.0823351	0.828292	-0.271788	0.00909476	0.176849
15239	Hgs	HGF-regulated tyrosine kinase substrate	12.3727	13.0525	12.0915	13.1358	12.0509	10.2247	10.8371	11.0813	12.6631	11.0485	0.511907	0.759201	0.255953	0.379601	0.860815	-0.216224	0.00911772	0.177114
330908	Opcml	opioid binding protein/cell adhesion molecule-like	0.599003	0.43755	0.779127	0.612249	0.832308	0.895326	0.817783	0.844358	0.606982	0.847444	0.139562	0.0337197	0.0697809	0.0168598	1.3787	0.463311	0.00913847	0.177335
67938	Myl12b	myosin, light chain 12B, regulatory	247.731	252.794	256.503	265.782	230.255	228.415	240.674	236.485	255.703	233.957	7.62128	5.65457	3.81064	2.82728	0.902425	-0.148121	0.00918325	0.178022
100213	Rusc2	RUN and SH3 domain containing 2	15.8546	18.1193	16.5298	16.8518	14.8335	15.3628	14.553	15.9218	16.8389	15.1678	0.9494	0.604512	0.4747	0.302256	0.888276	-0.170921	0.00922037	0.178559
108098	Med21	mediator complex subunit 21	28.0061	30.3377	25.8801	24.8605	21.7068	26.2485	23.217	23.4836	27.2711	23.664	2.42834	1.8923	1.21417	0.946148	0.855584	-0.225019	0.00929148	0.179475
68047	Mpnd	MPN domain containing	31.8914	33.7715	34.0803	33.1962	37.7529	35.1595	40.2456	37.5403	33.2349	37.6746	0.967657	2.07847	0.483828	1.03924	1.11823	0.161223	0.0092935	0.179475
69368	Wdfy1	WD repeat and FYVE domain containing 1	12.0078	11.5797	12.6237	12.8301	10.768	11.3199	11.0795	11.0524	12.2603	11.0549	0.57265	0.22592	0.286325	0.11296	0.889378	-0.169132	0.00929606	0.179475
56839	Lgi1	leucine-rich repeat LGI family, member 1	4.2137	3.17266	4.73972	3.45781	2.87332	3.29048	3.28905	2.59263	3.89597	3.01137	0.713682	0.341273	0.356841	0.170636	0.763112	-0.390033	0.00931964	0.179747
238384	Slc24a4	solute carrier family 24 (sodium/potassium/calcium exchanger), member 4	0.32539	0.0964039	0.314311	0.275571	0.621025	0.366347	0.712883	0.388364	0.252919	0.522155	0.106507	0.171589	0.0532534	0.0857946	2.04244	1.03029	0.00933872	0.179758
11535	Adm	adrenomedullin	7.48334	6.27958	9.42743	6.98275	9.16479	11.7334	12.8817	9.30601	7.54328	10.7715	1.34966	1.83554	0.674829	0.91777	1.40872	0.494388	0.00933916	0.179758
24128	Xrn2	5'-3' exoribonuclease 2	10.9908	11.2409	13.5726	11.3627	13.7042	12.6167	14.9489	13.8528	11.7918	13.7807	1.19728	0.954075	0.598642	0.477037	1.15335	0.205827	0.00941838	0.181098
16431	Itm2a	integral membrane protein 2A	7.84916	7.12625	9.34737	7.89982	9.86098	10.5326	9.20345	9.8887	8.05565	9.87144	0.930818	0.54276	0.465409	0.27138	1.20948	0.274385	0.00944959	0.181514
11600	Angpt1	angiopoietin 1	18.5376	14.1345	16.0029	15.7637	20.0086	21.5425	20.3851	17.423	16.1097	19.8398	1.81909	1.7384	0.909546	0.869199	1.21538	0.281409	0.00947535	0.181542
14609	Gja1	gap junction protein, alpha 1	186.646	170.153	172.866	187.962	190.312	201.058	200.168	209.638	179.407	200.294	9.20152	7.90668	4.60076	3.95334	1.10124	0.139126	0.00947579	0.181542
109113	Uhrf2	ubiquitin-like, containing PHD and RING finger domains 2	9.30522	9.74753	7.24817	8.59156	7.2731	8.01491	7.24118	6.75343	8.72312	7.32065	1.09255	0.520357	0.546277	0.260179	0.827309	-0.273502	0.00947977	0.181542
15900	Irf8	interferon regulatory factor 8	3.3054	2.592	3.23304	3.20717	4.10642	3.40811	4.0319	3.78835	3.0844	3.83369	0.330889	0.314559	0.165444	0.157279	1.22725	0.29543	0.00955085	0.182719
140859	Nek8	NIMA (never in mitosis gene a)-related expressed kinase 8	1.43657	1.51258	1.90217	1.21663	2.08049	1.9551	2.09246	1.9652	1.51699	2.02331	0.285812	0.073214	0.142906	0.036607	1.31714	0.39741	0.00959676	0.183412
237636	Npc1l1	NPC1-like 1	0.0676911	0.029414	0.0575401	0	0.100853	0.143713	0.116523	0.121187	0.0386613	0.120569	0.0304376	0.0177117	0.0152188	0.00885586	3.09416	1.62955	0.00964554	0.184045
58233	Dnaja4	DnaJ (Hsp40) homolog, subfamily A, member 4	69.8735	83.758	59.0801	78.5692	53.6382	61.7564	61.7172	57.1461	72.8202	58.5644	10.8037	3.93312	5.40185	1.96656	0.792143	-0.336166	0.00964931	0.184045
12162	Bmp7	bone morphogenetic protein 7	0.723964	0.649688	0.969921	0.879696	1.55614	1.11379	1.13786	1.20219	0.805817	1.25249	0.145447	0.205841	0.0727233	0.10292	1.53538	0.618592	0.00968205	0.184484
13058	Cybb	cytochrome b-245, beta polypeptide	4.41465	2.8718	4.10962	4.08063	5.22983	5.46045	4.71876	4.67841	3.86918	5.02186	0.681866	0.385334	0.340933	0.192667	1.28148	0.357809	0.00972923	0.185153
381511	Pdp1	pyruvate dehyrogenase phosphatase catalytic subunit 1	8.45485	7.43159	10.4102	9.39798	10.5136	10.562	10.6451	11.3952	8.92364	10.779	1.2755	0.414384	0.63775	0.207192	1.19216	0.253575	0.00973667	0.185153
58994	Smpd3	sphingomyelin phosphodiesterase 3, neutral	1.31027	1.59315	1.25173	1.54742	1.1153	1.16972	1.21051	1.04735	1.42564	1.13572	0.169749	0.0706537	0.0848747	0.0353269	0.784861	-0.34949	0.00988822	0.187846
72330	Kbtbd5	kelch repeat and BTB (POZ) domain containing 5	11.6708	15.2798	12.4008	13.9614	10.0548	11.1492	12.0844	10.8458	13.3282	11.0336	1.61415	0.838833	0.807075	0.419416	0.815519	-0.294209	0.00995245	0.188785
19276	Ptprn2	protein tyrosine phosphatase, receptor type, N polypeptide 2	0.884423	0.616617	0.827535	0.838447	0.661536	0.560506	0.488543	0.535672	0.791756	0.561564	0.119333	0.0730249	0.0596664	0.0365124	0.700648	-0.513238	0.00996059	0.188785
100504486	Gdap10	ganglioside-induced differentiation-associated-protein 10	1.59527	1.37195	1.50671	1.67002	2.31078	2.0776	1.7163	2.15523	1.53599	2.06498	0.128119	0.25186	0.0640595	0.12593	1.3271	0.408281	0.00996749	0.188785
19698	Relb	avian reticuloendotheliosis viral (v-rel) oncogene related B	5.79452	5.28638	6.18685	6.50342	4.9148	4.42919	4.64837	5.43876	5.94279	4.85778	0.524956	0.435254	0.262478	0.217627	0.806712	-0.309875	0.0100121	0.18944
16978	Lrrfip1	leucine rich repeat (in FLII) interacting protein 1	12.9736	13.2625	11.5067	13.9714	14.0841	15.3848	15.7015	14.7642	12.9285	14.9836	1.03647	0.714978	0.518234	0.357489	1.14235	0.191999	0.0100291	0.189574
264895	Acsf2	acyl-CoA synthetase family member 2	14.0745	14.1943	15.2976	14.464	11.6073	12.6645	13.8146	13.429	14.5076	12.8789	0.551297	0.973158	0.275648	0.486579	0.875554	-0.191732	0.0100724	0.190202
70381	Tecpr1	tectonin beta-propeller repeat containing 1	14.8686	15.1346	14.44	15.3372	13.9261	12.8899	12.5158	13.8598	14.9451	13.2979	0.38761	0.704382	0.193805	0.352191	0.877885	-0.187896	0.0100843	0.190238
83921	Tmem2	transmembrane protein 2	4.24188	3.98292	4.09298	3.81253	4.3751	4.7788	4.48182	5.12376	4.03258	4.68987	0.181056	0.335926	0.0905278	0.167963	1.14761	0.198637	0.010229	0.192775
381695	N4bp2l2	NEDD4 binding protein 2-like 2	3.72085	4.04207	3.50697	4.06734	3.43449	3.4378	3.33299	3.3595	3.83431	3.3912	0.269251	0.0530392	0.134626	0.0265196	0.872012	-0.197581	0.0102594	0.193126
241627	Wdr76	WD repeat domain 76	1.60395	1.47313	1.62681	1.40777	2.00461	2.06382	1.79466	2.00138	1.52791	1.96612	0.104875	0.117853	0.0524374	0.0589264	1.27026	0.345123	0.0102829	0.193126
50779	Rgs6	regulator of G-protein signaling 6	6.48054	5.3248	7.36164	5.56816	6.87847	7.71318	8.15367	7.56598	6.18378	7.57783	0.92956	0.528886	0.46478	0.264443	1.20975	0.27471	0.0102865	0.193126
21807	Tsc22d1	TSC22 domain family, member 1	48.4752	47.7745	48.4489	41.9979	52.3702	52.5149	49.6911	52.5034	46.6741	51.7699	3.13429	1.38744	1.56715	0.69372	1.09474	0.130585	0.0102884	0.193126
22634	Plagl1	pleiomorphic adenoma gene-like 1	2.44663	2.58118	2.74964	2.65978	2.78014	3.49621	3.00684	3.82566	2.60931	3.27721	0.128448	0.472207	0.064224	0.236103	1.23853	0.308626	0.0103427	0.193953
280667	Adam1b	a disintegrin and metallopeptidase domain 1b	0.965584	0.792535	0.866383	0.83592	1.55488	1.13889	0.997287	1.22929	0.865106	1.23009	0.0735207	0.236647	0.0367603	0.118323	1.4052	0.49078	0.01038	0.194429
57748	Jmy	junction-mediating and regulatory protein	12.3625	11.6305	10.627	11.6457	10.8114	10.3375	9.54843	10.7593	11.5664	10.3642	0.713387	0.583751	0.356694	0.291876	0.884184	-0.177581	0.0103885	0.194429
71564	Izumo4	IZUMO family member 4	2.57297	2.72343	3.15451	2.12316	3.44031	3.85184	4.20195	3.81897	2.64352	3.82827	0.425536	0.311338	0.212768	0.155669	1.42918	0.515187	0.0104644	0.195656
407831	Tmem204	transmembrane protein 204	31.3069	30.1174	29.8277	33.0831	27.7981	29.2946	28.263	27.3393	31.0837	28.1737	1.47859	0.836994	0.739296	0.418497	0.89382	-0.161943	0.0104818	0.195787
208748	Prrg3	proline rich Gla (G-carboxyglutamic acid) 3 (transmembrane)	4.41723	3.54479	4.26988	3.83867	3.78021	3.69407	2.9801	3.08062	4.01764	3.38375	0.399548	0.411622	0.199774	0.205811	0.831668	-0.26592	0.0105172	0.196118
68854	Asb11	ankyrin repeat and SOCS box-containing 11	95.5708	104.727	88.8355	97.5081	91.3235	89.445	85.507	77.0201	96.6604	85.8239	6.53721	6.34991	3.26861	3.17496	0.875514	-0.191797	0.0105201	0.196118
347740	2900097C17Rik	RIKEN cDNA 2900097C17 gene	102.862	101.816	102.181	106.117	96.6374	97.1052	93.7754	94.3864	103.244	95.4761	1.96394	1.6414	0.981968	0.820698	0.912196	-0.132583	0.0105431	0.19623
667742	Fam38b	family with sequence similarity 38, member B	0.190428	0.156718	0.245259	0.146611	0.246203	0.204188	0.2831	0.327148	0.184754	0.26516	0.0444746	0.052413	0.0222373	0.0262065	1.41894	0.504811	0.0105501	0.19623
68970	Dcaf12	DDB1 and CUL4 associated factor 12	16.0889	15.6678	15.3248	14.4601	15.179	13.6302	13.0612	12.8944	15.3854	13.6912	0.691487	1.04069	0.345744	0.520343	0.878364	-0.187109	0.0105581	0.19623
68166	Spire1	spire homolog 1 (Drosophila)	1.92358	2.3277	1.77224	2.09304	1.43462	1.98164	1.65561	1.63471	2.02914	1.67665	0.238303	0.226418	0.119151	0.113209	0.813758	-0.297328	0.0105676	0.19623
17758	Mtap4	microtubule-associated protein 4	49.1816	49.666	47.4833	49.6517	44.8802	44.9738	45.3009	45.446	48.9957	45.1502	1.03303	0.267211	0.516516	0.133605	0.908944	-0.137736	0.0106305	0.197027
29810	Bag3	BCL2-associated athanogene 3	130.759	147.959	127.298	146.291	125.808	119.324	113.242	124.761	138.077	120.784	10.5649	5.77573	5.28243	2.88786	0.862615	-0.213212	0.0106313	0.197027
234311	Ddx60	DEAD (Asp-Glu-Ala-Asp) box polypeptide 60	1.37426	0.729615	0.911267	1.01509	1.63746	1.44421	1.33401	1.31342	1.00756	1.43227	0.271449	0.148353	0.135725	0.0741767	1.40483	0.490395	0.0106652	0.197463
212307	Mapre2	microtubule-associated protein, RP/EB family, member 2	37.5184	36.4908	35.3581	36.9146	40.6615	39.6452	40.0975	42.5209	36.5705	40.7313	0.91162	1.26344	0.45581	0.631722	1.09884	0.135981	0.010686	0.197513
414084	Tnip3	TNFAIP3 interacting protein 3	0.476151	0.428075	0.314028	0.361534	0.700525	0.580979	0.522874	0.656487	0.394947	0.615216	0.0715446	0.0789093	0.0357723	0.0394547	1.53821	0.621255	0.0106956	0.197513
17427	Mns1	meiosis-specific nuclear structural protein 1	0.239725	0.26042	0.109165	0.348037	0.0463854	0.0605897	0.088427	0.0817485	0.239337	0.0692876	0.098666	0.019337	0.049333	0.00966849	0.284583	-1.81308	0.0107095	0.197513
20271	Scn5a	sodium channel, voltage-gated, type V, alpha	73.8225	83.4441	75.5859	76.8193	85.1864	80.5609	91.9117	96.3841	77.4179	88.5108	4.20144	7.01917	2.10072	3.50958	1.12763	0.173289	0.0107096	0.197513
381305	Rc3h1	RING CCCH (C3H) domains 1	8.66062	8.01628	7.18391	7.19184	7.10983	6.87081	6.61247	6.84197	7.76316	6.85877	0.714479	0.203407	0.35724	0.101703	0.871959	-0.197668	0.0107391	0.197864
70567	Fra10ac1	FRA10AC1 homolog (human)	6.63983	6.05896	6.30259	6.18556	7.85422	8.30148	8.2675	7.44937	6.29674	7.96814	0.24943	0.401177	0.124715	0.200588	1.24838	0.320052	0.0107892	0.198595
17260	Mef2c	myocyte enhancer factor 2C	8.26798	7.94724	8.11835	8.08365	8.63757	9.18385	9.11556	9.6086	8.1043	9.13639	0.13176	0.397698	0.0658801	0.198849	1.11212	0.153311	0.0108192	0.198858
195018	Zzef1	zinc finger, ZZ-type with EF hand domain 1	5.88307	5.60716	5.62594	5.79079	6.2845	6.58877	6.6399	6.60101	5.72674	6.52854	0.132917	0.164152	0.0664586	0.0820762	1.12451	0.169292	0.0108245	0.198858
242584	Wdr78	WD repeat domain 78	0.407878	0.372196	0.312041	0.359247	0.176785	0.202056	0.18255	0.233672	0.36284	0.198766	0.0396207	0.0256602	0.0198104	0.0128301	0.540386	-0.887937	0.0108532	0.199107
51812	Mcrs1	microspherule protein 1	15.0832	14.5609	16.9533	14.1689	16.8862	17.7714	17.8468	18.0216	15.1916	17.6315	1.23273	0.507829	0.616367	0.253915	1.14537	0.195811	0.0108612	0.199107
100604	Lrrc8c	leucine rich repeat containing 8 family, member C	9.36233	9.00619	10.3198	10.3002	8.84404	8.35945	9.24422	7.81937	9.74712	8.56677	0.666051	0.615741	0.333026	0.30787	0.866992	-0.20591	0.0108698	0.199107
225651	Mppe1	metallophosphoesterase 1	8.9726	7.93845	8.68201	8.30389	9.87695	11.4559	10.1377	9.80748	8.47424	10.3195	0.450045	0.77081	0.225023	0.385405	1.2013	0.264602	0.0108801	0.199107
27059	Sh3d19	SH3 domain protein D19	5.36521	4.7906	4.92155	5.13216	4.52224	4.49005	4.26898	4.50322	5.05238	4.44612	0.251577	0.118835	0.125788	0.0594175	0.868358	-0.203637	0.0109091	0.199315
19386	Ranbp2	RAN binding protein 2	14.968	14.9122	14.2111	15.6573	13.6262	14.4194	13.8327	13.3089	14.9371	13.7968	0.590871	0.467613	0.295436	0.233806	0.910799	-0.134795	0.0109153	0.199315
30049	Scd3	stearoyl-coenzyme A desaturase 3	0.94519	0.929922	0.852717	0.664546	0.954128	1.45139	1.71914	1.19197	0.848094	1.32916	0.128886	0.329895	0.0644429	0.164947	1.54482	0.627443	0.0109312	0.199315
71514	Sfpq	splicing factor proline/glutamine rich (polypyrimidine tract binding protein associated)	30.95	30.9002	24.5623	31.3178	24.6139	27.5708	25.359	24.3907	29.4326	25.4836	3.25217	1.45179	1.62608	0.725895	0.85342	-0.228673	0.0109335	0.199315
353169	Slc2a12	solute carrier family 2 (facilitated glucose transporter), member 12	7.89579	7.43377	6.04754	7.36952	6.11593	6.14073	6.00301	6.42984	7.18666	6.17238	0.794763	0.181807	0.397382	0.0909036	0.847139	-0.23933	0.0109821	0.199819
12038	Bche	butyrylcholinesterase	5.25245	4.96965	5.09384	5.0138	5.87228	6.20694	6.05626	5.6742	5.08243	5.95242	0.124454	0.230503	0.0622269	0.115252	1.15532	0.208292	0.0109885	0.199819
67268	Myl12a	myosin, light chain 12A, regulatory, non-sarcomeric	288.719	291.009	301.677	309.708	275.413	286.607	275.354	269.968	297.778	276.836	9.7541	6.99677	4.87705	3.49838	0.91689	-0.12518	0.0110051	0.199819
100169	Phactr4	phosphatase and actin regulator 4	11.7673	11.8564	11.5393	11.5253	10.7387	10.0861	9.81336	10.7476	11.6721	10.3464	0.165551	0.471436	0.0827753	0.235718	0.874694	-0.19315	0.0110065	0.199819
263803	Pkn3	protein kinase N3	5.215	5.77989	4.756	6.27615	4.67564	4.70664	4.96099	4.28392	5.50676	4.6568	0.66215	0.279533	0.331075	0.139766	0.833269	-0.263145	0.0110256	0.199819
56417	Adar	adenosine deaminase, RNA-specific	5.77123	4.81347	5.27137	5.74317	4.7213	4.4771	5.13944	4.69756	5.39981	4.75885	0.453189	0.276525	0.226595	0.138263	0.869549	-0.201661	0.0110339	0.199819
17064	Cd93	CD93 antigen	24.7701	20.8928	24.8435	26.0858	20.6579	23.2892	22.3706	19.878	24.148	21.5489	2.25257	1.55879	1.12628	0.779395	0.880092	-0.184274	0.0110447	0.199819
330319	Wipf3	WAS/WASL interacting protein family, member 3	18.6503	19.221	17.2674	18.6497	16.2393	15.8603	14.9627	18.0257	18.4471	16.272	0.831241	1.28588	0.41562	0.642938	0.870215	-0.200556	0.0110457	0.199819
68616	Gdpd3	glycerophosphodiester phosphodiesterase domain containing 3	79.7297	65.5261	63.045	69.6818	63.4524	58.0232	58.8481	59.8554	69.4956	60.0448	7.35162	2.39209	3.67581	1.19604	0.852839	-0.229655	0.0110593	0.199819
56873	Lmbr1	limb region 1	3.9524	4.07552	4.49292	3.77231	4.95398	4.81719	4.68693	4.72481	4.07329	4.79573	0.306212	0.118844	0.153106	0.0594222	1.16198	0.216581	0.01108	0.199819
58193	Extl2	exostoses (multiple)-like 2	5.55484	5.1251	6.20549	4.62381	6.32567	6.42845	6.36924	6.35743	5.37731	6.3702	0.670515	0.0429707	0.335258	0.0214854	1.16968	0.22611	0.0111042	0.199819
71521	Pds5a	PDS5, regulator of cohesion maintenance, homolog A (S. cerevisiae)	16.2693	16.2956	14.3529	16.1296	13.4239	15.2107	14.838	14.0736	15.7619	14.3865	0.942115	0.797437	0.471057	0.398719	0.899838	-0.152263	0.0111132	0.199819
58909	Fam13a	family with sequence similarity 13, member A	8.7931	8.59699	8.20967	9.97386	7.93668	8.5946	7.6178	7.66469	8.8934	7.95344	0.760001	0.449964	0.38	0.224982	0.881652	-0.181718	0.0111238	0.199819
170639	Olfr78	olfactory receptor 78	0.991264	0.999923	1.22254	1.1693	1.67828	1.12743	1.50829	1.47888	1.09576	1.44822	0.117736	0.23122	0.0588681	0.11561	1.30499	0.384036	0.0111283	0.199819
65960	Twsg1	twisted gastrulation homolog 1 (Drosophila)	37.3104	35.249	36.3296	37.1146	30.8701	37.8208	35.074	32.057	36.5009	33.9555	0.936031	3.12601	0.468016	1.563	0.917189	-0.124709	0.0111289	0.199819
77521	Mtus2	microtubule associated tumor suppressor candidate 2	32.6275	33.8757	31.3645	29.7373	35.0364	36.1129	37.1277	34.242	31.9013	35.6298	1.76981	1.25901	0.884907	0.629505	1.10168	0.13971	0.0111297	0.199819
83431	Ndel1	nuclear distribution gene E-like homolog 1 (A. nidulans)	30.1697	30.0739	28.6092	29.1626	26.7758	29.5819	24.3228	26.8581	29.5039	26.8847	0.749462	2.14869	0.374731	1.07435	0.898804	-0.153921	0.0111788	0.20051
15015	H2-Q4	histocompatibility 2, Q region locus 4	65.6452	38.0183	33.0787	52.1747	83.5612	59.7804	66.8678	72.2326	47.2292	70.6105	14.7047	10.0275	7.35236	5.01374	1.47713	0.562802	0.0111935	0.200584
320051	Exph5	exophilin 5	0.038673	0.0210058	0.0547892	0.0218346	0.0960318	0.0912284	0.0721188	0.0692363	0.0340757	0.0821539	0.0160297	0.0134476	0.00801484	0.00672379	2.3874	1.25544	0.0112357	0.201149
102595	Plekho2	pleckstrin homology domain containing, family O member 2	9.07318	8.88934	8.43309	9.38445	7.40177	7.80843	7.85814	8.28577	8.94501	7.83853	0.397784	0.361509	0.198892	0.180755	0.864198	-0.210567	0.0112865	0.201868
57814	Kcne4	potassium voltage-gated channel, Isk-related subfamily, gene 4	2.23614	2.01977	1.94886	1.97889	1.7526	1.15575	1.73001	1.33445	2.04591	1.4932	0.130104	0.295766	0.065052	0.147883	0.720675	-0.472579	0.011328	0.202193
71268	Lrrfip2	leucine rich repeat (in FLII) interacting protein 2	23.937	23.1372	22.5903	23.7125	25.6083	26.5989	26.3535	27.199	23.3442	26.4399	0.605058	0.658403	0.302529	0.329201	1.1172	0.159891	0.0113421	0.202193
94280	Sfxn3	sideroflexin 3	5.71965	6.4628	6.19937	5.65397	5.03946	6.12577	5.15338	4.7946	6.00895	5.2783	0.388135	0.584472	0.194067	0.292236	0.865997	-0.207566	0.0113494	0.202193
382014	Ano8	anoctamin 8	8.76281	7.53313	9.38092	8.36974	10.0395	8.94651	9.59775	10.5275	8.51165	9.77781	0.773808	0.671814	0.386904	0.335907	1.13435	0.181863	0.0113618	0.202193
224656	Zfp523	zinc finger protein 523	7.00522	6.99027	7.54037	6.24187	8.05114	9.68898	8.46466	7.58479	6.94443	8.44739	0.533705	0.902396	0.266853	0.451198	1.19987	0.262881	0.0113625	0.202193
12554	Cdh13	cadherin 13	61.2617	56.5106	64.7777	57.6952	66.0481	62.7271	66.0316	70.8763	60.0613	66.4208	3.7368	3.35587	1.8684	1.67794	1.09166	0.126526	0.0113686	0.202193
66060	Cystm1	cysteine-rich transmembrane module containing 1	30.8896	35.4771	32.2692	32.8544	28.456	27.6014	28.6454	27.6819	32.8726	28.0962	1.9218	0.531522	0.960898	0.265761	0.842859	-0.246636	0.0114101	0.202741
233199	Mybpc2	myosin binding protein C, fast-type	16.632	13.8198	16.257	14.4037	12.8827	14.1389	14.8882	11.7902	15.2781	13.425	1.37628	1.36835	0.688141	0.684176	0.867039	-0.205831	0.0114368	0.203024
56264	Cpxm1	carboxypeptidase X 1 (M14 family)	5.00996	3.02668	4.64433	3.74501	5.47018	5.56246	5.03805	5.24737	4.1065	5.32951	0.894834	0.235053	0.447417	0.117526	1.28255	0.359011	0.0114617	0.203277
72371	2210408I21Rik	RIKEN cDNA 2210408I21 gene	0.422243	0.480031	0.605162	0.449074	0.665014	0.55594	0.667683	0.755943	0.489127	0.661145	0.0808794	0.0818788	0.0404397	0.0409394	1.33466	0.416473	0.0115914	0.205262
56078	Car5b	carbonic anhydrase 5b, mitochondrial	0.592098	0.331353	0.362228	0.303906	0.583253	0.666627	0.679487	0.642445	0.397396	0.642953	0.131969	0.0426596	0.0659847	0.0213298	1.59892	0.677097	0.0115953	0.205262
70560	Wars2	tryptophanyl tRNA synthetase 2 (mitochondrial)	3.63853	3.7688	3.77621	3.61891	3.19954	3.04404	3.16808	3.07188	3.70061	3.12088	0.083453	0.0746562	0.0417265	0.0373281	0.832039	-0.265276	0.0116503	0.206043
116847	Prelp	proline arginine-rich end leucine-rich repeat	34.2154	32.446	29.5263	34.3617	28.9908	29.6137	31.9191	28.223	32.6373	29.6866	2.24937	1.59327	1.12468	0.796635	0.896914	-0.156959	0.0116829	0.206427
74197	Gtf2e1	general transcription factor II E, polypeptide 1 (alpha subunit)	3.33902	3.4734	3.74139	3.30767	4.07032	4.15315	4.1976	4.48037	3.46537	4.22536	0.197558	0.178004	0.098779	0.0890019	1.20308	0.266734	0.0117486	0.207201
76642	1700113A16Rik	RIKEN cDNA 1700113A16 gene	15.8643	15.1822	16.2545	13.4887	18.2473	17.3751	17.8264	18.5964	15.1974	18.0113	1.22232	0.528201	0.611162	0.264101	1.17004	0.226561	0.0117505	0.207201
73341	Arhgef6	Rac/Cdc42 guanine nucleotide exchange factor (GEF) 6	22.6865	23.2619	22.9973	23.3424	19.7117	23.4355	21.0182	21.1605	23.072	21.3315	0.296313	1.54682	0.148157	0.773409	0.911578	-0.133562	0.0117595	0.207201
57752	Tacc2	transforming, acidic coiled-coil containing protein 2	60.5814	68.4565	58.6201	66.0976	57.7374	59.9462	57.3812	54.546	63.4389	57.4027	4.60545	2.21679	2.30273	1.1084	0.891979	-0.164918	0.0117962	0.207655
207728	Pde2a	phosphodiesterase 2A, cGMP-stimulated	15.4836	16.6948	15.6063	14.9288	14.1465	13.0156	14.9842	13.8985	15.6784	14.0112	0.738944	0.810147	0.369472	0.405074	0.881621	-0.18177	0.0118383	0.208032
56336	B4galt5	UDP-Gal:betaGlcNAc beta 1,4-galactosyltransferase, polypeptide 5	5.90275	7.13193	5.11454	6.32044	5.07416	4.84403	5.29585	4.72604	6.11742	4.98502	0.841089	0.252658	0.420544	0.126329	0.803126	-0.316301	0.0118396	0.208032
68939	Rasl11b	RAS-like, family 11, member B	15.2608	18.5555	15.4715	19.9793	20.6938	20.126	26.1493	22.2874	17.3168	22.3141	2.32776	2.71552	1.16388	1.35776	1.26941	0.34416	0.0118635	0.208141
74249	Lrrc2	leucine rich repeat containing 2	70.5858	67.7958	62.8575	67.3927	64.3945	61.7672	55.769	62.0482	67.1579	60.9947	3.19926	3.67756	1.59963	1.83878	0.896174	-0.158149	0.0118677	0.208141
319468	Ppm1h	protein phosphatase 1H (PP2C domain containing)	1.78354	1.57807	1.6893	1.78386	1.38276	1.65628	1.56287	1.30035	1.70869	1.47556	0.0977952	0.162882	0.0488976	0.081441	0.851438	-0.232026	0.011979	0.209898
319636	Fsd1l	fibronectin type III and SPRY domain containing 1-like	11.2648	11.0295	10.2504	10.4253	8.8778	10.6953	10.5723	9.00699	10.7425	9.7881	0.482332	0.97924	0.241166	0.48962	0.898292	-0.154743	0.0120394	0.210691
67492	Anubl1	AN1, ubiquitin-like, homolog (Xenopus laevis)	1.56234	1.64418	1.47849	1.75729	2.43024	1.90034	2.26917	2.01038	1.61057	2.15253	0.118922	0.241199	0.0594608	0.1206	1.31834	0.39872	0.0120465	0.210691
19885	Rorc	RAR-related orphan receptor gamma	16.0704	15.3896	14.107	17.2741	13.0265	15.4846	12.4698	14.0313	15.7103	13.753	1.32268	1.32291	0.661338	0.661453	0.862994	-0.212577	0.012064	0.210804
67784	Plxnd1	plexin D1	35.7305	33.7442	37.2323	36.8081	32.0068	31.0212	34.7475	33.54	35.8788	32.8289	1.55716	1.64626	0.778578	0.823131	0.90274	-0.147618	0.0121159	0.211431
210135	Zfp180	zinc finger protein 180	11.1584	11.9031	8.96026	10.4104	8.70888	9.45012	8.94269	9.12603	10.608	9.05693	1.25622	0.312818	0.628108	0.156409	0.84175	-0.248536	0.0121222	0.211431
630579	Zfp808	zinc finger protein 80	1.47057	1.51117	1.54144	1.48104	1.88416	2.25018	1.65911	2.21769	1.50106	2.00279	0.0319536	0.282592	0.0159768	0.141296	1.31613	0.396303	0.0121734	0.212129
70356	St13	suppression of tumorigenicity 13	80.0819	86.954	68.7943	76.868	63.6906	71.5503	74.2129	59.3565	78.1746	67.2026	7.53684	6.87855	3.76842	3.43928	0.84722	-0.239192	0.0122073	0.212523
56030	Tmem131	transmembrane protein 131	16.8884	15.5025	14.1992	15.9995	13.767	14.296	14.552	14.5227	15.6474	14.2844	1.12286	0.363402	0.561432	0.181701	0.900437	-0.151303	0.0122676	0.213202
58203	Zbp1	Z-DNA binding protein 1	0.544091	0.404411	0.365131	0.291024	0.969671	0.607971	0.591532	0.598124	0.401164	0.691825	0.106251	0.185354	0.0531256	0.092677	1.70646	0.771006	0.0122688	0.213202
69581	Rhou	ras homolog gene family, member U	4.17211	4.07307	2.85123	3.28429	2.58898	3.54438	2.42031	2.21557	3.59517	2.69231	0.635439	0.588207	0.317719	0.294103	0.738066	-0.438178	0.0123196	0.213889
20874	Slk	STE20-like kinase (yeast)	31.7691	31.2317	30.9502	30.4536	28.5376	30.6186	27.9571	28.0993	31.1011	28.8031	0.549319	1.23524	0.274659	0.617619	0.913547	-0.130449	0.0123407	0.214059
71375	Foxn3	forkhead box N3	12.917	12.2041	11.1059	12.4849	10.2566	11.2798	11.342	10.5655	12.178	10.861	0.77254	0.53522	0.38627	0.26761	0.879418	-0.185378	0.0123706	0.214382
68507	Ppfia4	protein tyrosine phosphatase, receptor type, f polypeptide (PTPRF), interacting protein (liprin), alpha 4	0.622198	0.598349	0.661116	0.552851	0.856558	1.01058	0.728662	0.797398	0.608629	0.848299	0.0452985	0.120149	0.0226493	0.0600745	1.37533	0.459776	0.0123826	0.214395
21886	Tle2	transducin-like enhancer of split 2, homolog of Drosophila E(spl)	4.07581	3.73585	5.00743	4.28391	4.89207	4.76444	5.16808	5.9179	4.27575	5.18562	0.537551	0.516432	0.268776	0.258216	1.19724	0.259709	0.0124365	0.215132
67448	Plxdc2	plexin domain containing 2	8.24466	7.65596	8.945	7.11317	8.89181	9.32591	8.84108	9.88637	7.9897	9.23629	0.786825	0.48494	0.393413	0.24247	1.14128	0.190648	0.0124918	0.215773
19223	Ptgis	prostaglandin I2 (prostacyclin) synthase	17.5295	17.5071	17.0112	18.9461	14.3128	17.07	15.5438	16.4719	17.7484	15.8496	0.833501	1.20165	0.416751	0.600825	0.880353	-0.183846	0.0125054	0.215773
17842	Mup3	major urinary protein 3	0	0.148237	0	0	0.0924127	0.482847	0.528515	0.203583	0.0370593	0.326839	0.0741187	0.212257	0.0370593	0.106129	8.5879	3.10231	0.0125077	0.215773
53611	Vti1a	vesicle transport through interaction with t-SNAREs homolog 1A (yeast)	5.59766	6.15988	7.47335	5.77187	7.40949	7.65273	7.39888	7.15821	6.25069	7.40483	0.848307	0.201935	0.424154	0.100967	1.16895	0.225218	0.01254	0.216133
20510	Slc1a1	solute carrier family 1 (neuronal/epithelial high affinity glutamate transporter, system Xag), member 1	1.78573	2.08494	1.08171	1.49819	0.972003	1.12202	1.04859	1.12542	1.61264	1.06701	0.427398	0.072581	0.213699	0.0362905	0.651973	-0.617115	0.0125542	0.216158
57750	Wdr12	WD repeat domain 12	4.45587	5.10219	4.16789	4.19618	3.63516	3.9265	3.87956	3.78847	4.48053	3.80742	0.434233	0.128347	0.217116	0.0641734	0.837854	-0.255229	0.0125643	0.216158
236511	Eif2c1	eukaryotic translation initiation factor 2C, 1	7.37623	6.17631	7.12086	6.95912	7.49904	7.93553	8.13566	8.07187	6.90813	7.91052	0.517216	0.286744	0.258608	0.143372	1.12996	0.176272	0.012605	0.216662
14710	Gngt2	guanine nucleotide binding protein (G protein), gamma transducing activity polypeptide 2	8.59489	9.08225	6.72483	9.26414	6.98486	6.22077	6.45606	6.57464	8.41653	6.55908	1.16265	0.319687	0.581325	0.159844	0.768388	-0.380092	0.0126385	0.217041
20249	Scd1	stearoyl-Coenzyme A desaturase 1	9.92793	9.2562	11.718	8.66794	10.8823	20.4168	23.3003	15.3919	9.89251	17.4978	1.32137	5.48903	0.660685	2.74452	1.74288	0.801472	0.0126901	0.217466
16949	Loxl1	lysyl oxidase-like 1	13.6076	12.9497	13.2572	13.7694	10.5338	12.6607	13.7066	11.5281	13.396	12.1073	0.366375	1.37541	0.183187	0.687705	0.890964	-0.16656	0.0126911	0.217466
13346	Des	desmin	1115.91	1217.82	1071.98	1178.2	1056.88	1000.3	1050.85	1063.78	1145.98	1042.95	64.7533	28.923	32.3767	14.4615	0.897541	-0.155951	0.0126976	0.217466
269198	Nbeal1	neurobeachin like 1	3.18922	3.12032	2.89995	3.10781	2.52327	3.01112	2.83293	2.74198	3.07932	2.77733	0.124826	0.202932	0.0624131	0.101466	0.889225	-0.169379	0.0127347	0.217904
68323	Nudt22	nudix (nucleoside diphosphate linked moiety X)-type motif 22	12.1413	13.4586	13.9538	12.8005	15.9414	16.0009	14.7685	16.3024	13.0885	15.7533	0.788652	0.675284	0.394326	0.337642	1.18741	0.247819	0.0127579	0.217951
66848	Fuca2	fucosidase, alpha-L- 2, plasma	71.5867	73.2273	68.3315	75.2064	63.8601	68.56	72.1482	64.0716	72.088	67.16	2.90887	3.96948	1.45444	1.98474	0.918468	-0.122699	0.0127624	0.217951
19736	Rgs4	regulator of G-protein signaling 4	12.3514	10.5604	9.70323	9.10601	9.06298	9.30683	8.7473	7.84807	10.4303	8.74129	1.41302	0.638018	0.706512	0.319009	0.827201	-0.273691	0.012772	0.217951
114863	Prosc	proline synthetase co-transcribed	19.2367	21.0413	19.5812	20.8467	17.3433	18.564	18.5638	19.046	20.1765	18.3793	0.900882	0.727106	0.450441	0.363553	0.898131	-0.155003	0.012829	0.218723
14199	Fhl1	four and a half LIM domains 1	87.6697	115.371	84.3023	123.629	71.6902	78.6392	87.2764	72.4853	102.743	77.5228	19.689	7.20591	9.84451	3.60296	0.742738	-0.429075	0.0128403	0.218723
667410	Gm8615	glucosamine-6-phosphate deaminase 1 pseudogene	8.93036	9.70132	9.71184	10.1772	8.17888	8.32408	8.04741	8.60207	9.63017	8.28811	0.516609	0.237857	0.258305	0.118928	0.84873	-0.236623	0.0128924	0.219413
18295	Ogn	osteoglycin	50.3593	49.1753	60.0328	46.2186	58.5078	60.6481	58.6517	58.8842	51.4465	59.173	5.98322	0.995563	2.99161	0.497781	1.13533	0.183117	0.0129579	0.22031
382105	Fbxw15	F-box and WD-40 domain protein 15	0.206967	0.0899339	0.439826	0.245391	0.644756	0.366172	0.391898	0.691663	0.24553	0.523623	0.145428	0.168377	0.0727141	0.0841887	2.11373	1.07979	0.0129683	0.22031
224224	Impg2	interphotoreceptor matrix proteoglycan 2	0.026859	0.00972593	0.00951301	0.0227468	0.0424427	0.0633597	0.0462348	0.0961715	0.0172112	0.0620522	0.00892589	0.0244987	0.00446295	0.0122493	3.55884	1.83141	0.013025	0.221075
21937	Tnfrsf1a	tumor necrosis factor receptor superfamily, member 1a	21.8817	22.8973	21.8163	23.7115	19.8364	20.6778	19.5255	21.0098	22.5767	20.2623	0.904045	0.696573	0.452023	0.348287	0.885052	-0.176166	0.0130515	0.221195
52123	Agpat5	1-acylglycerol-3-phosphate O-acyltransferase 5 (lysophosphatidic acid acyltransferase, epsilon)	7.28894	7.19836	6.21649	6.93944	5.70245	6.37641	6.66303	5.78687	6.91081	6.13219	0.485993	0.463811	0.242996	0.231905	0.874783	-0.193003	0.0130554	0.221195
387524	Znrf2	zinc and ring finger 2	10.4798	9.71037	10.5055	9.93955	12.5406	12.249	11.7341	11.0648	10.1588	11.8971	0.396837	0.647359	0.198419	0.323679	1.15569	0.208759	0.0131845	0.223183
245404	Dcaf12l1	DDB1 and CUL4 associated factor 12-like 1	1.59306	1.55244	1.8545	1.64676	2.1974	2.27965	1.97605	1.92933	1.66169	2.09561	0.134222	0.169486	0.0671108	0.0847432	1.24438	0.31543	0.0132018	0.223277
244091	Fsd2	fibronectin type III and SPRY domain containing 2	171.135	178.139	170.682	173.198	182.649	193.182	196.781	196.426	173.289	192.259	3.41393	6.60875	1.70696	3.30437	1.09417	0.129831	0.0132342	0.223625
12143	Blk	B lymphoid kinase	1.25017	1.65687	2.12538	2.30809	2.15049	2.91961	2.66851	2.96931	1.83513	2.67698	0.476759	0.374874	0.238379	0.187437	1.43654	0.522599	0.0132692	0.223922
15381	Hnrnpc	heterogeneous nuclear ribonucleoprotein C	37.5235	36.4459	32.0751	34.2055	30.083	34.8501	32.7403	30.659	35.0625	32.0831	2.42414	2.16924	1.21207	1.08462	0.90225	-0.148401	0.0132754	0.223922
100529079	5830418P13Rik	RIKEN cDNA 5830418P13 gene	0.625083	0.987704	0.784941	1.0347	0.500293	0.502688	0.538005	0.576499	0.858106	0.529372	0.189413	0.0358382	0.0947067	0.0179191	0.607456	-0.719148	0.0133341	0.224712
17258	Mef2a	myocyte enhancer factor 2A	39.1136	35.6975	39.0858	36.0103	42.8875	40.9712	41.1254	42.1927	37.4768	41.7942	1.87834	0.908995	0.939172	0.454497	1.10078	0.138521	0.0133529	0.22483
67727	Stx17	syntaxin 17	7.36042	7.01819	7.61589	7.18621	8.24252	8.3024	8.42832	8.3949	7.29518	8.34203	0.255415	0.0850728	0.127707	0.0425364	1.12829	0.174139	0.0133794	0.224933
14228	Fkbp4	FK506 binding protein 4	183.908	209.184	177.175	194.64	169.048	174.51	176.501	173.146	191.227	173.301	13.9661	3.1523	6.98304	1.57615	0.89345	-0.162542	0.0133828	0.224933
12889	Cplx1	complexin 1	0.0564628	0	0.0299972	0	0.0573574	0.199791	0.121493	0.168476	0.021615	0.136779	0.0271971	0.0619587	0.0135986	0.0309794	6.29362	2.65389	0.0134871	0.226485
52398	2014-09-11	septin 11	8.40267	8.53744	8.7313	9.65916	7.78265	7.3894	8.71047	7.61752	8.83264	7.87501	0.567281	0.579838	0.283641	0.289919	0.87915	-0.185818	0.0135184	0.226809
70080	Igsf23	immunoglobulin superfamily, member 23	2.12264	3.47658	2.533	1.96359	1.4154	1.4444	1.40534	1.89034	2.52395	1.53887	0.678878	0.234897	0.339439	0.117449	0.601267	-0.733922	0.0135763	0.22758
100561	Slc15a4	solute carrier family 15, member 4	9.39911	10.459	7.48419	9.83871	7.96057	7.68745	7.9323	7.09665	9.29525	7.66924	1.28327	0.400944	0.641634	0.200472	0.813226	-0.298271	0.013596	0.22771
234736	Rfwd3	ring finger and WD repeat domain 3	9.09515	8.5337	8.98326	8.66988	9.52696	10.2019	10.5015	10.3151	8.8205	10.1364	0.26259	0.424622	0.131295	0.212311	1.13369	0.181021	0.0136714	0.22877
14645	Glul	glutamate-ammonia ligase (glutamine synthetase)	136.512	129.498	134.226	127.178	133.26	110.509	101.471	107.073	131.854	113.078	4.27166	13.9606	2.13583	6.98031	0.8468	-0.239906	0.0137236	0.229177
18636	Cfp	complement factor properdin	10.3545	11.1602	8.02509	9.93837	8.44233	8.11802	8.77224	7.05157	9.86952	8.09604	1.33011	0.745781	0.665057	0.372891	0.808647	-0.306417	0.0137349	0.229177
52653	Nudcd2	NudC domain containing 2	7.29628	7.38098	8.77813	6.93114	8.78446	9.15225	10.2006	8.75443	7.59663	9.22294	0.811489	0.67642	0.405744	0.33821	1.19794	0.260555	0.0137424	0.229177
14313	Fst	follistatin	0.820873	0.575316	0.562721	0.80732	0.430389	0.655882	0.501402	0.268638	0.691557	0.464078	0.141698	0.160742	0.0708488	0.0803708	0.660852	-0.5976	0.0137441	0.229177
72745	Tmem161b	transmembrane protein 161B	3.79424	3.87539	4.16303	3.68484	4.27331	4.66983	5.46646	4.55317	3.87937	4.74069	0.204587	0.511657	0.102293	0.255828	1.2052	0.269269	0.0137746	0.229484
58809	Rnase4	ribonuclease, RNase A family 4	22.7257	21.9258	23.8836	19.4038	19.1909	21.557	19.6399	18.8535	21.9847	19.8103	1.89907	1.2082	0.949535	0.604102	0.889181	-0.169451	0.0138257	0.229982
217082	Hlf	hepatic leukemia factor	8.313	7.1913	10.3535	7.179	11.1708	8.90959	10.1824	12.712	8.2592	10.7437	1.49401	1.60577	0.747004	0.802886	1.28581	0.362682	0.0138288	0.229982
17285	Meox1	mesenchyme homeobox 1	7.79146	8.98168	9.88691	10.1826	7.26957	9.42131	7.285	6.58984	9.21067	7.64143	1.07527	1.23006	0.537636	0.615029	0.817368	-0.290942	0.0138449	0.230049
12931	Crlf1	cytokine receptor-like factor 1	0.902307	1.71536	0.998693	1.65568	0.636531	1.13077	0.711893	0.69552	1.31801	0.793679	0.426878	0.227048	0.213439	0.113524	0.591476	-0.757609	0.0138859	0.230527
57339	Jph1	junctophilin 1	8.0331	8.48886	7.6738	7.40283	9.34609	8.99663	8.32123	9.26512	7.89965	8.98227	0.470042	0.465311	0.235021	0.232655	1.12197	0.166032	0.0139125	0.230689
20621	Snn	stannin	9.37625	8.6347	11.593	9.51078	11.9782	11.4613	11.0047	11.5342	9.77868	11.4946	1.2694	0.398567	0.634699	0.199284	1.16053	0.214785	0.01392	0.230689
16956	Lpl	lipoprotein lipase	1296.92	1305.45	1270.83	1290.95	1270.97	1238.95	1178.09	1129.18	1291.04	1204.3	14.7275	63.1794	7.36374	31.5897	0.92022	-0.119949	0.0139371	0.230772
319801	9630033F20Rik	RIKEN cDNA 9630033F20 gene	23.4116	28.3404	23.13	27.6461	21.6946	22.9581	21.1709	22.5239	25.632	22.0869	2.74362	0.80477	1.37181	0.402385	0.849221	-0.235789	0.0139802	0.231283
55987	Cpxm2	carboxypeptidase X 2 (M14 family)	27.5527	26.9209	18.9047	30.2403	20.9665	21.9221	19.6582	17.6117	25.9047	20.0396	4.8835	1.86574	2.44175	0.93287	0.762252	-0.391659	0.0139944	0.231316
57349	Ppbp	pro-platelet basic protein	2.34927	1.36941	1.0959	1.40727	0.776096	1.41926	0.838392	0.547109	1.55546	0.895213	0.547085	0.371131	0.273543	0.185566	0.567336	-0.817725	0.0140187	0.231517
14961	H2-Ab1	histocompatibility 2, class II antigen A, beta 1	56.9035	24.2305	27.944	32.3764	77.8815	52.4943	54.2001	53.1505	35.3636	59.4316	14.7409	12.32	7.37047	6.15999	1.66344	0.734168	0.0141299	0.23315
103710	Slc35e4	solute carrier family 35, member E4	2.62989	2.83495	3.39625	2.9468	2.00024	2.21906	2.80329	2.51109	2.95197	2.38342	0.323956	0.34949	0.161978	0.174745	0.796187	-0.32882	0.0141431	0.233164
16763	Lad1	ladinin	1.19961	1.52786	1.14278	1.43633	1.70886	1.61008	1.78016	1.93783	1.32664	1.75924	0.184806	0.137984	0.0924032	0.068992	1.30695	0.386199	0.0141641	0.233182
13024	Ctla2a	cytotoxic T lymphocyte-associated protein 2 alpha	17.8493	20.6707	14.448	20.286	14.3118	15.8642	13.8048	15.0232	18.3135	14.751	2.86387	0.894716	1.43193	0.447358	0.793582	-0.333549	0.0141688	0.233182
109205	Sobp	sine oculis-binding protein homolog (Drosophila)	7.36883	6.03411	7.28839	7.06147	7.72543	7.51889	7.86104	8.55764	6.9382	7.91575	0.616617	0.450462	0.308309	0.225231	1.12622	0.171489	0.0142101	0.233473
278507	Wfikkn2	WAP, follistatin/kazal, immunoglobulin, kunitz and netrin domain containing 2	2.80956	2.65573	2.44251	2.81202	3.31122	2.8727	3.37602	3.49484	2.67995	3.26369	0.174359	0.271524	0.0871795	0.135762	1.20156	0.264912	0.0142111	0.233473
373864	Col27a1	collagen, type XXVII, alpha 1	1.20783	1.20643	1.63653	1.31124	1.54264	1.60628	1.70239	1.69798	1.34051	1.63732	0.203357	0.0771199	0.101679	0.0385599	1.20533	0.269426	0.0142479	0.23377
66170	Chchd5	coiled-coil-helix-coiled-coil-helix domain containing 5	4.32517	4.23387	4.3937	4.99129	5.89046	5.29769	5.84988	5.92807	4.48601	5.74152	0.343158	0.297609	0.171579	0.148804	1.26247	0.336248	0.0142538	0.23377
320790	Chd7	chromodomain helicase DNA binding protein 7	4.43661	4.04365	3.57911	4.36229	3.62594	3.0841	3.52527	3.66444	4.10541	3.47494	0.390082	0.267084	0.195041	0.133542	0.835176	-0.259847	0.0142817	0.233883
67657	Rabl3	RAB, member of RAS oncogene family-like 3	2.4484	2.69301	3.83727	2.41048	3.46134	3.68201	3.63513	4.01809	2.84729	3.69914	0.67176	0.232857	0.33588	0.116428	1.28273	0.359221	0.0142854	0.233883
67223	Rrp15	ribosomal RNA processing 15 homolog (S. cerevisiae)	6.47912	7.64809	6.93859	7.04253	6.04625	6.40847	5.53263	5.14522	7.02708	5.78314	0.480968	0.556766	0.240484	0.278383	0.811354	-0.301596	0.0143646	0.234978
213469	Lgi3	leucine-rich repeat LGI family, member 3	1.20615	0.993274	0.909517	0.807299	1.34383	0.96372	1.50696	1.39314	0.97906	1.30191	0.16942	0.235582	0.08471	0.117791	1.31378	0.393726	0.0144289	0.235826
13619	Phc1	polyhomeotic-like 1 (Drosophila)	5.96426	5.11328	6.33732	5.4743	6.51726	6.5024	6.64568	6.96463	5.72229	6.65749	0.538269	0.214627	0.269134	0.107313	1.14858	0.199847	0.0144502	0.235917
58234	Shank3	SH3/ankyrin domain gene 3	16.074	16.9903	14.6079	16.1562	14.1363	13.4208	15.5231	14.0934	15.9571	14.2934	0.990139	0.882838	0.495069	0.441419	0.883312	-0.179005	0.0144594	0.235917
14118	Fbn1	fibrillin 1	11.539	9.67642	9.8963	10.2276	9.52058	9.37815	9.91006	8.85198	10.3348	9.41519	0.83415	0.437638	0.417075	0.218819	0.89898	-0.153639	0.0145055	0.236288
76281	Tax1bp3	Tax1 (human T cell leukemia virus type I) binding protein 3	27.9064	34.2533	30.4408	29.4775	26.1747	27.6611	27.2515	27.4433	30.5195	27.1327	2.69947	0.660173	1.34973	0.330086	0.876531	-0.190124	0.0145071	0.236288
19230	Twf1	twinfilin, actin-binding protein, homolog 1 (Drosophila)	9.36678	9.24833	9.31127	8.44389	7.95048	9.50127	7.77529	7.45305	9.09257	8.17002	0.43515	0.911093	0.217575	0.455546	0.886243	-0.174225	0.0145287	0.236346
269003	Sap130	Sin3A associated protein	6.19603	6.53001	7.05852	6.03057	7.41109	7.60808	7.41563	7.50555	6.45378	7.48509	0.453526	0.0928213	0.226763	0.0464106	1.14436	0.194542	0.0145394	0.236346
102371	Myzap	myocardial zonula adherens protein	200.124	201.353	205.413	204.813	231.446	223.383	214.637	226.95	202.926	224.104	2.58648	7.12162	1.29324	3.56081	1.08961	0.123807	0.014549	0.236346
20167	Rtn2	reticulon 2 (Z-band associated protein)	22.282	21.0199	25.3535	20.6111	25.1387	24.0345	25.2398	25.7118	22.3166	25.0312	2.14586	0.70987	1.07293	0.354935	1.10732	0.147078	0.0145682	0.236346
70616	Sugp1	SURP and G patch domain containing 1	9.25407	8.87719	10.2929	10.4725	11.8013	10.7714	11.6446	11.2227	9.72418	11.36	0.779295	0.462247	0.389648	0.231123	1.1526	0.204889	0.014573	0.236346
60596	Gucy1a3	guanylate cyclase 1, soluble, alpha 3	10.1454	8.40681	10.1019	9.97722	10.5628	11.8096	11.5246	10.8631	9.65783	11.19	0.837055	0.576189	0.418527	0.288094	1.14307	0.19291	0.0145988	0.236563
16796	Lasp1	LIM and SH3 protein 1	18.1161	17.8589	18.4065	18.4109	15.6869	18.8482	17.0043	15.7917	18.1981	16.8328	0.264873	1.47061	0.132436	0.735307	0.91199	-0.13291	0.0146255	0.236648
15469	Prmt1	protein arginine N-methyltransferase 1	22.8508	21.9637	25.4736	22.6222	25.1978	28.1942	28.308	25.765	23.2276	26.8663	1.54386	1.61643	0.771928	0.808217	1.14096	0.190253	0.014629	0.236648
227333	Dgkd	diacylglycerol kinase, delta	15.9001	14.6754	16.0863	16.5399	13.6606	14.5173	15.3595	14.4243	15.8004	14.4904	0.796712	0.694989	0.398356	0.347495	0.904537	-0.144749	0.0146458	0.236682
239691	AU021092	expressed sequence AU021092	6.44993	7.00675	6.32618	7.41054	5.46774	5.187	5.55142	5.81403	6.79835	5.50505	0.504165	0.258309	0.252083	0.129154	0.798455	-0.324717	0.0146561	0.236682
11428	Aco1	aconitase 1	12.7091	13.3082	13.3517	12.8989	14.2738	14.1198	15.3659	15.1174	13.067	14.7192	0.313912	0.614926	0.156956	0.307463	1.11116	0.152066	0.0147637	0.238216
50916	Irx4	Iroquois related homeobox 4 (Drosophila)	14.4418	14.3187	15.2693	15.777	16.2255	18.3528	16.7917	17.8473	14.9517	17.3043	0.693441	0.969671	0.34672	0.484836	1.1413	0.19068	0.0148228	0.238967
60595	Actn4	actinin alpha 4	44.8495	46.7281	48.0344	48.4342	40.6775	42.9496	46.4003	43.4321	47.0115	43.3649	1.61503	2.35321	0.807517	1.1766	0.909595	-0.136704	0.0149222	0.24002
235636	Rtp3	receptor transporter protein 3	1.61325	1.23224	1.92843	1.30221	1.04133	1.20412	1.30173	0.947691	1.51903	1.12372	0.319239	0.159088	0.15962	0.0795438	0.730357	-0.453326	0.0149227	0.24002
58208	Bcl11b	B cell leukemia/lymphoma 11B	0.8123	0.695759	1.09548	0.674703	0.999727	0.994946	1.18989	1.10468	0.819562	1.07231	0.193647	0.0933194	0.0968233	0.0466597	1.29252	0.370182	0.0149393	0.24002
233651	Dchs1	dachsous 1 (Drosophila)	3.87533	3.8943	4.5437	4.458	3.54129	3.94728	3.93556	3.76545	4.19283	3.79739	0.357467	0.189881	0.178733	0.0949404	0.893089	-0.163124	0.0149513	0.24002
69574	Cmbl	carboxymethylenebutenolidase-like (Pseudomonas)	17.1204	16.9194	23.4971	20.0874	25.0408	21.7709	22.9218	25.4358	19.4061	23.7923	3.08805	1.74202	1.54403	0.871009	1.2104	0.275478	0.0149628	0.24002
63958	Ube4b	ubiquitination factor E4B, UFD2 homolog (S. cerevisiae)	12.3025	12.0586	12.2244	12.2934	13.4447	15.1069	13.0449	14.1538	12.2197	13.9376	0.112912	0.904427	0.0564562	0.452214	1.12499	0.169916	0.0149641	0.24002
231147	Sh3tc1	SH3 domain and tetratricopeptide repeats 1	3.91786	4.98022	4.3942	4.27425	3.78647	3.87495	3.85214	3.67756	4.39163	3.79778	0.441467	0.0884887	0.220733	0.0442443	0.852559	-0.230129	0.0149778	0.240038
76303	Osbp	oxysterol binding protein	45.775	44.1869	45.3841	43.988	49.0265	48.4295	48.9662	51.7195	44.8335	49.5354	0.879876	1.48058	0.439938	0.740291	1.09023	0.124628	0.0149905	0.240038
435766	Tnni3k	TNNI3 interacting kinase	2.7463	3.02758	3.091	2.49811	3.14112	3.77909	3.46679	3.72698	2.84075	3.52849	0.273165	0.292151	0.136582	0.146076	1.22521	0.293028	0.0150497	0.240751
16509	Kcne1	potassium voltage-gated channel, Isk-related subfamily, member 1	0.372672	0.298307	0.250094	0.282392	0.491486	0.416427	0.590868	0.526733	0.300866	0.506379	0.051903	0.072723	0.0259515	0.0363615	1.66138	0.732382	0.0150604	0.240751
214384	Myocd	myocardin	12.8651	12.8462	12.3337	12.2573	14.1581	14.1831	13.9765	14.3736	12.5756	14.1728	0.324988	0.162486	0.162494	0.081243	1.11187	0.152989	0.0151675	0.242258
57810	Cdon	cell adhesion molecule-related/down-regulated by oncogenes	3.05384	2.88882	3.46361	2.92047	3.31137	4.23433	3.61778	3.69606	3.08168	3.71488	0.264469	0.384028	0.132235	0.192014	1.1891	0.249868	0.0152072	0.242284
100040736	9130206I24Rik	RIKEN cDNA 9130206I24 gene	0.753099	0.537618	0.480123	0.437345	0.364301	0.304549	0.296315	0.321018	0.552046	0.321546	0.14019	0.0302972	0.070095	0.0151486	0.575746	-0.796497	0.0152132	0.242284
18747	Prkaca	protein kinase, cAMP dependent, catalytic, alpha	94.7275	95.9277	105.097	88.9322	106.281	105.236	106.409	106.731	96.1712	106.164	6.68884	0.647144	3.34442	0.323572	1.08944	0.123581	0.0152224	0.242284
234889	Gucy1a2	guanylate cyclase 1, soluble, alpha 2	0.996589	0.847485	0.94872	0.794358	0.714621	0.82176	0.749083	0.742742	0.896788	0.757051	0.0923397	0.0456645	0.0461698	0.0228323	0.833211	-0.263246	0.015229	0.242284
268566	Gphn	gephyrin	9.35804	10.3637	10.5624	9.25129	11.7257	10.6619	11.5802	11.0062	9.88386	11.2435	0.67511	0.496815	0.337555	0.248407	1.12247	0.166683	0.0152346	0.242284
56085	Ubqln1	ubiquilin 1	27.4999	27.3024	23.8862	25.9483	23.1149	24.0892	25.0273	23.5746	26.1592	23.9515	1.66488	0.82024	0.832442	0.41012	0.902953	-0.147277	0.0152458	0.242284
320244	Ttll5	tubulin tyrosine ligase-like family, member 5	4.01391	4.0827	3.613	3.74579	3.31568	3.16628	3.45475	3.28791	3.86385	3.30616	0.221566	0.118417	0.110783	0.0592086	0.844077	-0.244554	0.0153303	0.243423
68385	Tlcd1	TLC domain containing 1	2.79753	3.40582	3.79251	4.00315	4.05046	4.94946	4.77412	4.97963	3.49975	4.68842	0.529483	0.434851	0.264742	0.217426	1.31994	0.40047	0.0153651	0.243586
77697	Mmab	methylmalonic aciduria (cobalamin deficiency) type B homolog (human)	16.6569	13.8862	16.466	15.0892	13.8201	14.3317	13.8015	13.9213	15.5246	13.9687	1.29642	0.247695	0.64821	0.123848	0.888125	-0.171166	0.0153663	0.243586
71904	Paqr7	progestin and adipoQ receptor family member VII	11.8258	11.6108	12.7245	10.8519	13.0979	13.401	14.2497	13.7393	11.7532	13.622	0.770575	0.493739	0.385287	0.24687	1.1437	0.193704	0.0154097	0.243894
94242	Tinagl1	tubulointerstitial nephritis antigen-like 1	22.9893	26.0557	24.2761	25.2284	23.1994	23.2562	22.456	20.6637	24.6374	22.3938	1.31755	1.20964	0.658777	0.60482	0.89622	-0.158075	0.0154222	0.243894
14955	H19	H19 fetal liver mRNA	12.8263	12.0312	12.0947	11.4838	9.26329	11.3044	12.4449	8.58637	12.109	10.3997	0.551251	1.78708	0.275626	0.89354	0.846688	-0.240097	0.0154243	0.243894
103963	Rpn1	ribophorin I	26.7957	26.7832	24.3914	24.4343	22.9223	23.1176	23.6479	23.3828	25.6011	23.2677	1.37223	0.316014	0.686117	0.158007	0.896585	-0.157488	0.015461	0.244271
211006	Sepsecs	Sep (O-phosphoserine) tRNA:Sec (selenocysteine) tRNA synthase	3.11827	2.79379	3.58658	2.77697	3.39628	4.37942	4.34401	3.89442	3.0689	4.00353	0.379181	0.461115	0.18959	0.230558	1.28702	0.36404	0.0156616	0.246982
74525	8430419L09Rik	RIKEN cDNA 8430419L09 gene	2.69057	3.80131	2.21836	3.52379	1.94162	2.39313	2.417	1.94783	3.05851	2.17489	0.732453	0.265965	0.366227	0.132982	0.699595	-0.515409	0.0156714	0.246982
77559	Agl	amylo-1,6-glucosidase, 4-alpha-glucanotransferase	43.9966	43.0593	43.0936	42.0739	47.3476	47.0816	45.5485	49.5417	43.0558	47.3798	0.785428	1.64493	0.392714	0.822466	1.08582	0.118791	0.0156717	0.246982
71091	Cdkl1	cyclin-dependent kinase-like 1 (CDC2-related kinase)	7.36443	8.31862	7.864	8.71924	6.3025	7.32496	6.90615	7.06237	8.06657	6.899	0.584107	0.433587	0.292054	0.216794	0.842887	-0.246588	0.0157487	0.24799
407786	Taf9b	TAF9B RNA polymerase II, TATA box binding protein (TBP)-associated factor	5.22174	4.99666	5.24143	4.59163	5.73336	5.85757	6.36855	5.96712	5.01287	5.98165	0.301979	0.275046	0.150989	0.137523	1.17749	0.235716	0.0157714	0.248141
69956	Ptcd3	pentatricopeptide repeat domain 3	57.8769	55.2053	61.7251	58.8511	64.6645	67.168	65.1055	64.766	58.4146	65.426	2.69186	1.17654	1.34593	0.588271	1.105	0.144047	0.0158369	0.248965
217995	Heatr1	HEAT repeat containing 1	4.31977	4.58357	3.84276	4.46277	3.85322	3.9102	4.03242	3.54801	4.30222	3.83596	0.324726	0.206008	0.162363	0.103004	0.879002	-0.186062	0.0158505	0.248972
13992	Khdrbs3	KH domain containing, RNA binding, signal transduction associated 3	24.2891	21.9469	23.3421	19.8505	25.792	26.605	23.8317	25.5953	22.3571	25.456	1.92824	1.16776	0.964121	0.583881	1.12404	0.168698	0.0159333	0.249456
70549	Tln2	talin 2	15.8763	15.4851	15.6771	14.4087	16.7651	16.7197	16.4607	17.7832	15.3618	16.9322	0.655164	0.582972	0.327582	0.291486	1.08776	0.121364	0.0159435	0.249456
12317	Calr	calreticulin	182.433	176.662	146.567	165.803	146.758	149.268	156.964	145.097	167.866	149.521	15.7845	5.24964	7.89225	2.62482	0.878454	-0.186962	0.015948	0.249456
14202	Fhl4	four and a half LIM domains 4	1.18204	1.35962	0.88657	1.53104	0.659245	0.656093	1.15701	0.760728	1.23982	0.80827	0.275247	0.237521	0.137624	0.118761	0.641578	-0.640304	0.0159537	0.249456
75547	Akap13	A kinase (PRKA) anchor protein 13	14.9787	15.157	15.1712	16.613	13.8996	14.0796	13.8305	15.1335	15.4799	14.2358	0.760406	0.607617	0.380203	0.303809	0.906989	-0.140842	0.0159589	0.249456
21824	Thbd	thrombomodulin	27.7293	28.2427	27.819	27.6561	25.1139	26.8266	27.061	24.0074	27.8618	25.7522	0.262543	1.45133	0.131271	0.725666	0.91149	-0.133702	0.0159602	0.249456
12772	Ccr2	chemokine (C-C motif) receptor 2	1.2587	0.337158	0.732839	0.846948	1.23777	1.5558	1.67698	1.15245	0.793911	1.40575	0.37912	0.250635	0.18956	0.125318	1.74933	0.806799	0.0160279	0.250307
19387	Rangap1	RAN GTPase activating protein 1	13.1723	14.5558	12.0031	13.2854	11.1823	10.2118	12.5971	11.5513	13.2542	11.3856	1.04361	0.985592	0.521803	0.492796	0.847086	-0.23942	0.0160732	0.250764
223272	Itgbl1	integrin, beta-like 1	7.7715	6.33181	7.64386	7.53776	5.9921	7.618	6.37252	5.9539	7.32123	6.48413	0.666499	0.779176	0.33325	0.389588	0.873512	-0.1951	0.016102	0.250764
98660	Atp1a2	ATPase, Na+/K+ transporting, alpha 2 polypeptide	168.964	158.839	159.353	163.235	152.628	147.516	151.491	150.714	162.598	150.587	4.6758	2.19313	2.3379	1.09656	0.913788	-0.130068	0.016109	0.250764
59002	Wdr8	WD repeat domain 8	7.42599	7.26877	6.90416	7.23893	6.15541	5.5427	5.92546	6.11651	7.20946	5.93502	0.219451	0.280186	0.109725	0.140093	0.812311	-0.299896	0.01611	0.250764
384569	Nova2	neuro-oncological ventral antigen 2	2.35795	2.31259	2.24625	2.12213	2.22261	2.00087	1.61594	1.89678	2.25973	1.93405	0.10256	0.251867	0.0512798	0.125934	0.84498	-0.243011	0.0161369	0.250813
14431	Gamt	guanidinoacetate methyltransferase	3.60548	4.91374	4.80617	5.27416	5.6382	5.45108	5.98075	7.08083	4.64989	6.03772	0.724463	0.729175	0.362232	0.364588	1.27985	0.355979	0.0161516	0.250813
67006	Cisd2	CDGSH iron sulfur domain 2	23.554	25.9155	29.336	24.7338	29.5073	28.4304	28.7941	29.8889	25.8848	29.1552	2.49461	0.662839	1.24731	0.331419	1.11145	0.152448	0.0161649	0.250813
67455	Klhl13	kelch-like 13 (Drosophila)	5.3394	5.46652	5.18358	5.35146	5.85324	6.08253	6.94297	6.36129	5.33524	6.31001	0.11621	0.470342	0.0581048	0.235171	1.16628	0.221917	0.0161661	0.250813
100124433	Mir208b	microRNA 208b	181.631	193.819	214.341	185.812	223.697	191.955	255.937	250.835	193.901	230.606	14.5346	29.3967	7.26732	14.6984	1.17371	0.23108	0.0162948	0.252379
71699	Slc41a3	solute carrier family 41, member 3	12.5977	11.5837	9.98422	9.59621	11.9629	14.5057	13.8954	12.8643	10.9405	13.3071	1.40021	1.12335	0.700105	0.561674	1.19972	0.262704	0.0163159	0.252379
225523	Cep120	centrosomal protein 120	10.5856	10.4071	10.2515	10.4955	9.67206	10.0254	9.29814	8.92026	10.4349	9.47895	0.142371	0.476332	0.0711855	0.238166	0.896003	-0.158424	0.0163247	0.252379
15464	Hrc	histidine rich calcium binding protein	566.575	543.587	577.228	541.426	523.071	511.698	509.041	518.34	557.204	515.538	17.5418	6.36556	8.77092	3.18278	0.913033	-0.13126	0.0163542	0.252379
21393	Tcap	titin-cap	872.11	956.405	1441.45	816.755	1641.31	1077.53	1425.39	1662.93	1021.68	1451.79	285.678	271.58	142.839	135.79	1.40508	0.490647	0.0163646	0.252379
11770	Fabp4	fatty acid binding protein 4, adipocyte	608.792	547.139	637.331	597.343	544.95	612.846	517.253	453.298	597.651	532.087	37.6395	66.1189	18.8197	33.0594	0.878249	-0.187299	0.0163689	0.252379
17079	Cd180	CD180 antigen	0.31926	0.173411	0.791535	0.337974	0.756743	0.941406	0.755659	0.666833	0.405545	0.780161	0.267635	0.115458	0.133817	0.0577291	1.90252	0.927913	0.0163714	0.252379
66278	1810013D10Rik	RIKEN cDNA 1810013D10 gene	52.1532	55.7395	61.136	50.4858	62.9077	60.3662	61.3022	61.8982	54.8786	61.6186	4.71243	1.06591	2.35621	0.532954	1.10811	0.148105	0.0163742	0.252379
14256	Flt3l	FMS-like tyrosine kinase 3 ligand	6.50493	6.12848	7.27881	7.55658	9.0056	7.63852	8.6211	8.79446	6.8672	8.51492	0.663731	0.605049	0.331866	0.302524	1.22361	0.291142	0.0163972	0.252379
76438	Rftn1	raftlin lipid raft linker 1	21.9308	21.017	19.3601	21.3225	23.3327	23.6398	23.913	23.8687	20.9076	23.6886	1.09936	0.265712	0.549681	0.132856	1.11755	0.160341	0.0164001	0.252379
244923	Klhl31	kelch-like 31 (Drosophila)	20.72	22.4658	20.5238	22.4309	18.8146	16.9032	20.0298	20.1264	21.5351	18.9685	1.05763	1.50073	0.528815	0.750363	0.868734	-0.203013	0.0164953	0.253636
12876	Cpe	carboxypeptidase E	149.519	146.817	150.672	147.285	165.955	166.085	160.907	165.152	148.573	164.525	1.82958	2.44675	0.914791	1.22337	1.09255	0.127703	0.0165099	0.253656
117591	Slc2a9	solute carrier family 2 (facilitated glucose transporter), member 9	0.368257	0.487016	0.680506	0.325435	0.748184	0.87815	0.689037	0.582852	0.465304	0.724556	0.158918	0.123141	0.0794591	0.0615706	1.53712	0.620229	0.0165563	0.254163
100503040	Gm19522	predicted gene, 19522	2.22584	1.78028	1.7673	1.80219	1.2755	1.3848	1.68419	1.41589	1.8939	1.44009	0.221759	0.173512	0.110879	0.086756	0.750201	-0.414651	0.0165721	0.254179
70025	Acot7	acyl-CoA thioesterase 7	24.7866	36.3597	41.8209	35.6434	42.9456	42.4992	43.9273	46.3807	34.6526	43.9382	7.13254	1.73416	3.56627	0.867082	1.25024	0.322207	0.0165842	0.254179
227700	Sh3glb2	SH3-domain GRB2-like endophilin B2	26.7623	25.9549	29.3129	26.4929	30.6119	31.8619	29.4874	31.4921	27.1307	30.8633	1.49299	1.05655	0.746493	0.528274	1.12253	0.166748	0.0166072	0.254326
74919	4930471M23Rik	RIKEN cDNA 4930471M23 gene	20.4002	22.8811	22.6149	20.6267	23.0895	26.2168	28.1175	23.6174	21.6307	25.2603	1.298	2.34451	0.649001	1.17226	1.15131	0.203275	0.0166503	0.254608
12051	Bcl3	B cell leukemia/lymphoma 3	3.91196	3.07736	3.04582	3.19878	2.32956	3.04292	2.81551	2.49553	3.30848	2.67088	0.40769	0.319678	0.203845	0.159839	0.796179	-0.328835	0.0166525	0.254608
15064	Mr1	major histocompatibility complex, class I-related	5.54951	5.54631	6.18491	5.55627	6.5979	6.41466	7.57861	6.59409	5.70925	6.79631	0.317131	0.528491	0.158566	0.264245	1.17443	0.231958	0.0167117	0.255308
235416	Lman1l	lectin, mannose-binding 1 like	0.855036	1.43198	0.681388	1.23705	0.506674	0.882439	0.643934	0.552779	1.05136	0.646456	0.343886	0.167341	0.171943	0.0836705	0.604031	-0.727305	0.0167297	0.255362
67533	Ppfibp1	PTPRF interacting protein, binding protein 1 (liprin beta 1)	19.2441	22.4085	16.9679	20.7592	17.2365	18.0791	16.6616	16.234	19.8449	17.0528	2.31274	0.79804	1.15637	0.39902	0.846897	-0.239742	0.0167422	0.255362
81907	Tmem108	transmembrane protein 108	2.32984	2.38531	2.03032	2.37059	2.86054	2.46135	3.08726	2.77074	2.27902	2.79497	0.167447	0.259246	0.0837237	0.129623	1.20958	0.2745	0.0167688	0.255562
19730	Ralgds	ral guanine nucleotide dissociation stimulator	6.06698	5.78338	6.39812	6.83366	5.1462	5.47428	6.12258	5.48517	6.27054	5.55706	0.451716	0.40851	0.225858	0.204255	0.87383	-0.194575	0.0167939	0.255739
66824	Pycard	PYD and CARD domain containing	2.66663	3.08577	2.52544	2.35654	3.35666	3.99994	3.2182	3.3038	2.6586	3.46965	0.311718	0.3581	0.155859	0.17905	1.28677	0.363755	0.0168241	0.255993
74025	Nphp3	nephronophthisis 3 (adolescent)	2.29409	2.0268	2.48815	2.46685	2.70756	2.71145	2.61356	2.97098	2.31897	2.75089	0.213287	0.153548	0.106644	0.0767738	1.17065	0.227307	0.0169486	0.257681
233489	Picalm	phosphatidylinositol binding clathrin assembly protein	46.8703	54.567	42.0175	55.7429	41.6748	44.2688	42.3891	40.4499	49.7994	42.1956	6.5113	1.59733	3.25565	0.798665	0.834815	-0.260472	0.0169629	0.257692
20519	Slc22a3	solute carrier family 22 (organic cation transporter), member 3	4.1562	4.55344	4.71684	3.62471	4.8389	5.03777	5.57133	4.80226	4.2628	5.06256	0.486191	0.35461	0.243095	0.177305	1.17172	0.228632	0.0169809	0.257759
329502	Pla2g4e	phospholipase A2, group IVE	2.93036	2.79293	3.45146	2.44659	3.14529	3.96173	3.72374	3.52224	2.90534	3.58825	0.417116	0.345644	0.208558	0.172822	1.21874	0.285389	0.0170857	0.259142
11732	Ank	progressive ankylosis	72.3446	73.1098	79.8978	65.8555	80.6056	79.7967	77.4562	82.9654	72.8019	80.206	5.74191	2.27328	2.87096	1.13664	1.08744	0.12093	0.0171372	0.259715
71653	4930506M07Rik	RIKEN cDNA 4930506M07 gene	2.12292	1.72965	2.28793	2.23452	1.66363	1.93162	1.80109	1.61076	2.09376	1.75178	0.252287	0.144258	0.126144	0.072129	0.825292	-0.277024	0.0171975	0.260421
73373	Phospho2	phosphatase, orphan 2	14.559	17.5413	13.4071	14.6963	13.1863	12.749	13.3409	11.9706	15.0509	12.8117	1.75802	0.614206	0.879011	0.307103	0.839174	-0.252958	0.0172194	0.260545
230971	Megf6	multiple EGF-like-domains 6	1.55698	1.63273	1.62568	1.59299	1.0971	1.28975	1.44853	1.47161	1.6021	1.32675	0.0347045	0.173131	0.0173523	0.0865656	0.816523	-0.292434	0.0173036	0.26161
226551	AI848100	expressed sequence AI848100	4.08107	3.43162	3.92981	3.57255	4.20553	4.18294	4.64401	4.36742	3.75376	4.34998	0.302621	0.212541	0.151311	0.106271	1.14383	0.193872	0.0173386	0.26193
22234	Ugcg	UDP-glucose ceramide glucosyltransferase	8.40307	7.50165	7.01918	8.10296	7.05435	7.62483	6.27292	6.86167	7.75671	6.95344	0.618247	0.557518	0.309124	0.278759	0.884252	-0.177471	0.0174168	0.262902
74762	Mdga1	MAM domain containing glycosylphosphatidylinositol anchor 1	2.26562	2.37236	2.83317	2.23737	2.82496	2.47449	3.06228	3.27517	2.42713	2.90923	0.276867	0.343236	0.138433	0.171618	1.18335	0.242874	0.0175027	0.263989
237781	Smcr7	Smith-Magenis syndrome chromosome region, candidate 7 homolog (human)	19.1882	20.3116	22.396	18.9103	22.6163	23.0519	23.9703	21.9646	20.2015	22.9008	1.58343	0.841403	0.791716	0.420702	1.11842	0.161459	0.0175415	0.264364
218442	Serinc5	serine incorporator 5	5.48082	4.56345	6.18221	5.33152	6.2651	6.52631	5.97927	6.38183	5.3895	6.28812	0.663936	0.231974	0.331968	0.115987	1.1518	0.203886	0.0176311	0.265444
231861	Tnrc18	trinucleotide repeat containing 18	7.99638	8.46435	7.61934	8.87536	7.30523	7.60484	7.53427	7.69135	8.23886	7.53392	0.547292	0.165443	0.273646	0.0827213	0.901528	-0.149555	0.0176412	0.265444
21956	Tnnt2	troponin T2, cardiac	4045.77	3998.15	3902.52	3980.14	4621.76	4480.4	4300.66	4191.22	3981.65	4398.51	59.5766	190.69	29.7883	95.3452	1.08985	0.124133	0.0176898	0.265965
224170	Dzip3	DAZ interacting protein 3, zinc finger	2.98103	2.93551	2.55222	3.0695	2.55623	2.48529	2.66728	2.29732	2.88457	2.50153	0.22844	0.155383	0.11422	0.0776916	0.85508	-0.225868	0.0177156	0.266141
320586	A630089N07Rik	RIKEN cDNA A630089N07 gene	0.348474	0.220826	0.185135	0.14756	0.373662	0.565153	0.324924	0.571884	0.225499	0.458906	0.0872705	0.128154	0.0436352	0.0640769	2.01119	1.00805	0.0178098	0.267344
18441	P2ry1	purinergic receptor P2Y, G-protein coupled 1	13.2015	13.6147	13.1136	12.9875	11.7553	12.1995	11.8422	11.9837	13.2293	11.9452	0.271498	0.193928	0.135749	0.0969639	0.890629	-0.167103	0.017855	0.267811
329650	Med12l	mediator of RNA polymerase II transcription, subunit 12 homolog (yeast)-like	1.56445	1.81106	1.5917	1.62674	1.69764	2.18009	1.96518	2.05466	1.64849	1.97439	0.111339	0.204478	0.0556696	0.102239	1.18036	0.239223	0.0178895	0.268116
12925	Crip1	cysteine-rich protein 1 (intestinal)	114.629	110.689	107.972	105.052	93.4753	103.607	105.453	95.9185	109.585	99.6134	4.07508	5.81307	2.03754	2.90654	0.896543	-0.157555	0.0179128	0.268253
11443	Chrnb1	cholinergic receptor, nicotinic, beta polypeptide 1 (muscle)	4.49222	4.75491	3.82468	4.68238	3.78333	4.07578	3.5938	3.45412	4.43855	3.72676	0.423969	0.268964	0.211985	0.134482	0.827643	-0.27292	0.0179357	0.268385
71069	Stox2	storkhead box 2	3.54548	3.34298	3.288	3.28792	2.93469	3.12123	3.1302	2.91991	3.3661	3.02651	0.12237	0.114774	0.061185	0.0573868	0.886909	-0.173143	0.0180608	0.269817
227525	Dclre1c	DNA cross-link repair 1C, PSO2 homolog (S. cerevisiae)	1.30003	0.931273	1.16113	0.99727	0.886798	1.06669	0.70541	0.85452	1.09743	0.878354	0.166076	0.148345	0.083038	0.0741724	0.790366	-0.339407	0.0180717	0.269817
26570	Slc7a11	solute carrier family 7 (cationic amino acid transporter, y+ system), member 11	0.697502	0.684861	0.812393	0.755428	0.535958	0.723812	0.658061	0.532315	0.737546	0.612537	0.0585977	0.0944361	0.0292988	0.0472181	0.818572	-0.288819	0.0180791	0.269817
23794	Adamts5	a disintegrin-like and metallopeptidase (reprolysin type) with thrombospondin type 1 motif, 5 (aggrecanase-2)	5.68128	4.4712	5.50113	5.96904	4.63359	5.02574	4.55466	4.72104	5.40566	4.73376	0.652097	0.206177	0.326049	0.103089	0.86396	-0.210963	0.0180909	0.269817
68750	Rreb1	ras responsive element binding protein 1	5.29453	4.91659	4.93636	4.96042	4.42683	4.47146	4.80043	4.66233	5.02697	4.59026	0.179267	0.173385	0.0896333	0.0866923	0.900885	-0.150585	0.0181026	0.269817
18739	Pitpnm1	phosphatidylinositol transfer protein, membrane-associated 1	6.30127	6.78068	8.03449	6.73608	7.97925	7.48835	8.03287	8.23738	6.96313	7.93446	0.746258	0.317527	0.373129	0.158763	1.12453	0.169328	0.0181652	0.270395
73010	Gpr22	G protein-coupled receptor 22	8.35093	7.51837	10.9662	6.98095	10.9181	12.3878	10.6246	10.112	8.4541	11.0107	1.767	0.976678	0.883499	0.488339	1.28609	0.362996	0.0181699	0.270395
277396	Klhl23	kelch-like 23 (Drosophila)	10.4814	10.0467	11.7352	10.568	11.7549	13.5167	12.0207	11.982	10.7078	12.3186	0.721875	0.807323	0.360937	0.403662	1.13485	0.182502	0.018203	0.270675
56745	C1qtnf1	C1q and tumor necrosis factor related protein 1	7.95622	7.46786	7.95915	7.5151	7.03896	6.92916	7.43719	6.30071	7.72458	6.92651	0.269856	0.470838	0.134928	0.235419	0.884695	-0.176748	0.0183347	0.27242
71106	4933413J09Rik	RIKEN cDNA 4933413J09 gene	0.292333	0.416811	0.543581	0.340416	0.569183	0.80813	0.723377	0.512461	0.398285	0.653288	0.109589	0.136375	0.0547943	0.0681877	1.61657	0.692938	0.0184842	0.274055
100503043	Armcx4	armadillo repeat containing, X-linked 4	1.75809	1.56668	1.56887	1.4831	1.33946	1.34867	1.53091	1.23769	1.59418	1.36418	0.116334	0.121996	0.0581672	0.0609981	0.844326	-0.244128	0.018488	0.274055
23950	Dnajb6	DnaJ (Hsp40) homolog, subfamily B, member 6	20.5978	21.1907	20.3774	20.4064	19.7196	20.1781	18.3588	17.8227	20.6431	19.0198	0.377946	1.11076	0.188973	0.555381	0.908813	-0.137945	0.0184881	0.274055
381651	Gm1045	predicted gene 1045	0.163065	0.177143	0.0866323	0.138099	0.220865	0.865498	0.701746	0.48656	0.141235	0.568667	0.0398213	0.279002	0.0199106	0.139501	3.95483	1.98362	0.018507	0.27412
117149	Tirap	toll-interleukin 1 receptor (TIR) domain-containing adaptor protein	4.16094	3.70197	4.05386	3.51342	4.59061	4.84952	4.59086	4.2294	3.85755	4.5651	0.301781	0.254888	0.150891	0.127444	1.16797	0.223999	0.0185509	0.274556
224897	Dpp9	dipeptidylpeptidase 9	22.697	24.2349	21.5869	22.1194	20.1604	20.4369	19.945	21.5644	22.6596	20.5266	1.1439	0.720505	0.571949	0.360252	0.893518	-0.162432	0.0185785	0.274603
29806	Limd1	LIM domains containing 1	25.5923	24.394	23.8058	26.5336	23.066	23.6658	22.6637	23.2933	25.0815	23.1722	1.2206	0.419582	0.610302	0.209791	0.911225	-0.134121	0.0185962	0.274603
234214	Sorbs2	sorbin and SH3 domain containing 2	97.5566	103.697	93.3481	107.816	88.3372	92.5831	95.8571	93.5843	100.604	92.5904	6.41652	3.14902	3.20826	1.57451	0.907285	-0.140372	0.0185975	0.274603
70083	Metrn	meteorin, glial cell differentiation regulator	15.0735	15.9803	16.8847	15.265	12.7603	14.5392	14.3414	13.8724	15.8009	13.8783	0.821197	0.796062	0.410599	0.398031	0.866203	-0.207223	0.0187229	0.276239
328734	Pisd-ps2	phosphatidylserine decarboxylase, pseudogene 2	9.54293	9.32557	9.34282	9.56412	7.53518	7.22531	9.03849	8.05743	9.44386	7.9641	0.127121	0.794315	0.0635606	0.397157	0.831815	-0.265666	0.0187626	0.276507
26564	Ror2	receptor tyrosine kinase-like orphan receptor 2	0.685859	0.643469	0.877823	0.897678	0.950082	0.882503	1.32821	1.07906	0.776207	1.05996	0.130209	0.196542	0.0651044	0.0982712	1.34662	0.429338	0.0187728	0.276507
14269	Fnbp1	formin binding protein 1	16.3123	15.8152	16.5031	15.1713	17.7414	16.8964	17.4866	18.3802	15.9505	17.6261	0.594881	0.614816	0.297441	0.307408	1.09063	0.125166	0.0187848	0.276507
98932	Myl9	myosin, light polypeptide 9, regulatory	40.4555	54.7488	46.3253	52.215	54.6793	53.4791	66.197	67.8582	48.4361	60.5534	6.38425	7.52246	3.19213	3.76123	1.23195	0.300949	0.0188716	0.277569
67768	N6amt1	N-6 adenine-specific DNA methyltransferase 1 (putative)	7.15233	7.54458	8.77453	7.69595	8.51755	9.4753	10.0815	9.29948	7.79185	9.34346	0.694019	0.644506	0.34701	0.322253	1.18263	0.241998	0.0189067	0.277628
16409	Itgam	integrin alpha M	2.54263	2.83084	2.11026	2.49616	2.03892	1.8352	2.32996	2.01559	2.49497	2.05492	0.296135	0.204717	0.148068	0.102359	0.812042	-0.300374	0.0189092	0.277628
192191	Med9	mediator of RNA polymerase II transcription, subunit 9 homolog (yeast)	9.46836	9.99571	10.3879	9.32326	11.0441	11.3737	11.95	10.8228	9.79382	11.2977	0.49027	0.490297	0.245135	0.245148	1.13788	0.186347	0.0189195	0.277628
69863	Ttc39b	tetratricopeptide repeat domain 39B	4.70267	4.17284	5.66456	4.18599	5.17409	5.65917	5.74924	5.70972	4.68151	5.57305	0.70027	0.268519	0.350135	0.134259	1.17524	0.23295	0.0189376	0.277649
108114	Slc22a7	solute carrier family 22 (organic anion transporter), member 7	0.524173	0.401947	0.819058	0.417806	0.897905	0.818277	0.955382	0.828024	0.540746	0.874897	0.193314	0.0643169	0.0966572	0.0321585	1.59973	0.677826	0.0189693	0.277649
67590	Tctn3	tectonic family member 3	3.54267	4.29257	3.93317	3.61571	2.96825	3.37497	3.12734	3.3203	3.84603	3.19771	0.342572	0.186238	0.171286	0.093119	0.819778	-0.286694	0.0189856	0.277649
230848	Zbtb40	zinc finger and BTB domain containing 40	3.41597	3.35567	2.06624	3.18445	2.12693	2.37482	2.39207	2.24907	3.00558	2.28572	0.633861	0.123572	0.31693	0.061786	0.7494	-0.416191	0.0190183	0.277649
22241	Ulk1	Unc-51 like kinase 1 (C. elegans)	29.036	28.5023	32.2822	30.1985	28.9799	26.381	26.3545	27.8751	30.0048	27.3976	1.67531	1.2719	0.837654	0.63595	0.90121	-0.150065	0.0190396	0.277649
67636	Lyrm5	LYR motif containing 5	36.364	22.7455	40.6921	30.1599	43.5817	43.6296	41.8953	40.4755	32.4904	42.3955	7.80315	1.51289	3.90157	0.756447	1.28945	0.366754	0.0190459	0.277649
78906	9130017N09Rik	RIKEN cDNA 9130017N09 gene	0.484459	0.526282	0.162556	0.475067	0.224483	0.180446	0.241404	0.197811	0.412091	0.211036	0.16784	0.0271642	0.0839198	0.0135821	0.504376	-0.987428	0.0190459	0.277649
212390	Klhl32	kelch-like 32 (Drosophila)	0.285296	0.253575	0.275582	0.241615	0.421551	0.55064	0.647365	0.417899	0.264017	0.509364	0.0199784	0.110793	0.00998918	0.0553964	1.90207	0.927567	0.0190504	0.277649
23831	Car14	carbonic anhydrase 14	76.8114	77.0716	80.4424	66.4379	84.85	80.7161	80.9918	96.3813	75.1908	85.7348	6.06508	7.34424	3.03254	3.67212	1.12574	0.170868	0.0190654	0.277649
26919	Zfp346	zinc finger protein 346	6.36552	7.47574	6.80024	7.29961	8.00434	8.70527	7.77393	8.17242	6.98528	8.16399	0.502557	0.396102	0.251279	0.198051	1.15211	0.204279	0.0190674	0.277649
76179	Usp31	ubiquitin specific peptidase 31	3.44065	3.96182	3.08201	3.55112	3.1849	3.26374	3.00313	2.74856	3.5089	3.05008	0.362309	0.228726	0.181155	0.114363	0.856851	-0.222884	0.0191163	0.278147
11776	Ap3d1	adaptor-related protein complex 3, delta 1 subunit	25.97	27.4161	23.132	26.0935	22.5583	23.0776	24.244	23.7507	25.6529	23.4076	1.80355	0.741061	0.901773	0.37053	0.899712	-0.152465	0.0191752	0.278595
27267	Cars	cysteinyl-tRNA synthetase	7.33687	8.34583	7.26518	8.23052	7.10193	6.86408	6.94297	6.61345	7.7946	6.88061	0.572619	0.20373	0.28631	0.101865	0.870305	-0.200408	0.0191765	0.278595
50754	Fbxw7	F-box and WD-40 domain protein 7	11.3545	10.195	13.0085	10.8044	11.9877	15.2373	13.6286	13.8362	11.3406	13.6725	1.20858	1.33114	0.604291	0.665569	1.18943	0.250264	0.0192046	0.278791
58239	Dexi	dexamethasone-induced transcript	20.5832	23.0377	21.8706	24.4875	21.3016	19.9423	20.285	18.8505	22.4948	20.0948	1.66428	1.01063	0.83214	0.505316	0.880802	-0.18311	0.0194871	0.282655
12454	Ccnk	cyclin K	15.0711	16.7809	13.7654	16.6266	14.044	12.7705	13.0728	14.0732	15.561	13.4901	1.42453	0.668022	0.712264	0.334011	0.854886	-0.226195	0.0195224	0.282655
17841	Mup2	major urinary protein 2	0	0	0	0	0.013179	0.206576	0.117245	0.0348395	0	0.0929599	0	0.0880179	0	0.0440089	Inf	Inf	0.0195263	0.282655
12468	Cct7	chaperonin containing Tcp1, subunit 7 (eta)	64.0284	67.8288	59.1839	59.8466	54.9502	57.6005	60.9739	57.3829	62.7219	57.7269	4.02376	2.47568	2.01188	1.23784	0.90763	-0.139825	0.0195339	0.282655
50875	Tmod3	tropomodulin 3	20.9955	19.4187	22.2355	20.5839	18.9584	19.0913	19.0499	18.8353	20.8084	18.9837	1.16237	0.113497	0.581184	0.0567483	0.900272	-0.151567	0.0195453	0.282655
20525	Slc2a1	solute carrier family 2 (facilitated glucose transporter), member 1	7.96398	8.7822	9.05011	9.00645	8.34273	6.47037	7.04093	7.6674	8.70068	7.38036	0.504967	0.806605	0.252483	0.403303	0.837199	-0.256357	0.0195738	0.282819
385643	Kng2	kininogen 2	0	0	0	0	0.0144814	0.0756638	0.110427	0.0255217	0	0.0565234	0	0.0447235	0	0.0223617	Inf	Inf	0.0195874	0.282819
75769	4833424O15Rik	RIKEN cDNA 4833424O15 gene	0.0612099	0.216106	0.146337	0.116636	0.186539	0.270736	0.316098	0.27396	0.135072	0.261833	0.0645211	0.0542837	0.0322605	0.0271419	1.90579	0.930385	0.0196154	0.282819
22402	Wisp1	WNT1 inducible signaling pathway protein 1	1.35547	1.04413	1.58427	1.33578	1.37694	1.72229	1.97269	1.98548	1.32991	1.76435	0.221406	0.28528	0.110703	0.14264	1.30916	0.388639	0.0196163	0.282819
66556	Drap1	Dr1 associated protein 1 (negative cofactor 2 alpha)	139.102	139.368	144.788	136.056	158.44	156.34	151.531	154.896	139.829	155.302	3.63156	2.90482	1.81578	1.45241	1.09589	0.132105	0.019633	0.282843
15007	H2-Q10	histocompatibility 2, Q region locus 10	5.54554	2.6014	2.45517	3.77142	6.65767	4.60835	5.13461	5.9168	3.59338	5.57936	1.42854	0.897641	0.71427	0.44882	1.53541	0.618628	0.0196573	0.282979
78830	Slc25a12	solute carrier family 25 (mitochondrial carrier, Aralar), member 12	70.8144	72.4216	74.8165	71.8019	80.2495	79.1186	76.8518	82.9659	72.4636	79.7965	1.7025	2.54173	0.851252	1.27086	1.08649	0.119679	0.0197227	0.283704
433766	Trim63	tripartite motif-containing 63	90.1343	80.4141	99.119	81.1138	103.951	99.6748	93.6754	100.412	87.6953	99.4281	8.80875	4.26521	4.40437	2.1326	1.11956	0.162933	0.0197863	0.284364
72634	Tdrkh	tudor and KH domain containing protein	1.63465	1.97872	1.3647	1.68103	0.822369	1.6113	1.30644	1.30997	1.66478	1.26252	0.251511	0.326373	0.125755	0.163187	0.746241	-0.422286	0.0198082	0.284364
16768	Lag3	lymphocyte-activation gene 3	0.339848	0.369187	0.164139	0.235485	0.627696	0.546608	0.425462	0.516244	0.277165	0.529002	0.094709	0.083534	0.0473545	0.041767	1.88315	0.91315	0.0198135	0.284364
20742	Spnb2	spectrin beta 2	171.183	169.778	157.019	175.422	154.447	158.168	159.663	157.673	168.35	157.488	7.92588	2.19633	3.96294	1.09817	0.922538	-0.116319	0.019842	0.284552
20361	Sema7a	sema domain, immunoglobulin domain (Ig), and GPI membrane anchor, (semaphorin) 7A	14.6819	16.1547	16.6443	16.4347	13.3853	15.3781	15.3038	14.4224	15.9789	14.6224	0.887607	0.931983	0.443803	0.465992	0.902125	-0.1486	0.0198567	0.284552
75099	Lysmd4	LysM, putative peptidoglycan-binding, domain containing 4	6.70386	5.81817	7.56838	5.16834	7.26656	7.89637	7.9494	7.35988	6.31469	7.61805	1.04624	0.354705	0.523119	0.177352	1.19127	0.252503	0.0198862	0.284657
546336	Prrg1	proline rich Gla (G-carboxyglutamic acid) 1	2.86165	3.26076	3.00759	2.67377	3.37043	3.24687	4.37719	3.48045	2.95094	3.61873	0.247649	0.514562	0.123825	0.257281	1.20937	0.274256	0.0198989	0.284657
216148	Shc2	SHC (Src homology 2 domain containing) transforming protein 2	1.45442	1.25719	1.44569	1.54961	1.06971	1.05142	1.18451	1.14793	1.42673	1.11339	0.122433	0.0632466	0.0612165	0.0316233	0.769877	-0.3773	0.0199091	0.284657
19777	C80913	expressed sequence C80913	7.11899	6.38945	7.73576	7.04653	8.10009	8.43905	8.92082	7.66207	7.07268	8.28051	0.550545	0.532338	0.275272	0.266169	1.15512	0.208045	0.019997	0.285699
108841	Rdh13	retinol dehydrogenase 13 (all-trans and 9-cis)	15.9181	15.5255	13.1767	15.9085	13.3548	13.9195	13.6306	13.9154	15.1322	13.7051	1.31642	0.269867	0.658208	0.134933	0.893073	-0.163149	0.0200234	0.285861
16592	Fabp5	fatty acid binding protein 5, epidermal	28.6841	24.2358	28.9261	25.417	23.0231	28.0762	22.1165	21.5953	26.8158	23.7028	2.34922	2.97472	1.17461	1.48736	0.872157	-0.19734	0.0201289	0.287152
69354	Slc38a4	solute carrier family 38, member 4	3.30506	3.96652	4.14725	3.43881	4.12483	3.9818	4.52434	4.66789	3.71441	4.32471	0.405969	0.32412	0.202984	0.16206	1.14867	0.199963	0.0201536	0.287282
320007	Sidt1	SID1 transmembrane family, member 1	0.152935	0.0151035	0.147728	0.0706473	0.235392	0.221382	0.191463	0.16594	0.0966037	0.203544	0.0660884	0.0310511	0.0330442	0.0155256	2.09006	1.06354	0.0201684	0.287282
21808	Tgfb2	transforming growth factor, beta 2	4.67562	4.60976	4.7315	5.75662	3.77848	4.33308	4.80208	4.11895	4.94337	4.25815	0.544443	0.42854	0.272221	0.21427	0.848768	-0.236558	0.0202074	0.287542
71881	2310001A20Rik	RIKEN cDNA 2310001A20 gene	16.2761	17.3436	18.4651	16.7516	19.5002	20.6473	19.5782	19.19	17.2091	19.7289	0.944366	0.634763	0.472183	0.317381	1.13083	0.177379	0.020217	0.287542
26384	Gnpda1	glucosamine-6-phosphate deaminase 1	7.80267	7.59942	8.00483	8.36258	7.03345	5.9979	6.50729	7.40203	7.94237	6.73517	0.325377	0.613506	0.162689	0.306753	0.836916	-0.256846	0.020248	0.287767
17354	Mllt10	myeloid/lymphoid or mixed-lineage leukemia (trithorax homolog, Drosophila); translocated to, 10	6.00587	6.01704	6.30075	5.629	6.58279	6.74437	6.80504	7.07747	5.98816	6.80242	0.275593	0.205968	0.137797	0.102984	1.12091	0.164675	0.0202979	0.288261
20972	Syngr1	synaptogyrin 1	16.5345	15.8089	15.2567	15.2472	17.6929	16.7722	17.5355	17.948	15.7118	17.4872	0.60809	0.506008	0.304045	0.253004	1.09829	0.135262	0.0203306	0.288502
56324	Stam2	signal transducing adaptor molecule (SH3 domain and ITAM motif) 2	5.68713	5.16744	5.94719	6.01097	6.44287	6.79639	6.63844	6.75197	5.70318	6.65742	0.383645	0.157735	0.191823	0.0788674	1.15156	0.203586	0.0203528	0.288502
106947	Slc39a3	solute carrier family 39 (zinc transporter), member 3	8.16887	7.57308	7.93909	7.81133	6.68223	6.73611	7.56937	6.85901	7.87309	6.96168	0.248774	0.411828	0.124387	0.205914	0.872333	-0.197049	0.0203605	0.288502
73447	Wdr13	WD repeat domain 13	16.6928	14.9077	17.9998	16.212	18.4615	19.0686	18.0204	18.3874	16.4531	18.4845	1.27754	0.434528	0.63877	0.217264	1.10878	0.148972	0.0203939	0.288758
73836	Slc35b2	solute carrier family 35, member B2	11.8672	9.77884	12.794	10.0013	12.7217	12.0342	13.3032	13.3521	11.1103	12.8528	1.46181	0.616291	0.730903	0.308145	1.14255	0.192253	0.0204138	0.288825
225358	Fam13b	family with sequence similarity 13, member B	6.64356	7.15679	6.66584	6.91153	7.9833	8.31618	8.26652	7.53175	6.84443	8.02444	0.241049	0.359702	0.120525	0.179851	1.15601	0.209159	0.0204345	0.288875
14066	F3	coagulation factor III	11.6114	10.3562	10.0243	9.6101	12.3315	11.4971	11.6689	12.5199	10.4005	12.0044	0.863013	0.497531	0.431506	0.248765	1.13946	0.188346	0.0204478	0.288875
387151	Mir133a-1	microRNA 133a-1	14.5608	16.8064	13.5376	8.47785	4.31418	9.66049	9.39927	5.43086	13.3456	7.2012	3.52068	2.72938	1.76034	1.36469	0.531315	-0.912361	0.0204886	0.289236
56455	Dynll1	dynein light chain LC8-type 1	19.2907	21.0891	14.8687	16.4409	13.5204	16.198	13.4672	14.9474	17.9223	14.5332	2.79406	1.30451	1.39703	0.652255	0.799442	-0.322934	0.0205481	0.289716
53621	Cnot4	CCR4-NOT transcription complex, subunit 4	4.1295	4.31134	3.99217	3.89857	3.53589	3.90752	3.38672	3.72682	4.08289	3.63924	0.17941	0.226638	0.0897052	0.113319	0.879176	-0.185776	0.0205532	0.289716
107566	Arl2bp	ADP-ribosylation factor-like 2 binding protein	36.7751	37.088	40.7035	38.6803	42.2915	41.5208	43.9613	43.01	38.3117	42.6959	1.79954	1.03991	0.899771	0.519953	1.09945	0.136781	0.02075	0.292273
72772	Rint1	RAD50 interactor 1	5.6671	5.00332	5.8806	5.23283	6.03287	6.57248	6.63946	6.44717	5.44596	6.423	0.399655	0.272024	0.199827	0.136012	1.16383	0.218874	0.0207773	0.29244
68846	Rnf208	ring finger protein 208	0.23212	0.403455	0.542606	0.196581	0.660235	0.985616	0.439526	0.748017	0.34369	0.708348	0.160445	0.225855	0.0802226	0.112928	2.03458	1.02473	0.0208053	0.292618
97114	Hist2h3c2	histone cluster 2, H3c2	4.24689	4.15217	2.44966	4.52152	1.9722	3.22016	2.55869	3.04128	3.84256	2.69808	0.94172	0.558777	0.47086	0.279388	0.691163	-0.532902	0.020883	0.293492
170759	Atp13a1	ATPase type 13A1	8.93307	9.27487	9.22302	8.7169	7.6987	8.11211	8.21936	8.22761	9.03697	8.06444	0.261055	0.249442	0.130528	0.124721	0.880246	-0.184022	0.0209322	0.293966
68016	Murc	muscle-related coiled-coil protein	69.8457	80.4142	69.5821	75.6898	63.4379	72.2583	70.565	62.5676	73.883	67.2072	5.18714	4.91673	2.59357	2.45836	0.896438	-0.157724	0.0210832	0.295867
18575	Pde1c	phosphodiesterase 1C	6.3725	5.81722	4.88751	4.9289	5.90595	7.52713	6.90748	6.73201	5.50153	6.76814	0.721842	0.668371	0.360921	0.334185	1.21327	0.278898	0.021115	0.295965
16909	Lmo2	LIM domain only 2	22.0911	20.0851	24.041	25.0007	19.4776	18.3721	19.1106	21.7146	22.8045	19.6687	2.17992	1.43931	1.08996	0.719657	0.851082	-0.23263	0.0211214	0.295965
72656	Ints8	integrator complex subunit 8	5.67769	6.29993	4.83143	5.63212	4.93194	4.7752	4.89722	4.9264	5.61029	4.88269	0.602008	0.0732603	0.301004	0.0366301	0.858156	-0.220689	0.0211582	0.296197
213696	Duoxa1	dual oxidase maturation factor 1	0.578734	1.07777	0.790628	1.19031	0.531913	0.511956	0.569272	0.542724	0.909359	0.538966	0.27731	0.0238876	0.138655	0.0119438	0.583169	-0.778013	0.0211692	0.296197
18616	Peg3	paternally expressed 3	3.35388	3.33895	3.75226	3.10147	4.03654	3.78505	3.59426	4.07544	3.38664	3.87282	0.269783	0.225951	0.134891	0.112976	1.12902	0.175074	0.0212275	0.296236
14594	Ggta1	glycoprotein galactosyltransferase alpha 1, 3	9.40501	8.64222	7.09614	8.47656	7.78347	7.05275	6.77293	7.14705	8.40498	7.18905	0.961685	0.426939	0.480842	0.21347	0.843998	-0.244688	0.0212401	0.296236
380928	Lmo7	LIM domain only 7	83.3457	80.695	83.9268	81.7467	91.8583	87.6207	88.2968	92.9055	82.4285	90.1703	1.47828	2.60391	0.739141	1.30195	1.07949	0.110345	0.021263	0.296236
94091	Trim11	tripartite motif-containing 11	12.0084	11.7018	12.5843	11.9385	13.0082	13.0294	14.782	14.3489	12.0583	13.7921	0.374455	0.910337	0.187228	0.455169	1.12843	0.174313	0.0212703	0.296236
114255	Dok4	docking protein 4	11.8348	11.0236	11.5903	11.492	12.5373	14.9681	13.5202	12.8347	11.4852	13.4651	0.339818	1.08322	0.169909	0.541609	1.15618	0.209361	0.0212824	0.296236
18217	Ntsr2	neurotensin receptor 2	3.60019	3.78063	3.74037	4.03143	4.3345	4.52946	4.47584	5.63377	3.78815	4.74339	0.179679	0.599257	0.0898393	0.299628	1.23499	0.304499	0.0212878	0.296236
77889	Lbh	limb-bud and heart	189.22	183.687	240.555	202.238	229.476	237.564	244.282	236.012	203.925	236.833	25.6281	6.07788	12.8141	3.03894	1.14601	0.196614	0.0212929	0.296236
399558	Flrt2	fibronectin leucine rich transmembrane protein 2	1.96192	1.68609	1.98272	1.89046	2.09634	2.29863	2.10138	2.4613	1.8803	2.23941	0.135367	0.175366	0.0676833	0.0876831	1.17537	0.23311	0.0213038	0.296236
74737	Pcf11	cleavage and polyadenylation factor subunit homolog (S. cerevisiae)	6.18406	6.48628	4.84884	5.93253	7.35793	7.50779	6.52475	6.77641	5.86293	7.04172	0.712952	0.467211	0.356476	0.233606	1.1843	0.244035	0.0213234	0.296236
80280	Cdk5rap3	CDK5 regulatory subunit associated protein 3	10.7924	11.7959	12.9404	11.7675	14.1262	13.1967	13.0103	14.0432	11.824	13.5941	0.878334	0.572607	0.439167	0.286303	1.13445	0.181995	0.0213282	0.296236
72615	Anks3	ankyrin repeat and sterile alpha motif domain containing 3	6.38023	6.03758	6.75282	6.96529	7.76408	7.14324	7.57216	8.06121	6.53398	7.63517	0.409867	0.384751	0.204934	0.192376	1.15303	0.205431	0.0213881	0.29685
18641	Pfkl	phosphofructokinase, liver, B-type	56.2893	57.423	57.3688	54.0441	51.6733	51.2228	52.0302	52.3595	56.2813	51.8215	1.58023	0.487644	0.790114	0.243822	0.908441	-0.138535	0.0214242	0.296976
216850	Kdm6b	KDM1 lysine (K)-specific demethylase 6B	13.282	12.8805	13.321	12.2739	11.455	11.7659	11.3596	12.4508	12.9394	11.7578	0.486266	0.493471	0.243133	0.246735	0.896706	-0.157292	0.0214285	0.296976
71207	Nudt4	nudix (nucleoside diphosphate linked moiety X)-type motif 4	139.414	139.278	140.605	127.38	120.396	141.914	129.274	113.944	136.669	126.382	6.22158	12.1126	3.11079	6.05629	0.911977	-0.132931	0.0214615	0.297105
620966	Gm6194	transmembrane protein 189 pseudogene	5.60274	4.71208	4.68574	6.15311	4.38186	4.54058	4.9467	4.01224	5.28842	4.47034	0.716911	0.387097	0.358455	0.193548	0.833329	-0.263042	0.0214692	0.297105
14119	Fbn2	fibrillin 2	0.0590489	0.0769759	0.0501938	0.0950155	0.135965	0.167153	0.121975	0.105715	0.0703085	0.132702	0.0198852	0.0260825	0.00994262	0.0130413	1.85649	0.892581	0.0215182	0.297346
228094	Cerkl	ceramide kinase-like	0.0351809	0.152872	0.112144	0.119178	0.238256	0.186729	0.36336	0.335917	0.104844	0.281065	0.0497274	0.0826904	0.0248637	0.0413452	2.63676	1.39877	0.0215398	0.297346
16149	Cd74	CD74 antigen (invariant polypeptide of major histocompatibility complex, class II antigen-associated)	179.439	84.424	88.8491	123.077	226.991	168.058	167.768	168.52	118.947	182.834	43.8715	29.4393	21.9357	14.7197	1.51985	0.603928	0.0215581	0.297346
381622	5031410I06Rik	RIKEN cDNA 5031410I06 gene	0.293982	0.433419	0.245434	0.426809	0.199093	0.148606	0.108441	0.250627	0.349911	0.176692	0.094746	0.0616853	0.047373	0.0308427	0.497879	-1.00613	0.0215633	0.297346
22445	Xlr3a	X-linked lymphocyte-regulated 3A	1.23992	1.6735	0.399235	1.40011	0.737927	0.332379	0.452748	0.403605	1.17819	0.481665	0.54929	0.177845	0.274645	0.0889224	0.403053	-1.31096	0.021565	0.297346
22359	Vldlr	very low density lipoprotein receptor	77.4434	73.173	74.7211	73.787	69.3206	74.9715	68.4374	68.4456	74.7811	70.2938	1.88553	3.1459	0.942763	1.57295	0.927291	-0.108906	0.0216499	0.2983
81840	Sorcs2	sortilin-related VPS10 domain containing receptor 2	0.800447	0.669789	0.586165	0.650412	0.849758	0.650674	0.95893	1.04573	0.676703	0.876274	0.0899051	0.170437	0.0449525	0.0852187	1.27862	0.354589	0.0217232	0.299093
209683	Ttc28	tetratricopeptide repeat domain 28	5.45876	5.54342	5.42206	5.55148	6.28191	5.69719	6.40771	6.13157	5.49393	6.12959	0.063674	0.309584	0.031837	0.154792	1.10071	0.138432	0.0217398	0.299103
75785	Klhl24	kelch-like 24 (Drosophila)	51.79	46.896	48.9096	51.593	47.9732	47.2477	44.4558	46.02	49.7971	46.4242	2.33817	1.54007	1.16909	0.770033	0.919854	-0.120523	0.0217581	0.299139
12477	Ctla4	cytotoxic T-lymphocyte-associated protein 4	1.41008	1.35774	2.14526	1.19419	2.12693	2.49475	2.39971	1.75948	1.52682	2.19522	0.422425	0.329682	0.211213	0.164841	1.41946	0.505339	0.0218296	0.299904
227731	Slc25a25	solute carrier family 25 (mitochondrial carrier, phosphate carrier), member 25	4.12035	5.08643	3.68156	4.50727	3.0441	4.2524	2.94186	3.6697	4.3489	3.47702	0.596269	0.608867	0.298135	0.304433	0.787495	-0.344656	0.0219097	0.300434
22017	Tpmt	thiopurine methyltransferase	1.13965	0.990433	1.40469	1.06168	1.69798	1.37109	1.25554	1.72747	1.14911	1.51302	0.180953	0.235682	0.0904763	0.117841	1.30141	0.380075	0.0219132	0.300434
59057	Zfp191	zinc finger protein 191	10.3468	11.0896	11.3934	9.91875	11.8439	13.7557	12.6686	11.4048	10.6872	12.4182	0.675049	1.03414	0.337524	0.517072	1.14591	0.196497	0.0219157	0.300434
70226	2900002K06Rik	RIKEN cDNA 2900002K06 gene	1.39974	1.8407	2.58319	1.74695	2.69416	2.47646	3.2972	2.76974	1.89265	2.80939	0.497907	0.348165	0.248953	0.174082	1.46466	0.550568	0.0220387	0.301542
102141	Snx25	sorting nexin 25	5.68995	5.43592	5.87433	5.91241	4.90557	4.92631	4.48051	5.39439	5.72815	4.9267	0.217701	0.37339	0.10885	0.186695	0.848694	-0.236683	0.0220388	0.301542
76630	Stambpl1	STAM binding protein like 1	1.12629	1.59737	1.29646	1.27179	1.63145	2.10336	2.10034	1.71767	1.32298	1.88821	0.19774	0.249199	0.0988698	0.1246	1.40555	0.491138	0.0220442	0.301542
72007	Fndc3b	fibronectin type III domain containing 3B	13.2858	14.1198	12.357	13.7215	11.9357	12.4376	12.2484	12.5212	13.371	12.2857	0.756999	0.259746	0.378499	0.129873	0.905998	-0.14242	0.0221102	0.302
241274	Pnpla7	patatin-like phospholipase domain containing 7	8.6979	8.20361	7.4652	9.262	7.64393	6.65645	7.67194	7.35539	8.40718	7.33193	0.762455	0.4725	0.381227	0.23625	0.860221	-0.217221	0.0221163	0.302
235534	Acpl2	acid phosphatase-like 2	3.33217	2.9088	3.372	3.17475	3.73421	3.68461	4.14833	3.90604	3.19693	3.8683	0.210119	0.209415	0.105059	0.104707	1.1941	0.255922	0.0221255	0.302
18784	Pla2g5	phospholipase A2, group V	16.5902	14.4517	20.8455	14.5543	20.7705	19.8732	19.4694	20.2489	16.6104	20.0905	2.9902	0.553921	1.4951	0.27696	1.1948	0.256765	0.0222446	0.303407
20787	Srebf1	sterol regulatory element binding transcription factor 1	11.3287	11.6499	12.022	11.9105	11.7373	13.9308	14.7435	13.3923	11.7278	13.451	0.308366	1.27031	0.154183	0.635155	1.13069	0.177207	0.0223149	0.304146
208194	Exog	endo/exonuclease (5'-3'), endonuclease G-like	1.78264	1.65989	1.38679	1.88714	1.17492	1.57695	1.52061	1.31078	1.67912	1.39582	0.215884	0.186556	0.107942	0.0932778	0.818837	-0.288353	0.0223359	0.304203
23797	Akt3	thymoma viral proto-oncogene 3	8.63882	7.82288	8.48483	8.81039	7.41708	7.95417	7.99782	7.37817	8.43923	7.68681	0.431883	0.334772	0.215941	0.167386	0.898382	-0.1546	0.0223511	0.304203
22134	Tgoln1	trans-golgi network protein	37.2975	37.8278	33.4921	35.3945	33.6091	35.3474	33.5541	31.9093	36.003	33.605	1.97318	1.40403	0.986589	0.702016	0.920522	-0.119475	0.022396	0.304595
107003	A330093E20Rik	RIKEN cDNA A330093E20 gene	0.462774	0.391009	0.846852	0.457241	0.870569	0.545836	0.907255	1.05865	0.539469	0.845576	0.207499	0.215772	0.10375	0.107886	1.5508	0.633015	0.0225225	0.306096
67812	Ubxn4	UBX domain protein 4	16.8126	17.8699	15.0368	16.633	15.0824	16.3439	15.2643	14.4543	16.5881	15.2862	1.16932	0.785866	0.584659	0.392933	0.908528	-0.138396	0.0225457	0.306191
108960	Irak2	interleukin-1 receptor-associated kinase 2	4.53087	5.1534	3.78558	4.73907	3.94702	3.63125	3.51639	4.02115	4.55223	3.77895	0.572865	0.243351	0.286432	0.121675	0.818588	-0.28879	0.0226331	0.307019
16535	Kcnq1	potassium voltage-gated channel, subfamily Q, member 1	17.8152	17.7108	16.1726	14.1532	17.8484	18.5428	18.2876	20.7631	16.4629	18.8605	1.71316	1.30046	0.856578	0.65023	1.13068	0.177195	0.022639	0.307019
69786	Tprkb	Tp53rk binding protein	6.71023	5.84962	6.04432	5.49576	6.88201	7.52377	7.08266	7.26732	6.02498	7.18894	0.51015	0.273106	0.255075	0.136553	1.17759	0.235839	0.0227156	0.307838
56429	Dpt	dermatopontin	75.614	71.1293	73.0689	69.1626	66.4501	68.9304	65.7317	65.7334	72.2437	66.7114	2.7553	1.51751	1.37765	0.758753	0.911153	-0.134235	0.0227538	0.308136
226470	Zbtb41	zinc finger and BTB domain containing 41 homolog	4.86955	4.78345	4.4507	4.34962	4.0997	4.2422	4.21667	4.04983	4.61333	4.1521	0.252046	0.0921818	0.126023	0.0460909	0.887888	-0.17155	0.0228334	0.308992
22778	Ikzf1	IKAROS family zinc finger 1	0.719154	0.481764	0.878757	0.578595	0.917245	0.933055	1.207	0.786807	0.664568	0.961026	0.172883	0.17659	0.0864413	0.088295	1.42838	0.51438	0.0228628	0.309169
78787	Usp54	ubiquitin specific peptidase 54	6.25025	6.71739	7.55234	6.7296	7.93661	7.13047	7.38049	8.29003	6.81239	7.6844	0.541418	0.525866	0.270709	0.262933	1.11328	0.154821	0.0229673	0.310361
243373	AI854703	expressed sequence AI854703	0.277115	0.244594	0.36806	0.264023	0.457447	0.275782	0.432302	0.671828	0.288448	0.45934	0.0547306	0.162869	0.0273653	0.0814347	1.57495	0.655307	0.0230171	0.310736
70551	Tmtc4	transmembrane and tetratricopeptide repeat containing 4	3.57791	3.07374	3.10343	3.06103	3.65933	3.7787	3.56655	4.28125	3.20403	3.82146	0.249887	0.318592	0.124944	0.159296	1.1773	0.235483	0.0230278	0.310736
212442	Lactb2	lactamase, beta 2	8.81705	8.43881	8.88096	8.38315	9.76697	9.39441	9.98672	10.8755	8.62999	10.0059	0.255251	0.629188	0.127625	0.314594	1.14425	0.194406	0.0231731	0.312475
18046	Nfyc	nuclear transcription factor-Y gamma	15.508	16.1678	16.731	14.3437	17.316	16.6414	18.1897	18.4561	15.6876	17.6508	1.02596	0.830637	0.512979	0.415318	1.11036	0.151022	0.0231988	0.312599
238161	Akap6	A kinase (PRKA) anchor protein 6	32.6088	34.6969	34.3473	36.0574	30.1527	31.1718	32.9654	33.5006	34.4276	31.9476	1.41927	1.55683	0.709636	0.778417	0.915058	-0.128066	0.0232278	0.312767
230257	Rod1	ROD1 regulator of differentiation 1 (S. pombe)	8.80871	7.19378	7.99021	8.23541	7.41627	7.50138	7.48215	7.11863	8.05703	7.37961	0.669955	0.177763	0.334977	0.0888813	0.903845	-0.145853	0.0233244	0.313844
74190	1200009I06Rik	RIKEN cDNA 1200009I06 gene	0.93153	1.03495	1.10227	1.16543	1.2904	1.42335	1.51242	1.54138	1.05855	1.44188	0.100044	0.112792	0.050022	0.0563958	1.34272	0.425156	0.0233819	0.314371
225289	AW554918	expressed sequence AW554918	1.28369	1.48246	1.40085	1.39077	1.81703	1.73916	1.81158	1.55974	1.38944	1.73188	0.0815814	0.120124	0.0407907	0.0600621	1.22914	0.297649	0.0234298	0.314371
71960	Myh14	myosin, heavy polypeptide 14	26.2773	25.7619	25.6518	27.7539	25.2047	22.8589	24.388	24.4983	26.3612	24.2374	0.967668	0.987709	0.483834	0.493854	0.907082	-0.140695	0.0234378	0.314371
18030	Nfil3	nuclear factor, interleukin 3, regulated	8.66738	10.1243	6.86587	10.8658	5.428	9.45357	6.65782	5.98813	9.13086	6.88188	1.76466	1.78665	0.882331	0.893325	0.741266	-0.431936	0.0234485	0.314371
22097	Tsix	X (inactive)-specific transcript, antisense	0.244314	0.202957	0.274866	0.219079	0.350379	0.279689	0.457667	0.78045	0.235304	0.467046	0.0313893	0.221378	0.0156947	0.110689	1.96183	0.972203	0.0234566	0.314371
432467	Hnrnph3	heterogeneous nuclear ribonucleoprotein H3	25.5183	23.5042	19.5017	21.853	20.4713	19.3418	19.4821	19.5722	22.5943	19.7168	2.54891	0.511844	1.27446	0.255922	0.861058	-0.215817	0.023487	0.314371
20855	Stc1	stanniocalcin 1	1.43838	1.59847	1.15943	1.19015	1.04129	1.25778	0.796875	1.09517	1.34661	1.04778	0.209261	0.190912	0.104631	0.0954559	0.767364	-0.382016	0.0235099	0.314371
73230	Bmper	BMP-binding endothelial regulator	2.88777	3.06618	2.7737	2.58381	2.28716	2.71332	2.73825	2.01542	2.82787	2.43854	0.202387	0.349896	0.101193	0.174948	0.850066	-0.234353	0.0235107	0.314371
107932	Chd4	chromodomain helicase DNA binding protein 4	39.9713	39.8541	42.0006	40.4015	46.2795	43.2319	44.0276	44.4538	40.5569	44.4982	0.990875	1.29099	0.495438	0.645494	1.08266	0.114576	0.0235127	0.314371
13617	Ednra	endothelin receptor type A	21.7602	27.9938	18.7894	22.917	18.3834	18.9939	19.1821	17.1826	22.8651	18.4355	3.8357	0.902181	1.91785	0.45109	0.794406	-0.332051	0.0235411	0.314528
70829	Ccdc93	coiled-coil domain containing 93	9.29434	9.78379	8.64236	8.63909	8.492	8.03453	7.83916	8.44371	9.0899	8.20235	0.555822	0.317397	0.277911	0.158699	0.890323	-0.167599	0.0235897	0.314956
27416	Abcc5	ATP-binding cassette, sub-family C (CFTR/MRP), member 5	9.84778	8.62562	8.45802	9.10129	7.93406	7.987	8.23523	8.49935	9.00818	8.16391	0.622529	0.259317	0.311264	0.129658	0.894205	-0.161323	0.0236105	0.315012
66487	2010107H07Rik	RIKEN cDNA 2010107H07 gene	27.1795	25.3556	25.9426	27.4397	33.7977	38.0347	28.1512	30.8818	26.4793	32.7163	0.993887	4.22928	0.496944	2.11464	1.21869	0.285334	0.0236356	0.315125
15040	H2-T23	histocompatibility 2, T region locus 23	18.0434	11.3319	8.68731	12.5749	21.2251	16.1277	18.3608	16.5441	12.6594	18.0644	3.93846	2.31946	1.96923	1.15973	1.40964	0.49533	0.023754	0.316248
74183	2310042D19Rik	RIKEN cDNA 2310042D19 gene	152.534	163.952	138.08	160.036	135.905	141.83	142.209	142.587	153.65	140.633	11.4103	3.1669	5.70516	1.58345	0.902348	-0.148244	0.0237663	0.316248
67900	Mtfp1	mitochondrial fission process 1	80.856	88.3661	90.812	78.6504	89.4923	94.8195	97.6353	93.5945	84.6711	93.8854	5.83575	3.38221	2.91787	1.6911	1.09376	0.129296	0.0237699	0.316248
319154	Hist2h3b	histone cluster 2, H3b	3.76419	3.59845	2.87973	4.84556	1.01969	3.19666	2.98063	2.87532	3.77198	2.51807	0.812167	1.00784	0.406084	0.503919	0.656142	-0.60792	0.0238029	0.316466
16573	Kif5b	kinesin family member 5B	49.2603	51.038	45.1881	51.4438	44.3348	46.9898	48.3161	44.3036	49.2325	45.9861	2.85817	1.9995	1.42909	0.999752	0.920839	-0.118979	0.0238622	0.316673
29867	Cabp1	calcium binding protein 1	1.78157	2.5046	2.17138	2.66258	1.80979	1.85412	1.62358	1.34461	2.28003	1.65803	0.39032	0.231589	0.19516	0.115795	0.716221	-0.481523	0.0238702	0.316673
383295	Ypel5	yippee-like 5 (Drosophila)	11.3888	9.91162	12.6053	10.8142	13.4244	14.4632	12.0486	12.6532	11.18	13.1473	1.12809	1.04239	0.564043	0.521197	1.16075	0.21506	0.0238733	0.316673
71101	4933407H18Rik	RIKEN cDNA 4933407H18 gene	1.89214	1.60585	2.14513	1.72406	2.24248	1.89799	2.21018	2.22305	1.8418	2.14343	0.233862	0.164162	0.116931	0.0820812	1.14952	0.201037	0.0238949	0.316673
76737	Creld2	cysteine-rich with EGF-like domains 2	13.7468	14.9828	10.6055	12.2184	10.7845	10.5151	10.6603	10.7757	12.8884	10.6839	1.89597	0.125975	0.947986	0.0629876	0.817493	-0.290723	0.0239021	0.316673
67607	Zfp788	zinc finger protein 788	3.47296	3.31653	3.60437	3.43371	3.88352	4.54403	4.29604	4.01013	3.45689	4.18343	0.118665	0.295914	0.0593327	0.147957	1.19349	0.25519	0.0239784	0.317463
13134	Dach1	dachshund 1 (Drosophila)	4.22819	3.55106	4.35423	3.49056	4.37941	4.7566	4.57701	4.50933	3.90601	4.55559	0.44844	0.157101	0.22422	0.0785504	1.15141	0.203403	0.0240079	0.317503
278795	Lrrc10b	leucine rich repeat containing 10B	0.536301	0.776801	0.253265	0.857916	0.383377	0.105427	0.205152	0.266706	0.606071	0.240165	0.271977	0.116325	0.135988	0.0581625	0.390883	-1.35519	0.0240149	0.317503
380601	Fastkd5	FAST kinase domains 5	2.6879	2.50759	2.08206	2.43276	2.18161	2.05104	1.91611	2.13669	2.42758	2.07136	0.254018	0.116818	0.127009	0.0584091	0.841927	-0.248233	0.024065	0.317757
13717	Eln	elastin	12.8153	13.1927	12.9038	11.9343	11.2726	10.8009	13.0867	9.68909	12.7115	11.2123	0.542599	1.41498	0.271299	0.707492	0.870025	-0.200871	0.024098	0.317757
233813	Vwa3a	von Willebrand factor A domain containing 3A	1.9347	1.83717	2.02696	1.5239	1.52097	1.91492	1.35078	0.985012	1.83068	1.44292	0.218707	0.386025	0.109353	0.193012	0.777549	-0.362994	0.0240999	0.317757
338350	Acad12	acyl-Coenzyme A dehydrogenase family, member 12	44.7123	46.1663	43.8821	46.5388	40.0916	43.4254	43.0361	41.688	45.3249	42.0603	1.24345	1.50886	0.621725	0.754432	0.915	-0.128156	0.0241012	0.317757
15519	Hsp90aa1	heat shock protein 90, alpha (cytosolic), class A member 1	114.473	159.879	66.5153	125.633	64.246	82.1718	84.8089	62.2754	116.625	73.3755	38.5905	11.7566	19.2952	5.87832	0.618782	-0.692496	0.0241207	0.317793
19364	Rad51l3	RAD51-like 3 (S. cerevisiae)	1.77911	1.84701	2.02076	2.13019	2.36819	2.40338	2.2177	2.31171	1.94427	2.32524	0.160367	0.0810301	0.0801836	0.0405151	1.17945	0.238115	0.0241532	0.318
18415	Hspa4l	heat shock protein 4 like	26.6804	32.0257	22.0658	27.9718	20.2832	24.6173	23.9217	21.1947	27.1859	22.5042	4.10333	2.09143	2.05167	1.04572	0.815316	-0.294569	0.0243391	0.320225
77996	D730039F16Rik	RIKEN cDNA D730039F16 gene	0.160597	0.290768	0.284403	0.181344	0.362536	0.426198	0.483786	0.463221	0.229278	0.433935	0.0679082	0.0532304	0.0339541	0.0266152	1.86552	0.899577	0.0243782	0.320518
547176	Zc3h12b	zinc finger CCCH-type containing 12B	0.147122	0.199779	0.175865	0.0467238	0.236634	0.325366	0.205769	0.329241	0.142372	0.274252	0.0673015	0.0625604	0.0336507	0.0312802	1.90297	0.928251	0.0244102	0.320716
20747	Spop	speckle-type POZ protein	76.3985	75.4131	79.0097	70.5024	85.4616	82.741	82.6105	80.6511	75.3309	82.866	3.55876	1.97681	1.77938	0.988407	1.08559	0.118484	0.0244705	0.321085
244421	Lonrf1	LON peptidase N-terminal domain and ring finger 1	6.01511	5.91859	5.63844	6.21435	5.48125	5.32105	4.67572	5.45021	5.94662	5.23206	0.239533	0.377324	0.119766	0.188662	0.868028	-0.204186	0.024483	0.321085
22630	Ywhaq	tyrosine 3-monooxygenase/tryptophan 5-monooxygenase activation protein, theta polypeptide	29.9151	32.0516	31.6304	30.5758	28.3036	28.6945	28.474	27.9162	31.0432	28.3471	0.975172	0.328839	0.487586	0.16442	0.90068	-0.150913	0.0244891	0.321085
78785	Clip4	CAP-GLY domain containing linker protein family, member 4	57.8148	59.7906	54.8962	54.4136	61.8501	63.0481	61.2964	63.3524	56.7288	62.3868	2.53461	0.974109	1.2673	0.487055	1.08485	0.117498	0.0246366	0.322796
93736	Aff4	AF4/FMR2 family, member 4	15.0492	15.1382	13.9917	15.2353	13.3911	13.8836	13.9693	13.8782	14.8536	13.7806	0.579603	0.262946	0.289802	0.131473	0.914935	-0.128258	0.0247832	0.324492
53885	Nphp1	nephronophthisis 1 (juvenile) homolog (human)	5.28472	5.02705	5.70255	4.98577	6.91687	6.97607	5.11415	6.50358	5.25002	6.37767	0.329411	0.868171	0.164706	0.434085	1.19929	0.262186	0.024826	0.324682
13025	Ctla2b	cytotoxic T lymphocyte-associated protein 2 beta	7.85339	8.90052	5.13515	8.05793	5.93223	5.67802	5.75196	5.22741	7.48675	5.64741	1.63192	0.29966	0.815959	0.14983	0.743275	-0.428032	0.0248376	0.324682
85031	Pla1a	phospholipase A1 member A	13.8877	12.7027	14.4232	13.5137	12.2288	11.5919	11.0896	12.8899	13.6318	11.9501	0.723186	0.780949	0.361593	0.390474	0.865368	-0.208615	0.0248491	0.324682
15006	H2-Q1	histocompatibility 2, Q region locus 1	8.98897	5.01535	4.61317	7.06894	10.8086	9.57457	8.31569	8.53912	6.42161	9.30949	2.02142	1.13998	1.01071	0.569991	1.43177	0.517802	0.0249098	0.325252
64213	St7	suppression of tumorigenicity 7	7.07553	7.86651	6.43149	6.74125	5.63406	6.55251	6.30396	6.03677	7.02869	6.13182	0.61736	0.393026	0.30868	0.196513	0.859964	-0.217652	0.0249703	0.325817
332110	Mapk15	mitogen-activated protein kinase 15	0.0320638	0.104496	0.204416	0.135773	0	0	0.0551943	0.0191346	0.119187	0.0185822	0.0715202	0.0260215	0.0357601	0.0130107	0.153197	-2.70654	0.0250217	0.325929
29805	Znhit2-ps	zinc finger, HIT domain containing 2, pseudogene	7.55152	7.83056	9.06592	8.09799	6.84096	7.37422	7.13262	6.3208	8.1365	6.91715	0.658559	0.453424	0.329279	0.226712	0.838501	-0.254116	0.0250232	0.325929
18476	Pafah1b3	platelet-activating factor acetylhydrolase, isoform 1b, subunit 3	1.92051	1.54542	1.58716	1.50599	2.98663	2.7686	2.32641	2.07996	1.63977	2.5404	0.190073	0.411904	0.0950366	0.205952	1.52982	0.61336	0.0250304	0.325929
78558	Htra3	HtrA serine peptidase 3	48.4506	46.7614	46.3102	41.869	41.9821	42.1294	45.2407	40.2306	45.8478	42.3957	2.80795	2.08355	1.40398	1.04177	0.912416	-0.132237	0.0251276	0.326969
280411	Lix1l	Lix1-like	17.2158	16.3978	19.7865	18.4861	19.6434	19.5494	20.9951	20.7832	17.9715	20.2428	1.48396	0.752333	0.741982	0.376167	1.11136	0.152323	0.0251838	0.327476
12832	Col5a2	collagen, type V, alpha 2	9.37369	9.05488	8.68767	8.17621	7.41884	9.1031	8.43827	7.53113	8.82311	8.12283	0.514356	0.79711	0.257178	0.398555	0.907862	-0.139454	0.0252759	0.328447
76482	3110002H16Rik	RIKEN cDNA 3110002H16 gene	13.8358	12.9778	14.2997	12.3329	14.9999	13.8335	15.1106	16.1145	13.3615	15.0147	0.87759	0.93349	0.438795	0.466745	1.10941	0.14979	0.0253526	0.329118
433406	Gm13363	predicted gene 13363	21.0945	21.3702	22.225	24.0959	19.8707	22.1016	20.8726	19.6853	22.1964	20.6326	1.35469	1.10956	0.677345	0.55478	0.9164	-0.125951	0.0253661	0.329118
78806	4930555I21Rik	RIKEN cDNA 4930555I21 gene	0.234012	0.254215	0.0828831	0.198184	0.0176089	0.0920046	0.0671376	0.108617	0.192323	0.0713421	0.0765506	0.0396708	0.0382753	0.0198354	0.364628	-1.4555	0.0254007	0.329118
103554	Psme4	proteasome (prosome, macropain) activator subunit 4	74.8804	75.501	80.4011	72.6658	85.3407	86.3885	79.2241	82.6021	75.8621	83.3888	3.26153	3.2027	1.63076	1.60135	1.08466	0.117237	0.025403	0.329118
100044509	Gm14378	predicted gene 14378	1.20888	1.68846	2.14083	1.60882	2.41709	1.5277	2.57642	2.74827	1.66175	2.31737	0.382151	0.543537	0.191076	0.271768	1.37689	0.461413	0.0254142	0.329118
234421	Cib3	calcium and integrin binding family member 3	1.43692	0.93658	0.712504	0.649022	1.49212	1.8643	2.80329	1.25767	0.933756	1.85435	0.3574	0.680152	0.1787	0.340076	1.95953	0.970506	0.0254407	0.329235
70428	Polr3b	polymerase (RNA) III (DNA directed) polypeptide B	5.76552	5.34465	5.74496	5.71828	6.29071	6.41499	6.78188	6.46846	5.64335	6.48901	0.200074	0.20896	0.100037	0.10448	1.13437	0.181889	0.0255271	0.330129
76969	Chst1	carbohydrate (keratan sulfate Gal-6) sulfotransferase 1	2.86112	2.50655	2.77039	3.00929	2.53143	2.28605	1.90649	2.32705	2.78684	2.26275	0.211215	0.260632	0.105607	0.130316	0.801467	-0.319285	0.0255707	0.330391
21429	Ubtf	upstream binding transcription factor, RNA polymerase I	20.0354	19.2753	18.2103	18.0911	17.5101	18.202	17.1557	16.9512	18.903	17.4548	0.923774	0.54909	0.461887	0.274545	0.910975	-0.134517	0.0255834	0.330391
66151	Prr13	proline rich 13	21.5005	22.2627	19.4747	21.5348	18.721	20.3114	19.9355	17.5184	21.1932	19.1216	1.19835	1.26607	0.599173	0.633034	0.889486	-0.168955	0.0255997	0.330391
13616	Edn3	endothelin 3	0.480363	1.13442	0.39945	0.83132	0.33946	0.369509	0.359518	0.274201	0.711388	0.335672	0.338633	0.0428431	0.169316	0.0214216	0.463561	-1.10917	0.025675	0.33052
228889	Ddx27	DEAD (Asp-Glu-Ala-Asp) box polypeptide 27	8.06965	8.58475	6.824	8.53256	6.58065	6.88508	7.68526	6.9386	8.00274	7.0224	0.819219	0.469186	0.409609	0.234593	0.864842	-0.209492	0.0256962	0.33052
20305	Ccl6	chemokine (C-C motif) ligand 6	12.1095	14.6529	8.74582	12.1532	9.36828	7.62434	9.792	8.3838	11.9154	8.7921	2.4245	0.976754	1.21225	0.488377	0.727325	-0.459328	0.0256987	0.33052
73635	1700113I22Rik	RIKEN cDNA 1700113I22 gene	19.357	19.6937	19.7127	16.4292	17.412	16.3366	16.2959	16.1015	18.7982	16.5365	1.58772	0.592577	0.79386	0.296288	0.868339	-0.203669	0.0257071	0.33052
20181	Rxra	retinoid X receptor alpha	24.7556	23.4594	23.4327	23.1943	22.1839	21.4938	21.2767	22.1635	23.7105	21.7795	0.706871	0.463846	0.353435	0.231923	0.906436	-0.141723	0.0257151	0.33052
226250	Afap1l2	actin filament associated protein 1-like 2	1.67047	1.20429	1.38769	1.69765	1.18271	1.18217	1.32013	1.14188	1.49002	1.20672	0.236493	0.0779829	0.118246	0.0389914	0.798929	-0.323861	0.0257194	0.33052
16337	Insr	insulin receptor	28.2923	27.6807	26.4562	31.1874	25.6428	24.8815	26.1559	26.9148	28.4042	25.8987	2.0064	0.856118	1.0032	0.428059	0.899206	-0.153276	0.0257444	0.33052
64296	Abhd8	abhydrolase domain containing 8	15.2448	15.6126	17.424	14.8645	17.2282	16.4918	18.1388	19.0138	15.7865	17.7181	1.13359	1.09539	0.566796	0.547696	1.10769	0.147556	0.0257492	0.33052
15284	Hlx	H2.0-like homeobox	7.72459	5.44819	5.60455	7.78683	5.07517	5.81339	5.18485	5.34941	6.64104	5.3557	1.28894	0.325274	0.644472	0.162637	0.795327	-0.33038	0.0257788	0.330676
230787	BC013712	cDNA sequence BC013712	2.38574	1.48097	1.65549	1.89677	2.37408	2.79959	2.61913	2.15013	1.85474	2.48573	0.392909	0.283665	0.196454	0.141832	1.32249	0.40326	0.02581	0.330853
69773	1810026J23Rik	RIKEN cDNA 1810026J23 gene	27.0763	27.2296	28.9151	26.1051	30.9361	29.5645	29.8237	30.5341	27.3315	30.2146	1.16726	0.63195	0.583632	0.315975	1.09097	0.125608	0.0258623	0.331299
13204	Dhx15	DEAH (Asp-Glu-Ala-His) box polypeptide 15	21.6188	21.2346	20.6521	22.0322	19.8782	20.5373	19.2469	19.4323	21.3844	19.7737	0.586899	0.57388	0.293449	0.28694	0.912027	-0.132852	0.0258908	0.331314
243529	H1fx	H1 histone family, member X	0.582705	0.443107	1.30022	0.641536	1.53904	1.34022	1.30398	0.973669	0.741892	1.28923	0.381407	0.234379	0.190703	0.117189	1.71852	0.781169	0.0258996	0.331314
214951	Rhbdl1	rhomboid, veinlet-like 1 (Drosophila)	3.00793	2.74479	3.11085	3.15878	3.42227	3.97355	4.45293	3.87728	3.00559	3.93151	0.184902	0.422656	0.0924512	0.211328	1.28977	0.367119	0.0259169	0.331314
14257	Flt4	FMS-like tyrosine kinase 4	6.04101	6.73523	5.91211	6.86634	5.6343	5.34396	6.31233	5.39496	6.38867	5.67139	0.481748	0.445645	0.240874	0.222823	0.875078	-0.192516	0.0259333	0.331314
65964	B230120H23Rik	RIKEN cDNA B230120H23 gene	47.9179	48.8698	49.8978	49.7188	45.1288	46.7872	47.46	44.7517	49.1011	46.0319	0.907317	1.2993	0.453658	0.649652	0.924616	-0.113073	0.0259628	0.331467
232944	Mark4	MAP/microtubule affinity-regulating kinase 4	12.8478	11.5465	12.5454	12.8295	11.2426	10.3718	10.28	11.8522	12.4423	10.9366	0.613047	0.748804	0.306524	0.374402	0.867588	-0.204918	0.0260105	0.331659
98396	Slc41a1	solute carrier family 41, member 1	19.6406	18.8116	20.982	18.0618	20.9366	19.6651	22.9052	21.9043	19.374	21.3528	1.25097	1.3827	0.625486	0.691351	1.08782	0.121438	0.0260263	0.331659
235134	Nfrkb	nuclear factor related to kappa B binding protein	3.32138	3.32155	3.79668	3.73694	4.25507	3.71245	3.84943	4.42929	3.54414	4.06156	0.258273	0.336426	0.129137	0.168213	1.13103	0.17764	0.026067	0.331659
217737	Ahsa1	AHA1, activator of heat shock protein ATPase homolog 1 (yeast)	99.3882	118.001	76.9122	98.3057	71.0233	77.5522	85.4622	79.0075	98.1519	78.2613	16.7996	5.92452	8.39979	2.96226	0.785602	-0.34813	0.0260891	0.331659
12896	Cpt2	carnitine palmitoyltransferase 2	114.128	112.853	124.653	114.541	103.132	112.234	110.627	109.391	116.544	108.846	5.45347	3.98322	2.72674	1.99161	0.921306	-0.118248	0.0261034	0.331659
74149	Zfp946	zinc finger protein 946	1.90932	2.14329	1.623	1.58106	2.57173	2.32708	2.17286	2.11426	1.81417	2.29648	0.263478	0.204276	0.131739	0.102138	1.249	0.320777	0.0261177	0.331659
434246	Trim72	tripartite motif-containing 72	238.746	251.362	240.912	229.648	233.756	220.3	219.643	217.8	240.167	222.875	8.91723	7.33079	4.45862	3.6654	0.915622	-0.127176	0.0261353	0.331659
268567	Tmem229b	transmembrane protein 229B	1.16347	0.943357	1.03916	1.04246	1.4103	1.40213	1.4005	1.06664	1.04711	1.31989	0.0901658	0.168889	0.0450829	0.0844445	1.24382	0.314782	0.0261356	0.331659
12721	Coro1a	coronin, actin binding protein 1A	9.22242	7.95594	9.38754	8.63084	11.4417	8.7753	10.1055	10.3367	8.79919	10.1648	0.649278	1.09457	0.324639	0.547285	1.14101	0.190306	0.0261429	0.331659
72147	Zbtb46	zinc finger and BTB domain containing 46	3.89869	3.88233	3.97903	4.53271	3.26565	3.93289	3.66465	3.52053	4.07319	3.59593	0.309246	0.278707	0.154623	0.139353	0.870097	-0.200752	0.0261603	0.331659
70727	Rasgef1a	RasGEF domain family, member 1A	0.745811	1.01794	0.711183	0.874555	0.647546	0.609005	0.559619	0.559198	0.837373	0.593842	0.139397	0.0427609	0.0696985	0.0213805	0.698883	-0.516876	0.0261702	0.331659
22410	Wnt10b	wingless related MMTV integration site 10b	0.111151	0.150933	0.118103	0.164733	0.0376373	0	0	0.0663312	0.13623	0.0259921	0.0257302	0.0322182	0.0128651	0.0161091	0.189162	-2.4023	0.026196	0.33169
71900	Tmem106b	transmembrane protein 106B	34.3502	31.2585	33.2446	32.4085	31.2975	31.4127	28.9082	30.4207	32.8154	30.5098	1.30758	1.15598	0.653788	0.57799	0.91752	-0.124189	0.0262077	0.33169
66315	Senp7	SUMO1/sentrin specific peptidase 7	2.94961	2.94994	3.25847	3.01347	3.43232	3.9346	3.78792	3.38774	3.04287	3.63564	0.146835	0.267931	0.0734175	0.133965	1.17829	0.236689	0.0262437	0.331749
320484	Rasal3	RAS protein activator like 3	0.403916	0.40222	0.268237	0.342074	0.569883	0.714619	0.46353	0.522261	0.354112	0.567573	0.0640681	0.107247	0.032034	0.0536235	1.57998	0.659907	0.0262473	0.331749
252876	Gin1	gypsy retrotransposon integrase 1	3.36553	3.82076	3.54382	2.9016	3.55232	4.77423	4.2537	4.48731	3.40793	4.26689	0.386032	0.521781	0.193016	0.260891	1.23455	0.30398	0.0262821	0.331967
52323	Klhl7	kelch-like 7 (Drosophila)	20.1522	18.9495	21.2592	21.9146	17.9768	20.1272	18.5883	19.4725	20.5689	19.0412	1.30174	0.949298	0.650872	0.474649	0.913004	-0.131307	0.0263121	0.332124
12527	Cd9	CD9 antigen	24.5041	27.0143	21.8996	25.237	21.9039	23.6055	23.1013	20.7266	24.6638	22.3343	2.12288	1.28767	1.06144	0.643836	0.89256	-0.163979	0.0263505	0.332388
27426	Nagpa	N-acetylglucosamine-1-phosphodiester alpha-N-acetylglucosaminidase	7.93262	7.85569	6.86877	9.11211	6.63364	7.56008	6.84642	6.9832	7.9423	7.00584	0.918062	0.396503	0.459031	0.198252	0.869301	-0.202073	0.0263916	0.3324
67287	Parp6	poly (ADP-ribose) polymerase family, member 6	8.89909	9.85506	7.98687	9.10976	7.8406	8.67477	7.77094	7.90157	8.96269	8.04697	0.769034	0.421922	0.384517	0.210961	0.88504	-0.176186	0.0263993	0.3324
50918	Myadm	myeloid-associated differentiation marker	72.2489	67.4884	71.5914	66.3666	62.9808	68.3444	64.8459	63.7045	69.4238	64.9689	2.93099	2.3777	1.4655	1.18885	0.923318	-0.115101	0.026404	0.3324
74178	Stk40	serine/threonine kinase 40	32.1677	36.5641	30.382	33.0115	26.4524	32.1849	31.7975	27.9485	33.0313	29.5958	2.59776	2.83701	1.29888	1.4185	0.882872	-0.179724	0.0264555	0.33268
15482	Hspa1l	heat shock protein 1-like	6.55988	12.276	3.92073	6.72739	3.08896	4.30688	3.06563	3.3795	7.371	3.46024	3.51356	0.582206	1.75678	0.291103	0.461597	-1.1153	0.0264614	0.33268
21331	T2	brachyury 2	0.458917	0.191744	0.187547	0.179379	0.430328	0.562105	0.455755	0.589867	0.254397	0.509514	0.136444	0.078279	0.0682218	0.0391395	1.98114	0.986329	0.0266399	0.334702
98496	Pid1	phosphotyrosine interaction domain containing 1	6.40411	6.02434	6.33624	7.03497	5.54703	6.48621	5.87146	5.248	6.44992	5.78818	0.423642	0.530446	0.211821	0.265223	0.884662	-0.176801	0.0266833	0.334958
13516	Epyc	epiphycan	1.00565	0.585249	1.10671	0.942928	1.21617	1.52504	1.7002	1.20027	0.910134	1.41042	0.226856	0.244271	0.113428	0.122135	1.52936	0.612928	0.0266956	0.334958
50523	Lats2	large tumor suppressor 2	14.8858	16.3767	13.5083	14.7582	13.6427	13.7793	13.0903	13.6176	14.8823	13.5325	1.17424	0.303256	0.587118	0.151628	0.896695	-0.157311	0.0268028	0.336081
14266	Aff2	AF4/FMR2 family, member 2	0.496611	0.599426	0.674249	0.689279	0.943564	1.02505	0.831114	0.699741	0.614891	0.874868	0.0881027	0.141255	0.0440514	0.0706274	1.40225	0.487748	0.0269065	0.337158
14695	Gnb3	guanine nucleotide binding protein (G protein), beta 3	7.24094	8.30306	6.98146	7.09758	6.17513	7.23577	5.97256	6.3617	7.40576	6.43629	0.607539	0.556172	0.30377	0.278086	0.856799	-0.222972	0.026985	0.337918
80912	Pum1	pumilio 1 (Drosophila)	18.4585	18.4262	18.5883	18.8152	16.4724	16.9465	17.4139	17.5718	18.5721	17.1011	0.176596	0.496175	0.0882979	0.248088	0.908251	-0.138837	0.0270154	0.338076
15387	Hnrnpk	heterogeneous nuclear ribonucleoprotein K	69.9237	68.687	78.3861	68.8624	79.7291	79.651	78.0089	78.378	71.4648	78.9417	4.64645	0.877706	2.32322	0.438853	1.09009	0.124441	0.0270625	0.338442
23967	Osr1	odd-skipped related 1 (Drosophila)	1.75402	1.90545	1.83104	1.98063	2.06316	2.39551	3.09881	2.40568	1.86779	2.49079	0.0973731	0.435464	0.0486866	0.217732	1.31393	0.393894	0.0271206	0.33882
19713	Ret	ret proto-oncogene	0.932817	0.896158	0.984421	0.832991	0.704789	0.684846	0.917566	0.700577	0.911597	0.751945	0.0636945	0.110747	0.0318473	0.0553737	0.813855	-0.297156	0.0271284	0.33882
170721	Papln	papilin, proteoglycan-like sulfated glycoprotein	6.36513	7.03756	6.67309	7.37912	6.13071	5.23028	6.23324	6.35616	6.86373	5.9876	0.439998	0.513221	0.219999	0.256611	0.860423	-0.216883	0.0272238	0.33966
268930	Pkmyt1	protein kinase, membrane associated tyrosine/threonine 1	2.85288	2.7365	2.99908	2.64742	2.11704	2.79218	2.22036	2.10096	2.80897	2.30764	0.152118	0.327331	0.0760592	0.163665	0.810139	-0.303758	0.0272315	0.33966
213989	Tmem82	transmembrane protein 82	10.9928	10.1522	7.47927	9.41121	8.31692	7.63113	6.90918	7.91865	9.50887	7.69397	1.49941	0.59397	0.749707	0.296985	0.79843	-0.324763	0.0272656	0.339719
108153	Adamts7	a disintegrin-like and metallopeptidase (reprolysin type) with thrombospondin type 1 motif, 7	6.73701	5.59585	7.93328	5.38202	6.68697	8.39676	8.89701	8.62111	6.41204	8.15046	1.17571	0.996884	0.587854	0.498442	1.25488	0.327551	0.0272721	0.339719
231876	Lmtk2	lemur tyrosine kinase 2	12.4544	12.6431	10.4701	11.9686	10.8518	11.0241	10.8836	10.7276	11.884	10.8718	0.984554	0.12184	0.492277	0.0609201	0.902156	-0.148552	0.0273191	0.34008
269470	Wdr3	WD repeat domain 3	5.77673	6.31466	4.8529	6.19179	5.15918	5.39762	4.98754	4.79399	5.78402	5.08458	0.66204	0.25653	0.33102	0.128265	0.866425	-0.206853	0.0273671	0.340455
106877	Afap1l1	actin filament associated protein 1-like 1	46.9898	46.9374	46.0645	41.3046	49.3723	48.2599	50.6487	50.2346	45.3241	49.6289	2.71302	1.05626	1.35651	0.528128	1.08056	0.11178	0.0274157	0.340662
442801	Arhgef15	Rho guanine nucleotide exchange factor (GEF) 15	22.2187	21.1949	23.211	21.9847	20.8127	20.0123	20.5916	19.965	22.1523	20.3454	0.830648	0.422154	0.415324	0.211077	0.906287	-0.141959	0.027433	0.340662
17171	Mas1	MAS1 oncogene	0.575076	0.407428	0.77045	0.508204	0.897449	0.707785	0.882329	0.865427	0.56529	0.838248	0.153151	0.0879529	0.0765755	0.0439764	1.46613	0.552011	0.0274377	0.340662
52552	Parp8	poly (ADP-ribose) polymerase family, member 8	4.9699	5.22479	5.1317	5.32911	5.95794	6.13374	6.22661	6.01545	5.16387	6.08344	0.152398	0.120277	0.0761988	0.0601385	1.16174	0.216287	0.0274771	0.340929
19243	Ptp4a1	protein tyrosine phosphatase 4a1	16.0216	16.7372	17.1033	18.2395	15.7121	16.8908	15.8665	14.9455	17.0254	15.8537	0.925725	0.800158	0.462863	0.400079	0.91808	-0.123308	0.0275066	0.340968
74159	Acbd5	acyl-Coenzyme A binding domain containing 5	9.24621	8.31726	9.3817	8.94174	10.0983	10.7874	10.4293	9.85656	8.97173	10.2929	0.473513	0.404723	0.236756	0.202361	1.1319	0.178744	0.0275391	0.340968
14960	H2-Aa	histocompatibility 2, class II antigen A, alpha	98.2953	43.769	44.7176	60.1546	129.726	88.4897	90.0829	87.8509	61.7341	99.0375	25.5051	20.4808	12.7525	10.2404	1.58719	0.666472	0.0275392	0.340968
106952	Arap3	ArfGAP with RhoGAP domain, ankyrin repeat and PH domain 3	16.4472	15.6953	14.848	16.8877	15.3609	14.8047	13.9254	14.8273	15.9696	14.7296	0.895208	0.59453	0.447604	0.297265	0.909888	-0.136239	0.0275523	0.340968
80911	Acox3	acyl-Coenzyme A oxidase 3, pristanoyl	8.29072	8.80255	9.8232	8.95556	9.9476	10.157	9.81506	10.6234	8.96801	10.1358	0.637076	0.35426	0.318538	0.17713	1.11503	0.157082	0.0276555	0.342023
68180	Hyi	hydroxypyruvate isomerase homolog (E. coli)	5.40727	5.51149	2.76635	3.22253	2.3961	2.83458	2.29828	2.8285	4.22691	2.58936	1.4359	0.282488	0.717949	0.141244	0.604246	-0.726792	0.0277207	0.342605
19700	Rem1	rad and gem related GTP binding protein 1	5.48186	4.94861	5.45557	5.72146	6.0916	6.07873	7.30989	6.77316	5.40187	6.56335	0.324993	0.594067	0.162496	0.297033	1.19849	0.261221	0.0277454	0.342687
77422	C330018D20Rik	RIKEN cDNA C330018D20 gene	9.43764	9.8345	9.70095	9.75194	8.51036	8.34867	8.47609	8.7389	9.68126	8.5185	0.17148	0.162565	0.0857401	0.0812824	0.867969	-0.204284	0.0277944	0.343069
14611	Gja3	gap junction protein, alpha 3	8.37682	8.2424	9.22699	8.02285	10.3362	8.53537	10.2675	10.2598	8.46727	9.8497	0.527075	0.876895	0.263537	0.438447	1.14848	0.199721	0.0278136	0.343082
12845	Comp	cartilage oligomeric matrix protein	7.47394	6.76136	7.39935	8.36031	6.40903	6.18282	7.2012	6.50002	7.49874	6.57327	0.657401	0.439351	0.3287	0.219676	0.864533	-0.210007	0.027865	0.343348
21922	Clec3b	C-type lectin domain family 3, member b	65.6262	60.11	65.9528	62.7106	54.5833	60.5923	64.3231	55.8043	63.5999	58.8258	2.74542	4.48957	1.37271	2.24479	0.912315	-0.132396	0.0278713	0.343348
15200	Hbegf	heparin-binding EGF-like growth factor	10.4485	10.3032	10.4653	13.4607	9.49353	9.49643	9.41906	9.78058	11.1694	9.5474	1.52927	0.159527	0.764633	0.0797636	0.84264	-0.247011	0.0279796	0.344458
54720	Rcan1	regulator of calcineurin 1	52.944	63.1749	34.0577	60.2301	35.2365	44.1699	40.8289	34.8225	52.6017	38.7645	13.0892	4.52646	6.5446	2.26323	0.725269	-0.463412	0.0280256	0.344801
11972	Atp6v0d1	ATPase, H+ transporting, lysosomal V0 subunit D1	26.0621	25.3603	26.9603	30.1422	23.352	23.969	25.1655	25.9674	27.1312	24.6135	2.11142	1.17537	1.05571	0.587685	0.894618	-0.160656	0.0281287	0.345845
78330	Ndufv3	NADH dehydrogenase (ubiquinone) flavoprotein 3	135.72	139.986	142.085	131.835	128.78	127.306	127.506	125.852	137.406	127.361	4.56198	1.19938	2.28099	0.59969	0.91449	-0.128961	0.0282443	0.347041
236915	Arhgef9	CDC42 guanine nucleotide exchange factor (GEF) 9	3.7288	3.99705	5.07717	4.03625	5.07559	4.69661	5.22848	4.76728	4.20982	4.94199	0.594158	0.252101	0.297079	0.12605	1.15855	0.212322	0.0282653	0.347074
11520	Plin2	perilipin 2	33.8767	34.5213	31.9884	32.3005	27.7618	33.7102	33.1938	28.1622	33.1717	30.707	1.22168	3.18086	0.610838	1.59043	0.91252	-0.132072	0.0283065	0.347164
68572	Ict1	immature colon carcinoma transcript 1	34.4826	36.6352	38.9686	35.9862	42.8798	42.0639	41.2893	40.9549	36.5182	41.797	1.86591	0.858399	0.932953	0.4292	1.12918	0.175271	0.0283093	0.347164
99003	Qser1	glutamine and serine rich 1	12.8926	12.5744	12.2185	12.496	11.1418	12.4241	11.5538	11.6664	12.5454	11.6965	0.277327	0.534877	0.138664	0.267438	0.919522	-0.121045	0.0283288	0.347179
664994	Isoc2a	isochorismatase domain containing 2a	34.0443	37.1689	37.2021	37.5587	33.2729	30.9219	31.8987	34.2459	36.4935	32.5848	1.64229	1.46843	0.821145	0.734214	0.880823	-0.183077	0.0283782	0.347245
73656	Ms4a6c	membrane-spanning 4-domains, subfamily A, member 6C	5.6026	5.25632	3.27717	4.74481	4.1775	3.10384	3.14169	3.17458	4.72023	3.3994	1.02453	0.519538	0.512265	0.259769	0.710795	-0.492494	0.0283862	0.347245
67681	Mrpl18	mitochondrial ribosomal protein L18	78.4672	73.1841	82.0039	74.9786	87.1396	90.6481	81.5322	86.144	77.1584	86.366	3.9046	3.75719	1.9523	1.87859	1.10461	0.143538	0.0283891	0.347245
50709	Hist1h1e	histone cluster 1, H1e	5.57622	4.69988	4.32457	5.64525	4.08023	4.02562	4.57876	4.34132	5.06148	4.25648	0.653079	0.255226	0.326539	0.127613	0.829355	-0.269938	0.0284968	0.348117
58996	Arhgap23	Rho GTPase activating protein 23	7.4487	7.40099	7.79395	7.01986	6.66702	6.77002	6.99743	6.41699	7.41587	6.71286	0.316791	0.240754	0.158395	0.120377	0.893091	-0.163121	0.0284971	0.348117
12912	Creb1	cAMP responsive element binding protein 1	5.40128	4.97347	4.47417	4.74857	4.33475	4.95357	4.5856	4.06093	4.89937	4.48371	0.391976	0.37951	0.195988	0.189755	0.90251	-0.147985	0.028558	0.348347
107723	Slc12a6	solute carrier family 12, member 6	12.9279	13.8144	12.5162	13.6721	11.9287	11.9646	12.2737	12.4635	13.2327	12.1576	0.615842	0.256061	0.307921	0.128031	0.906002	-0.142414	0.0285756	0.348347
218763	Lrrc3b	leucine rich repeat containing 3B	20.839	18.1833	17.2307	16.0698	18.8844	21.4354	21.7863	21.268	18.0807	20.8435	2.03181	1.32384	1.0159	0.66192	1.13752	0.185896	0.0285833	0.348347
18771	Pknox1	Pbx/knotted 1 homeobox	4.10705	4.13	3.25821	3.93652	3.25125	3.51041	3.51103	3.3121	3.85794	3.3962	0.409033	0.134553	0.204516	0.0672765	0.867861	-0.204464	0.0285894	0.348347
56380	Arid3b	AT rich interactive domain 3B (BRIGHT-like)	1.06216	0.905336	0.833427	1.07945	1.38332	1.21426	1.06891	1.3945	0.970093	1.26525	0.120147	0.154701	0.0600737	0.0773507	1.28723	0.364273	0.028634	0.348421
236727	Slc9a7	solute carrier family 9 (sodium/hydrogen exchanger), member 7	0.776987	0.980203	0.665795	0.933972	1.12029	1.1086	1.16492	1.33121	0.839239	1.18126	0.144687	0.102873	0.0723437	0.0514363	1.38686	0.471818	0.0286353	0.348421
212647	Aldh4a1	aldehyde dehydrogenase 4 family, member A1	38.4395	29.8558	29.2806	28.9614	27.7188	26.5637	26.5122	26.8031	31.6343	26.8994	4.55188	0.560732	2.27594	0.280366	0.839624	-0.252185	0.0286506	0.348421
67149	Nkain1	Na+/K+ transporting ATPase interacting 1	10.815	10.4842	12.2387	10.7815	9.7383	9.69582	9.74671	10.1297	11.0799	9.82762	0.786716	0.202591	0.393358	0.101295	0.875348	-0.192071	0.0287696	0.349642
381218	4430402I18Rik	RIKEN cDNA 4430402I18 gene	5.34864	4.81076	6.53873	5.0168	6.93293	5.74901	6.13806	6.79565	5.42873	6.40391	0.77246	0.557641	0.38623	0.278821	1.1654	0.220822	0.0288413	0.350269
268902	Robo2	roundabout homolog 2 (Drosophila)	0.0769022	0.0501247	0.0571987	0.0716409	0.130201	0.190481	0.099284	0.105553	0.0639666	0.13138	0.0124315	0.0415991	0.00621575	0.0207995	2.02518	1.01805	0.0288581	0.350269
56187	Rabggta	Rab geranylgeranyl transferase, a subunit	8.69815	7.36394	7.20273	7.16065	8.91825	8.21034	8.46931	9.20709	7.60637	8.70125	0.733111	0.446376	0.366556	0.223188	1.12942	0.175582	0.0289419	0.35077
56458	Foxo1	forkhead box O1	9.0395	9.15392	9.46279	9.08088	8.47695	8.14437	8.5765	8.1416	9.18427	8.33485	0.191609	0.225251	0.0958046	0.112625	0.895338	-0.159496	0.0289514	0.35077
68092	Ncbp2	nuclear cap binding protein subunit 2	16.7695	16.7982	14.9133	16.5948	13.8669	15.802	15.4793	14.2498	16.2689	14.8495	0.908235	0.936168	0.454118	0.468084	0.899823	-0.152286	0.0289548	0.35077
114142	Foxp2	forkhead box P2	0.621282	0.608377	0.688036	0.718839	0.847428	0.866967	0.866119	0.835517	0.659134	0.854008	0.0529436	0.015273	0.0264718	0.0076365	1.27781	0.353675	0.0290489	0.351684
232334	Vgll4	vestigial like 4 (Drosophila)	10.0985	10.4504	8.39087	8.14704	7.8762	7.79015	7.08519	8.33992	9.2717	7.77287	1.17099	0.518146	0.585493	0.259073	0.827309	-0.273501	0.0290808	0.351804
78444	Pgpep1l	pyroglutamyl-peptidase I-like	0.323996	0.351967	0.413114	0.27439	0.0877679	0.114645	0.167317	0.03867	0.340867	0.1021	0.0578693	0.0536637	0.0289347	0.0268318	0.295056	-1.76094	0.0291032	0.351804
70790	Ubr5	ubiquitin protein ligase E3 component n-recognin 5	37.9208	38.8715	34.5432	38.0308	34.6011	36.243	34.1373	35.0989	37.3416	35.0201	1.91331	0.904886	0.956656	0.452443	0.924845	-0.112716	0.0291324	0.351804
13731	Emp2	epithelial membrane protein 2	22.4327	21.8483	25.365	22.944	26.2663	23.5203	25.8416	26.1193	23.1475	25.4369	1.5446	1.28981	0.772302	0.644904	1.08464	0.11722	0.029133	0.351804
12505	Cd44	CD44 antigen	2.70438	2.6405	2.46635	2.54068	2.32087	2.67321	2.3088	1.93405	2.58798	2.30923	0.105415	0.301872	0.0527073	0.150936	0.879803	-0.184747	0.029209	0.352498
14349	Fv1	Friend virus susceptibility 1	16.4573	18.1217	14.7232	13.7857	11.4187	14.9948	12.6595	14.1565	15.772	13.3074	1.91799	1.58692	0.958996	0.793458	0.831883	-0.265548	0.0292467	0.352728
74393	4933403G14Rik	RIKEN cDNA 4933403G14 gene	2.31975	2.89896	2.07566	2.95426	1.94899	1.72807	2.35688	1.93601	2.56216	1.99249	0.43306	0.263175	0.21653	0.131587	0.766042	-0.384504	0.0293874	0.354084
22687	Zfp259	zinc finger protein 259	9.12793	8.85674	8.57468	9.57514	8.05027	7.96459	8.30274	7.99755	9.03363	8.07879	0.425853	0.153417	0.212926	0.0767083	0.882007	-0.181138	0.0293965	0.354084
100042332	2810410L24Rik	RIKEN cDNA 2810410L24 gene	1.23259	1.02394	1.27117	1.4123	1.39943	1.98831	1.90335	1.90382	1.235	1.79873	0.160514	0.26918	0.0802572	0.13459	1.43552	0.52157	0.0294931	0.354692
56738	Mocs1	molybdenum cofactor synthesis 1	6.39062	6.54276	7.0346	6.71655	8.12652	7.32073	7.37999	7.88807	6.67113	7.67882	0.276489	0.392323	0.138244	0.196161	1.13593	0.183876	0.0294993	0.354692
76580	Mib2	mindbomb homolog 2 (Drosophila)	7.44616	7.96986	6.74668	7.23485	6.59496	6.13103	6.68259	6.84541	7.34939	6.5635	0.506862	0.306416	0.253431	0.153208	0.880918	-0.18292	0.0295031	0.354692
11842	Arf3	ADP-ribosylation factor 3	17.2797	17.4003	17.9827	17.1333	16.0726	15.8205	16.7698	15.2239	17.449	15.9717	0.372184	0.640117	0.186092	0.320058	0.902984	-0.147227	0.0295538	0.355076
268390	Ahsa2	AHA1, activator of heat shock protein ATPase homolog 2 (yeast)	21.0341	24.5661	16.8034	21.1728	17.059	18.2273	18.0744	16.6	20.8941	17.4902	3.17882	0.788036	1.58941	0.394018	0.824874	-0.277755	0.0295772	0.355132
207212	Arhgef17	Rho guanine nucleotide exchange factor (GEF) 17	8.53687	9.14268	9.85347	9.32105	9.9846	9.43178	11.115	10.5097	9.21352	10.2603	0.542824	0.719986	0.271412	0.359993	1.0985	0.135539	0.0296058	0.355251
109154	Mlec	malectin	31.7006	32.4156	30.789	31.9188	29.0379	30.2961	30.336	28.8825	31.706	29.6381	0.680612	0.785565	0.340306	0.392783	0.921871	-0.117363	0.0296288	0.355302
51938	Ccdc39	coiled-coil domain containing 39	1.26642	1.07829	1.34563	1.27543	1.42556	1.99835	1.66445	1.56257	1.24144	1.66274	0.114387	0.244217	0.0571934	0.122109	1.32061	0.401203	0.029658	0.355428
53601	Pcdh12	protocadherin 12	6.43532	5.58308	5.27255	6.04101	5.08581	5.80056	4.11838	5.16899	5.83299	5.04344	0.510757	0.694385	0.255378	0.347193	0.852986	-0.229406	0.0297395	0.356178
70599	Ssfa2	sperm specific antigen 2	11.9927	11.4309	11.1935	12.1734	10.3436	10.5981	10.4162	11.3262	11.6976	10.671	0.46142	0.449733	0.23071	0.224866	0.899856	-0.152234	0.029823	0.356683
71952	2410016O06Rik	RIKEN cDNA 2410016O06 gene	3.05987	2.83689	2.77478	2.9935	2.30447	2.52013	2.13413	2.55014	2.91626	2.37722	0.132797	0.195541	0.0663986	0.0977705	0.804156	-0.314453	0.0298338	0.356683
13713	Elk3	ELK3, member of ETS oncogene family	12.6865	11.1619	12.9054	12.5761	10.7396	12.2053	12.2401	10.6498	12.3325	11.4587	0.792276	0.883045	0.396138	0.441522	0.916435	-0.125895	0.029838	0.356683
11993	Aup1	ancient ubiquitous protein 1	33.4194	33.5461	29.5914	32.5342	29.0674	28.8387	30.5616	28.9866	32.2728	29.3636	1.84336	0.80429	0.921679	0.402145	0.897339	-0.156275	0.030033	0.358787
14204	Il4i1	interleukin 4 induced 1	1.08832	1.18228	1.12427	1.48495	1.53551	1.60458	1.95149	1.71389	1.21996	1.70137	0.180854	0.182203	0.0904271	0.0911013	1.37387	0.458248	0.0300579	0.358803
75723	Amotl1	angiomotin-like 1	19.3186	19.1837	18.1613	19.0427	17.3349	17.2608	18.1509	17.52	18.9266	17.5667	0.522478	0.404467	0.261239	0.202234	0.915492	-0.12738	0.0300722	0.358803
54525	Syt7	synaptotagmin VII	8.26176	7.67217	7.45702	7.53852	8.3686	8.72301	8.8618	8.75799	7.73237	8.67785	0.363899	0.214425	0.181949	0.107212	1.10719	0.146902	0.0302401	0.36055
225207	Zfp521	zinc finger protein 521	4.54743	5.34439	5.02428	5.13776	5.3417	5.82048	6.4251	5.49955	5.01346	5.77171	0.337771	0.478984	0.168886	0.239492	1.13465	0.182246	0.0302566	0.36055
20255	Scg3	secretogranin III	0.190326	0.0590735	0.0288901	0.0460532	0.202549	0.192417	0.210616	0.243387	0.0810858	0.212242	0.0738686	0.0220575	0.0369343	0.0110288	2.59374	1.37504	0.0304363	0.362464
57890	Il17re	interleukin 17 receptor E	0.583647	0.543457	0.691028	0.494287	0.35009	0.50155	0.502341	0.308495	0.578105	0.415619	0.0836823	0.101118	0.0418411	0.050559	0.708865	-0.496418	0.0304958	0.362877
17474	Clec4d	C-type lectin domain family 4, member d	0.166689	0.588507	0.221394	0.388211	0.225773	0.147455	0.035867	0.0497372	0.3412	0.114708	0.189893	0.0891534	0.0949467	0.0445767	0.331085	-1.59473	0.0305093	0.362877
80876	Ifitm2	interferon induced transmembrane protein 2	84.5836	75.6958	84.5258	83.9205	73.3243	77.3558	79.2567	72.6229	82.1814	75.6399	4.33413	3.18799	2.16706	1.59399	0.907968	-0.139286	0.0305366	0.362907
76282	Gpt	glutamic pyruvic transaminase, soluble	20.7928	18.5927	26.2264	20.2746	25.9118	23.5237	24.6225	27.4547	21.4716	25.3782	3.30606	1.69379	1.65303	0.846896	1.16737	0.223265	0.0305501	0.362907
66156	Anapc11	anaphase promoting complex subunit 11	9.10557	9.60904	9.41711	8.98936	7.89321	7.48724	8.89699	8.6011	9.28027	8.21963	0.283999	0.644797	0.141999	0.322398	0.873759	-0.194693	0.0305741	0.362964
215708	Fam73a	family with sequence similarity 73, member A	5.10878	4.75878	4.77742	4.38532	5.33845	5.60311	5.41181	5.45602	4.75757	5.45235	0.295695	0.111592	0.147848	0.0557959	1.13092	0.177499	0.0306178	0.363255
76184	Abca6	ATP-binding cassette, sub-family A (ABC1), member 6	3.73592	2.64633	4.79614	3.62335	4.61652	4.94369	4.7043	4.69717	3.70044	4.74042	0.879189	0.141237	0.439595	0.0706187	1.26522	0.339387	0.030646	0.363363
18212	Ntrk2	neurotrophic tyrosine kinase, receptor, type 2	0.194345	0.245175	0.219824	0.132734	0.101896	0.166375	0.183459	0.08979	0.198019	0.13538	0.0482176	0.0464466	0.0241088	0.0232233	0.673437	-0.570386	0.030696	0.363728
22644	Rnf103	ring finger protein 103	10.712	11.1631	10.2539	11.2717	9.61703	9.99592	9.59509	10.0245	10.8502	9.80813	0.465549	0.233791	0.232774	0.116896	0.891412	-0.165836	0.0307471	0.364106
76824	Fam54b	family with sequence similarity 54, member B	90.9609	92.4274	101.556	91.7028	102.967	102.129	102.971	104.646	94.1618	103.178	4.96571	1.05563	2.48286	0.527814	1.08119	0.112623	0.0307767	0.364128
14768	Lancl1	LanC (bacterial lantibiotic synthetase component C)-like 1	5.24656	5.05831	5.01726	4.98759	4.05057	4.3163	4.65116	4.86867	5.07743	4.47167	0.116425	0.361151	0.0582126	0.180575	0.868777	-0.202942	0.0308034	0.364128
66690	Tmem186	transmembrane protein 186	12.3852	13.7114	13.2056	13.5847	11.8243	12.3257	11.2151	12.434	13.2217	11.9498	0.597635	0.557152	0.298817	0.278576	0.891306	-0.166007	0.0308066	0.364128
215693	Zmat1	zinc finger, matrin type 1	3.46249	3.28164	2.79684	3.14182	2.67989	3.12548	2.66085	2.56179	3.1707	2.757	0.281694	0.251047	0.140847	0.125524	0.85738	-0.221994	0.0308381	0.364273
228357	Lrp4	low density lipoprotein receptor-related protein 4	2.98834	2.67667	3.10812	2.76623	3.11484	3.5098	3.31701	3.32916	2.88484	3.3177	0.198301	0.161435	0.0991506	0.0807176	1.13478	0.182411	0.0309427	0.365282
69399	1700025G04Rik	RIKEN cDNA 1700025G04 gene	10.3033	10.9653	8.81078	10.5096	8.67916	9.91139	9.38674	8.74974	10.1473	9.18176	0.932934	0.581272	0.466467	0.290636	0.891784	-0.165235	0.0310455	0.366267
102632	Acad11	acyl-Coenzyme A dehydrogenase family, member 11	81.2171	82.506	87.4559	83.5281	78.0602	76.8819	76.1393	79.6507	83.6768	77.683	2.691	1.53177	1.3455	0.765884	0.915958	-0.126647	0.0310669	0.366292
235559	Topbp1	topoisomerase (DNA) II binding protein 1	5.75123	4.80089	5.78933	5.02449	4.75588	5.31254	4.37689	4.81945	5.34149	4.81619	0.503714	0.384275	0.251857	0.192138	0.890047	-0.168046	0.0311571	0.367127
18139	Zfml	zinc finger, matrin-like	9.79734	10.6728	8.78779	10.9605	9.01087	9.71204	9.05048	8.37959	10.0546	9.03825	0.978723	0.544278	0.489362	0.272139	0.885886	-0.174808	0.0311882	0.367265
16453	Jak3	Janus kinase 3	10.1472	9.5854	9.09429	10.1629	9.16265	7.93562	8.75895	9.01306	9.74744	8.71757	0.511615	0.547289	0.255807	0.273644	0.882494	-0.180342	0.031231	0.367311
319554	Idi1	isopentenyl-diphosphate delta isomerase	2.20164	2.41515	2.47695	1.82799	2.58735	3.16962	2.76809	2.69213	2.23043	2.8043	0.293076	0.254571	0.146538	0.127286	1.2403	0.310686	0.0312461	0.367311
72301	1810041L15Rik	RIKEN cDNA 1810041L15 gene	0.57522	0.647602	0.644537	0.664296	0.368308	0.536603	0.567101	0.493064	0.632914	0.491269	0.0394304	0.0874232	0.0197152	0.0437116	0.764527	-0.38736	0.0312502	0.367311
12334	Capn2	calpain 2	33.652	32.6947	33.5892	35.6082	31.3825	32.2097	32.0411	30.715	33.886	31.5871	1.22856	0.682208	0.614279	0.341104	0.919357	-0.121304	0.0313249	0.367931
14218	Sh3pxd2a	SH3 and PX domains 2A	13.8208	13.3629	12.9384	13.3726	11.7028	12.9533	13.056	12.3488	13.3737	12.5152	0.360337	0.625041	0.180168	0.312521	0.922875	-0.115793	0.0313418	0.367931
26381	Esrrg	estrogen-related receptor gamma	12.5874	13.4572	13.304	11.6651	14.0073	14.755	13.5447	14.3815	12.7534	14.1721	0.818604	0.517824	0.409302	0.258912	1.09637	0.13274	0.0314328	0.368771
54366	Ctnnal1	catenin (cadherin associated protein), alpha-like 1	15.6932	16.7016	11.2176	19.559	12.5943	12.5016	11.4846	11.9794	15.7928	12.14	3.46184	0.51398	1.73092	0.25699	0.757287	-0.401088	0.0315791	0.370039
208285	Cyp4f17	cytochrome P450, family 4, subfamily f, polypeptide 17	2.48556	1.58832	2.33032	2.16692	2.57446	2.65145	3.05166	2.96661	2.14278	2.81104	0.391868	0.233481	0.195934	0.116741	1.29543	0.373433	0.0315994	0.370039
76561	Snx7	sorting nexin 7	3.50605	2.97267	3.87679	2.72785	3.88012	3.53016	4.34245	4.0315	3.27084	3.94606	0.518408	0.337513	0.259204	0.168757	1.19175	0.253084	0.0315994	0.370039
12064	Bdnf	brain derived neurotrophic factor	2.05262	1.58048	1.64175	1.75746	1.6727	1.57634	1.12602	1.39993	1.75808	1.44375	0.209626	0.24005	0.104813	0.120025	0.810974	-0.302273	0.0316249	0.370109
57816	Tesc	tescalcin	75.1533	77.5735	81.9481	76.9994	71.2723	69.8522	68.755	74.2518	77.9186	71.0328	2.87796	2.38056	1.43898	1.19028	0.899489	-0.152823	0.0316833	0.370563
68801	Elovl5	ELOVL family member 5, elongation of long chain fatty acids (yeast)	18.8476	19.6286	17.4966	15.6415	15.7781	17.2043	15.8773	15.7493	17.9036	16.1522	1.74637	0.703513	0.873186	0.351756	0.890021	-0.168089	0.0317426	0.370987
64136	Sdf2l1	stromal cell-derived factor 2-like 1	8.26599	6.61335	4.86627	7.28422	5.4845	5.33594	5.2878	5.13285	6.75746	5.31027	1.43184	0.144912	0.715921	0.0724559	0.775138	-0.367474	0.0317586	0.370987
13033	Ctsd	cathepsin D	639.639	660.421	625.941	628.849	602.771	581.215	592.73	603.484	638.713	595.05	15.6261	10.4492	7.81305	5.22458	0.91909	-0.121721	0.0318186	0.371064
27281	Hrasls	HRAS-like suppressor	8.66153	9.6399	10.7597	9.69064	7.92177	8.78889	9.06285	8.94425	9.68795	8.67944	0.85724	0.517422	0.42862	0.258711	0.883481	-0.178729	0.0318299	0.371064
68267	Slc25a22	solute carrier family 25 (mitochondrial carrier, glutamate), member 22	17.9878	17.5371	20.0812	16.6855	15.3706	18.0045	17.5176	15.4738	18.0729	16.5916	1.44368	1.36553	0.721842	0.682765	0.905593	-0.143065	0.0318387	0.371064
14972	H2-K1	histocompatibility 2, K1, K region	137.752	79.6007	73.7435	108.001	166.746	122.257	129.306	139.216	99.7744	139.381	29.4085	19.5244	14.7042	9.76219	1.38036	0.465043	0.0318435	0.371064
242481	Palm2	paralemmin 2	1.01188	1.15666	0.938769	1.13195	1.2069	1.21576	1.26088	1.4105	1.05981	1.27351	0.102521	0.0943345	0.0512605	0.0471673	1.18459	0.24439	0.0318833	0.371299
78255	Ralgps2	Ral GEF with PH domain and SH3 binding motif 2	2.52234	2.05973	2.04199	1.7874	2.41705	2.67149	2.66571	2.30908	2.10287	2.51583	0.306076	0.18184	0.153038	0.0909201	1.18086	0.239842	0.0319545	0.371735
52463	Tet1	tet methylcytosine dioxygenase 1	0.624018	0.410553	0.812469	0.666179	0.755925	0.855234	1.15739	0.854931	0.628304	0.905869	0.166118	0.174072	0.0830588	0.0870362	1.42285	0.508786	0.0319599	0.371735
20308	Ccl9	chemokine (C-C motif) ligand 9	3.51796	4.55918	2.20783	3.06646	2.45213	2.14749	2.44356	1.82931	3.33786	2.21812	0.978894	0.295382	0.489447	0.147691	0.654836	-0.610795	0.0320053	0.372035
69634	Clybl	citrate lyase beta like	57.8441	54.9831	55.263	54.2245	52.817	50.7286	50.9449	49.3985	55.5787	50.9723	1.57273	1.40712	0.786365	0.703559	0.904978	-0.144045	0.032064	0.372489
81913	Bambi-ps1	BMP and activin membrane-bound inhibitor, pseudogene (Xenopus laevis)	3.51436	2.82182	2.21886	3.06256	2.10408	2.25279	2.32339	2.15804	2.9044	2.20957	0.539706	0.0976471	0.269853	0.0488235	0.750267	-0.414524	0.0321306	0.372612
22334	Vdac2	voltage-dependent anion channel 2	188.517	193.385	201.376	188.475	206.419	215.282	204.461	218.802	192.938	211.241	6.0792	6.89703	3.0396	3.44851	1.08014	0.11122	0.0321394	0.372612
66510	Rnf181	ring finger protein 181	26.7579	22.8946	29.43	23.5327	30.7273	27.6287	27.9214	30.6547	25.6538	29.233	3.03265	1.68804	1.51632	0.844021	1.12559	0.170676	0.0321399	0.372612
22151	Tubb2a	tubulin, beta 2A class IIA	34.8502	38.319	25.8188	31.5364	27.9308	29.5686	24.5598	24.934	32.6311	26.7483	5.31925	2.41065	2.65963	1.20532	0.808142	-0.30732	0.0321532	0.372612
54132	Pdlim1	PDZ and LIM domain 1 (elfin)	37.1299	38.8613	36.0445	35.5891	31.1047	36.6649	36.3105	32.7584	36.9062	34.2096	1.45487	2.71962	0.727434	1.35981	0.913859	-0.129957	0.0321741	0.372626
19188	Psme2	proteasome (prosome, macropain) 28 subunit, beta	24.6393	20.3672	24.6998	23.9245	32.6008	25.1021	26.713	26.6863	23.4077	27.7756	2.05733	3.30382	1.02866	1.65191	1.17199	0.228958	0.0322236	0.372972
22193	Ube2e3	ubiquitin-conjugating enzyme E2E 3, UBC4/5 homolog (yeast)	29.5946	29.4849	30.5912	27.311	32.6233	33.6495	31.9091	33.0905	29.2454	32.8181	1.3823	0.737069	0.691149	0.368535	1.10731	0.147056	0.0323557	0.374272
319998	Tmem198	transmembrane protein 198	0.424828	0.584571	0.481493	0.503698	0.364428	0.100216	0.316894	0.253523	0.498647	0.258765	0.0662116	0.115049	0.0331058	0.0575246	0.512611	-0.964065	0.0323922	0.374466
230903	Fbxo44	F-box protein 44	7.33155	8.70693	9.14349	4.10428	9.21497	8.95891	9.6525	11.1049	7.32156	9.73282	2.2796	0.958508	1.1398	0.479254	1.31347	0.393383	0.032452	0.374559
233107	Kctd15	potassium channel tetramerisation domain containing 15	2.0277	1.44991	1.69089	2.06504	1.47751	1.54397	1.39176	1.3326	1.80838	1.43646	0.292277	0.093145	0.146139	0.0465725	0.783675	-0.351673	0.0324532	0.374559
57764	Ntn4	netrin 4	8.29045	7.61203	8.72719	7.9341	9.14319	9.30922	9.69816	9.46606	8.14094	9.40415	0.479089	0.236209	0.239544	0.118105	1.13993	0.18895	0.0324595	0.374559
15203	Heph	hephaestin	0.473194	0.418851	0.428304	0.43043	0.474757	0.651146	0.543033	0.690278	0.437695	0.589804	0.0241952	0.0987946	0.0120976	0.0493973	1.32908	0.410426	0.0325386	0.374966
69585	Hfe2	hemochromatosis type 2 (juvenile) (human homolog)	89.0432	90.6099	105.707	89.6469	99.8687	102.497	104.548	105.911	93.7518	103.206	7.9964	2.63046	3.9982	1.31523	1.08626	0.119371	0.0325525	0.374966
67128	Ube2g1	ubiquitin-conjugating enzyme E2G 1 (UBC7 homolog, C. elegans)	25.0952	26.1404	25.6367	25.8287	23.221	24.4538	23.9591	23.6767	25.6752	23.8276	0.43887	0.516442	0.219435	0.258221	0.915252	-0.127759	0.0325542	0.374966
210573	Tmem151b	transmembrane protein 151B	0.0127568	0	0	0	0.00863929	0.067709	0.0658782	0.0228385	0.0031892	0.0412663	0.0063784	0.0300503	0.0031892	0.0150252	12.8453	3.68316	0.0325961	0.375052
103534	Mgat4b	mannoside acetylglucosaminyltransferase 4, isoenzyme B	34.7759	33.765	37.8444	30.8755	38.2686	36.1947	37.628	38.3438	34.3152	37.6088	2.87527	0.995952	1.43763	0.497976	1.08197	0.113666	0.0326012	0.375052
216198	Tcp11l2	t-complex 11 (mouse) like 2	50.4348	45.6854	52.0278	46.731	46.2049	45.8471	41.8333	45.9469	48.7197	44.958	3.00262	2.08861	1.50131	1.04431	0.910915	-0.134611	0.0326398	0.375269
140483	Hnmt	histamine N-methyltransferase	5.55023	5.045	5.81716	5.43591	6.31578	6.47962	6.72687	6.82718	5.46207	6.58736	0.320673	0.232624	0.160337	0.116312	1.19007	0.251051	0.0327001	0.375576
27376	Slc25a10	solute carrier family 25 (mitochondrial carrier, dicarboxylate transporter), member 10	4.00694	3.84867	4.75072	4.14028	4.54715	4.98159	4.99336	5.03169	4.18665	4.88845	0.394486	0.228539	0.197243	0.114269	1.15201	0.20415	0.0327229	0.375576
18008	Nes	nestin	17.7791	16.362	20.5977	17.4866	15.8647	17.1038	17.2673	15.3483	18.0563	16.396	1.80103	0.938094	0.900515	0.469047	0.895975	-0.15847	0.0327259	0.375576
16825	Ldb1	LIM domain binding 1	19.9788	19.7648	22.4351	19.6287	22.6498	21.9791	22.841	23.2921	20.4519	22.6905	1.33002	0.545378	0.665011	0.272689	1.09493	0.130837	0.0327591	0.375729
73242	Atat1	alpha tubulin acetyltransferase 1	2.56189	2.78305	2.66927	2.65413	3.08255	3.52043	3.21117	3.45846	2.66709	3.31815	0.0907163	0.206205	0.0453581	0.103102	1.22676	0.294853	0.0327938	0.375899
109232	Sccpdh	saccharopine dehydrogenase (putative)	42.758	40.3634	48.0325	39.9745	45.1145	51.3819	46.4177	49.8034	42.7821	48.1794	3.71038	2.90922	1.85519	1.45461	1.11131	0.152257	0.0328148	0.375913
77015	Mpped2	metallophosphoesterase domain containing 2	6.10244	5.32796	5.83572	5.47438	6.56648	6.6779	5.75811	7.32393	5.68512	6.58161	0.350622	0.64257	0.175311	0.321285	1.14292	0.192724	0.032862	0.376227
18011	Neurl1a	neuralized homolog 1A (Drosophila)	1.69716	1.31038	1.56486	1.98373	1.22536	1.38966	1.40037	1.43133	1.63903	1.36168	0.280303	0.0925819	0.140152	0.046291	0.819156	-0.287789	0.0329454	0.376954
272158	Poln	DNA polymerase N	1.02533	1.18347	1.04407	0.940713	0.781186	0.755854	0.625104	0.841343	1.0484	0.750872	0.100649	0.0911892	0.0503245	0.0455946	0.706823	-0.500579	0.032992	0.377259
224014	Fgd4	FYVE, RhoGEF and PH domain containing 4	5.13311	5.02898	4.87548	5.23509	4.07566	4.64922	4.6407	4.74522	5.06817	4.5277	0.153561	0.305066	0.0767803	0.152533	0.880889	-0.182969	0.0331119	0.377885
99480	Dnttip2	deoxynucleotidyltransferase, terminal, interacting protein 2	15.0395	15.0789	13.9279	14.7215	14.0395	14.9443	11.9248	12.8786	14.6919	13.4468	0.533895	1.32077	0.266947	0.660387	0.902769	-0.147571	0.0331164	0.377885
100503496	LOC100503496	uncharacterized LOC100503496	3.72832	4.54227	3.55427	4.07229	2.78451	4.00707	2.96903	3.57654	3.97429	3.33429	0.435555	0.561842	0.217778	0.280921	0.826399	-0.27509	0.0331261	0.377885
18975	Polg	polymerase (DNA directed), gamma	23.1995	22.979	21.6032	22.7377	21.1005	20.5345	20.269	21.4299	22.6299	20.8335	0.709921	0.52761	0.35496	0.263805	0.908237	-0.138859	0.0331321	0.377885
17701	Msx1	homeobox, msh-like 1	3.17268	2.7503	3.43923	3.25687	2.69122	2.66485	2.31696	2.54359	3.15477	2.55415	0.291696	0.170695	0.145848	0.0853477	0.799137	-0.323486	0.0331464	0.377885
93692	Glrx	glutaredoxin	36.7942	35.3606	38.9469	30.3709	38.7194	43.1507	39.0137	39.4345	35.3681	40.0796	3.64298	2.06832	1.82149	1.03416	1.11844	0.161493	0.0331733	0.377965
26939	Polr3e	polymerase (RNA) III (DNA directed) polypeptide E	3.50779	3.33429	3.82038	3.81243	3.14764	3.02546	3.00655	3.31444	3.61872	3.12352	0.239023	0.14181	0.119511	0.0709049	0.851719	-0.231551	0.0332353	0.378443
170731	Mfn2	mitofusin 2	301.923	317.39	316.737	292.312	325.344	322.753	341.552	341.54	307.09	332.797	12.1688	10.1572	6.08441	5.07862	1.06916	0.0964748	0.0332915	0.378855
16985	Lsp1	lymphocyte specific 1	14.1769	14.6674	16.8398	14.9466	16.6766	15.6977	18.2061	17.592	15.1577	17.0431	1.16569	1.09521	0.582847	0.547605	1.10945	0.14984	0.0333328	0.379098
241230	St8sia6	ST8 alpha-N-acetyl-neuraminide alpha-2,8-sialyltransferase 6	1.50935	1.49059	1.35382	1.89248	1.14165	1.21381	1.36657	1.26336	1.56156	1.24635	0.231251	0.0944519	0.115625	0.047226	0.786417	-0.346634	0.0333541	0.379113
73951	4930413G21Rik	RIKEN cDNA 4930413G21 gene	4.19323	5.03473	4.73691	5.00909	6.12795	5.076	6.38239	5.58426	4.74349	5.79265	0.390809	0.5823	0.195405	0.29115	1.20425	0.268135	0.0333963	0.379365
67976	Trabd	TraB domain containing	22.0456	23.3289	24.6922	23.3269	24.5905	26.3848	27.0331	26.5907	23.3484	26.1498	1.08073	1.07415	0.540365	0.537074	1.10458	0.143492	0.0335168	0.380447
66695	Aspn	asporin	17.8062	16.3557	15.8968	15.1202	14.9974	16.9472	13.8972	13.6824	16.2947	14.8811	1.12935	1.49298	0.564676	0.746491	0.901009	-0.150387	0.0335333	0.380447
19934	Rpl22	ribosomal protein L22	41.6195	42.6751	53.3123	41.3103	49.8185	51.8446	52.662	50.851	44.7293	51.294	5.75174	1.23126	2.87587	0.615631	1.13171	0.178503	0.0335517	0.380447
71990	Ddx54	DEAD (Asp-Glu-Ala-Asp) box polypeptide 54	14.0422	14.3823	15.071	15.052	13.5184	13.1461	13.2377	13.5375	14.6369	13.3599	0.509665	0.197755	0.254832	0.0988774	0.900429	-0.151316	0.0335843	0.380589
21687	Tek	endothelial-specific receptor tyrosine kinase	18.5224	16.987	16.5586	18.8959	16.6502	17.7379	16.4686	15.7115	17.741	16.642	1.1418	0.83606	0.570899	0.41803	0.925092	-0.112331	0.0336212	0.38075
192651	Zfp286	zinc finger protein 286	0.391145	0.29073	0.437485	0.470735	0.613441	0.692024	0.620156	0.601984	0.397524	0.631901	0.0783209	0.0407781	0.0391605	0.020389	1.56795	0.648882	0.0336387	0.38075
239126	C1qtnf9	C1q and tumor necrosis factor related protein 9	27.0556	21.6196	27.5386	24.1525	23.278	23.8187	20.9915	21.6767	25.0916	22.4412	2.7557	1.32713	1.37785	0.663563	0.883045	-0.179441	0.0336964	0.381054
12010	B2m	beta-2 microglobulin	340.79	204.811	175.267	268.456	412.302	322.587	313.802	333.445	247.331	345.534	73.4441	45.2314	36.722	22.6157	1.38004	0.464706	0.0337111	0.381054
56047	Msln	mesothelin	7.3148	7.08809	7.39926	7.08692	8.08461	9.47322	8.46157	8.32886	7.22227	8.58706	0.159385	0.611049	0.0796923	0.305525	1.17263	0.229749	0.0337276	0.381054
327958	Pitpnm3	PITPNM family member 3	1.18828	0.958061	0.927223	1.10855	1.1128	1.19899	1.4622	1.37393	1.04553	1.28698	0.123822	0.159525	0.061911	0.0797625	1.21406	0.279839	0.033746	0.381054
72891	Xlr4c	X-linked lymphocyte-regulated 4C	0.961391	1.26426	0.430116	0.685639	0.616815	0.44761	0.261304	0.301961	0.835351	0.406923	0.358923	0.161175	0.179462	0.0805874	0.480663	-1.0569	0.0337672	0.381066
320172	E230016M11Rik	RIKEN cDNA E230016M11 gene	1.54532	1.14459	2.3137	1.87386	2.3785	2.11266	2.38805	2.28454	1.71937	2.29094	0.495904	0.127699	0.247952	0.0638496	1.31595	0.396099	0.0338147	0.381322
226245	9930023K05Rik	RIKEN cDNA 9930023K05 gene	0.023494	0	0.0499271	0	0.143198	0	0.101106	0.0841227	0.0183553	0.0821065	0.0237839	0.0601072	0.0118919	0.0300536	4.47376	2.16149	0.0338301	0.381322
545725	Mterf	mitochondrial transcription termination factor	2.53476	1.85155	1.57884	2.18369	1.62783	1.62373	1.61744	1.25186	2.03721	1.53021	0.41376	0.185617	0.20688	0.0928087	0.740946	-0.432559	0.0339112	0.381817
94190	Ophn1	oligophrenin 1	2.21911	2.3252	2.40808	2.54579	2.80318	2.9237	2.95301	2.84582	2.37454	2.88143	0.137893	0.0690439	0.0689466	0.0345219	1.1965	0.25882	0.0339142	0.381817
11432	Acp2	acid phosphatase 2, lysosomal	8.13938	7.8885	8.81806	8.06459	9.5113	9.41204	9.06596	9.14318	8.22763	9.28312	0.407429	0.212467	0.203714	0.106234	1.1134	0.154977	0.0339496	0.381989
12972	Cryz	crystallin, zeta	4.66531	4.69265	4.40633	4.68269	5.60015	4.71657	5.56633	5.6124	4.61175	5.37386	0.137411	0.438628	0.0687057	0.219314	1.1498	0.201384	0.0341063	0.383019
66660	Sltm	SAFB-like, transcription modulator	9.41372	9.73291	8.94329	8.75257	10.6824	10.7833	10.6547	9.54122	9.21062	10.4154	0.445464	0.585409	0.222732	0.292704	1.1154	0.157561	0.0341207	0.383019
208638	Slc25a38	solute carrier family 25, member 38	17.8095	16.6257	15.7626	17.1049	15.5072	14.7504	14.5874	15.1363	16.8257	14.9953	0.859447	0.411612	0.429724	0.205806	0.879341	-0.185506	0.0341546	0.383019
18554	Pcsk7	proprotein convertase subtilisin/kexin type 7	7.30138	6.96228	7.91323	7.18659	7.88956	8.18127	9.09122	8.29809	7.34087	8.36503	0.406731	0.513702	0.203365	0.256851	1.12421	0.168914	0.034159	0.383019
18822	Plod1	procollagen-lysine, 2-oxoglutarate 5-dioxygenase 1	45.2897	51.6802	41.2883	45.9461	39.0482	40.6699	44.9751	39.167	46.0511	40.965	4.28026	2.77336	2.14013	1.38668	0.876808	-0.189667	0.0341609	0.383019
16923	Sh2b3	SH2B adaptor protein 3	18.8741	17.7408	18.995	17.9481	16.0916	16.0126	16.9316	17.3936	18.3895	16.6074	0.636932	0.669097	0.318466	0.334548	0.89116	-0.166244	0.0341694	0.383019
77579	Myh10	myosin, heavy polypeptide 10, non-muscle	13.0239	13.2067	12.2248	14.1408	11.6471	12.8715	13.0847	11.5255	13.1491	12.2822	0.786713	0.809787	0.393357	0.404893	0.920695	-0.119205	0.0341826	0.383019
237898	Usp32	ubiquitin specific peptidase 32	8.77662	8.38864	7.17937	8.73476	6.96065	8.09598	7.26167	7.67506	8.26985	7.49834	0.747486	0.494478	0.373743	0.247239	0.893898	-0.161819	0.0342252	0.38327
69659	2310069G16Rik	RIKEN cDNA 2310069G16 gene	5.52785	6.23904	5.26337	6.26227	4.95909	6.47768	3.70737	3.55589	5.82313	4.67501	0.505421	1.35635	0.25271	0.678176	0.790874	-0.338481	0.0342873	0.383738
74094	Tjap1	tight junction associated protein 1	12.4586	12.9404	12.0521	12.8273	10.4889	12.2501	11.3112	11.798	12.5696	11.462	0.401672	0.753608	0.200836	0.376804	0.899037	-0.153548	0.0343161	0.383834
20623	Snrk	SNF related kinase	43.5418	48.1333	37.8102	43.2141	39.2104	37.7606	36.036	39.2699	43.1748	38.0692	4.22301	1.52457	2.1115	0.762286	0.869585	-0.2016	0.0343727	0.384241
243382	Ppm1k	protein phosphatase 1K (PP2C domain containing)	25.6882	20.7118	25.4974	22.0191	28.6656	26.8988	24.4471	27.3786	23.4791	26.8475	2.49955	1.76559	1.24978	0.882794	1.12939	0.175545	0.0344098	0.384429
217449	Ttc15	tetratricopeptide repeat domain 15	8.15571	8.64218	9.13714	9.03972	9.61246	10.0752	9.95055	9.9732	8.74369	9.90285	0.446639	0.201042	0.223319	0.100521	1.11695	0.159562	0.0344513	0.384495
14245	Lpin1	lipin 1	50.047	51.9252	45.999	46.1104	43.7759	45.4389	45.522	46.0124	48.5204	45.1873	2.94894	0.974371	1.47447	0.487185	0.918605	-0.122483	0.0344563	0.384495
12617	Cenpc1	centromere protein C1	2.19141	2.08566	2.34909	2.29934	2.62671	2.71055	3.15469	2.56924	2.23138	2.7653	0.117341	0.266002	0.0586703	0.133001	1.22222	0.289506	0.0345016	0.384585
50996	Pdcd7	programmed cell death 7	7.41086	7.50298	7.15124	8.75255	6.70888	7.53689	6.70392	6.78427	7.70441	6.93349	0.714453	0.403941	0.357226	0.20197	0.887007	-0.172982	0.0345158	0.384585
110095	Pygl	liver glycogen phosphorylase	6.99778	7.29211	6.10689	6.91102	7.87375	8.57721	8.55297	7.1739	6.82695	8.04446	0.506989	0.665687	0.253495	0.332844	1.16153	0.21603	0.0345394	0.384585
320184	Lrrc58	leucine rich repeat containing 58	25.9143	26.9857	23.0659	26.2104	24.0812	24.9503	23.3458	22.776	25.5441	23.7883	1.71276	0.941017	0.856378	0.470509	0.918255	-0.123033	0.0345455	0.384585
20962	Sycp3	synaptonemal complex protein 3	18.4216	15.4583	19.398	16.7689	20.6931	21.175	18.5137	20.5715	17.5117	20.2383	1.74683	1.17891	0.873414	0.589454	1.14106	0.190374	0.0345959	0.38492
333789	N4bp2	NEDD4 binding protein 2	2.39715	2.20527	2.6274	2.56053	2.23038	1.8913	2.17474	2.08137	2.44759	2.09445	0.188282	0.14873	0.0941409	0.0743651	0.844605	-0.243652	0.0346171	0.38493
333639	Mamld1	mastermind-like domain containing 1	2.38081	2.35299	2.37756	2.56206	2.82466	2.66034	2.8041	3.2582	2.41836	2.88682	0.0966035	0.258152	0.0483017	0.129076	1.17771	0.235981	0.0346541	0.384939
271564	Vps13a	vacuolar protein sorting 13A (yeast)	6.55195	5.72056	6.23732	6.24358	5.63094	6.06074	5.14305	6.01715	6.18835	5.71297	0.344713	0.426225	0.172356	0.213113	0.911013	-0.134456	0.0346585	0.384939
50496	E2f6	E2F transcription factor 6	43.9827	49.3688	44.6263	46.4664	41.4222	44.9171	43.2971	42.5226	46.111	43.0398	2.41342	1.46908	1.20671	0.734539	0.920226	-0.11994	0.0347743	0.385353
30949	Lcmt1	leucine carboxyl methyltransferase 1	9.7639	11.4416	11.2872	9.57059	13.3166	11.1965	12.6834	11.3568	10.5158	12.1383	0.98505	1.03011	0.492525	0.515057	1.13909	0.187886	0.0347901	0.385353
381339	Tmem182	transmembrane protein 182	78.5397	75.3221	75.773	73.9745	83.1301	85.9102	85.2395	83.3955	75.9023	84.4188	1.91711	1.36697	0.958556	0.683483	1.09725	0.133898	0.0347935	0.385353
232969	Zfp428	zinc finger protein 428	9.29576	8.94418	8.40973	9.13213	9.71286	10.4317	10.6525	11.7288	8.94545	10.6315	0.384953	0.834336	0.192476	0.417168	1.17221	0.229235	0.0347972	0.385353
667034	Pnp2	purine-nucleoside phosphorylase 2	10.3223	9.78427	7.95714	11.313	7.9158	6.98272	9.62471	7.36786	9.84419	7.97277	1.40839	1.16594	0.704195	0.582971	0.79831	-0.324978	0.0347974	0.385353
69237	Gtpbp4	GTP binding protein 4	17.9256	18.5034	16.2783	16.9791	15.4402	16.775	15.5115	16.0245	17.4216	15.9378	0.987822	0.615809	0.493911	0.307905	0.902208	-0.148468	0.034898	0.386242
69202	Ptms	parathymosin	112.301	107.27	119.154	104.182	105.988	109.106	102.329	96.5292	110.727	103.488	6.53918	5.40329	3.26959	2.70165	0.922303	-0.116687	0.0349953	0.386928
83397	Akap12	A kinase (PRKA) anchor protein (gravin) 12	16.6521	15.7437	16.2306	17.8275	15.2556	14.9147	16.4895	15.1042	16.6135	15.441	0.890375	0.712768	0.445188	0.356384	0.916669	-0.125528	0.0350008	0.386928
217684	4933426M11Rik	RIKEN cDNA 4933426M11 gene	34.7719	33.4336	31.1179	34.332	30.9127	32.0134	30.9585	31.2282	33.4139	31.2782	1.62881	0.509537	0.814403	0.254769	0.92326	-0.11519	0.0350903	0.387691
12916	Crem	cAMP responsive element modulator	1.94023	1.7133	1.56729	1.69122	1.57524	1.5658	1.38674	1.35423	1.72801	1.4705	0.155391	0.116315	0.0776953	0.0581575	0.83971	-0.252037	0.0351452	0.388071
109246	Tspan9	tetraspanin 9	33.1933	34.6221	33.0777	34.9924	29.3471	30.8677	35.4677	30.1453	33.9714	31.4569	0.978047	2.74501	0.489023	1.37251	0.912903	-0.131466	0.0352033	0.388426
67785	Zmym4	zinc finger, MYM-type 4	5.16577	4.36468	5.74221	4.9133	5.68118	6.07732	5.76099	5.55424	5.04649	5.76843	0.571799	0.222831	0.285899	0.111415	1.12821	0.174036	0.0352183	0.388426
217874	BC048943	cDNA sequence BC048943	1.05714	0.706708	1.46888	0.895284	1.87242	1.43871	1.81974	1.64995	1.032	1.69521	0.324552	0.19558	0.162276	0.0977901	1.62461	0.700092	0.035241	0.38845
73710	Tubb2b	tubulin, beta 2B class IIB	17.0968	18.9225	13.1029	15.3245	13.6717	14.2411	12.803	13.2194	16.1117	13.4838	2.48621	0.617046	1.2431	0.308523	0.825168	-0.27724	0.0353047	0.388549
74761	Mxra8	matrix-remodelling associated 8	17.5012	17.408	21.5887	17.8092	20.7787	21.7713	20.6648	20.7088	18.5768	20.9809	2.01525	0.529024	1.00763	0.264512	1.11453	0.156437	0.0353087	0.388549
214239	A430105I19Rik	RIKEN cDNA A430105I19 gene	16.1269	18.2461	14.863	16.825	15.0095	15.2063	15.71	14.0327	16.5152	14.9896	1.411	0.702827	0.705502	0.351413	0.894706	-0.160515	0.0353114	0.388549
67509	1810063B07Rik	RIKEN cDNA 1810063B07 gene	2.60533	2.83025	2.31166	3.09356	2.11001	2.23343	2.54292	2.06769	2.7102	2.23851	0.332268	0.214772	0.166134	0.107386	0.813687	-0.297454	0.0353663	0.388927
57875	Angptl4	angiopoietin-like 4	6.01597	2.57881	5.11381	3.91067	1.36541	3.39445	4.31026	1.30021	4.40482	2.59258	1.49187	1.50218	0.745933	0.751089	0.58008	-0.785676	0.0354126	0.38921
56364	Zmym3	zinc finger, MYM-type 3	4.49332	4.11763	5.16199	4.10678	4.5856	5.38376	5.59812	5.2408	4.46993	5.20207	0.495139	0.436423	0.24757	0.218211	1.14834	0.19955	0.0354393	0.389278
278180	Vsig4	V-set and immunoglobulin domain containing 4	2.80895	2.58199	2.89281	2.78146	4.21433	3.44054	3.49628	3.14626	2.7663	3.57435	0.131685	0.453445	0.0658423	0.226722	1.27563	0.351208	0.035559	0.390366
380842	Gm1574	predicted gene 1574	0.363218	0.295931	0.337694	0.346058	0.0614955	0	0.351697	0.0812836	0.335725	0.123619	0.0285778	0.155941	0.0142889	0.0779705	0.362626	-1.46345	0.0356562	0.391207
81703	Jdp2	Jun dimerization protein 2	6.97461	8.54169	5.17362	5.73959	5.61463	4.24904	4.55889	4.51561	6.60738	4.73454	1.49278	0.602507	0.746389	0.301254	0.707012	-0.500192	0.0357309	0.3918
15488	Hsd17b4	hydroxysteroid (17-beta) dehydrogenase 4	46.4643	47.7965	53.1174	46.7676	51.9611	55.1709	52.2707	54.6039	48.5364	53.5017	3.10675	1.62173	1.55338	0.810863	1.08754	0.121066	0.0357518	0.391803
15442	Hpse	heparanase	0.883472	0.741619	0.61871	0.595165	1.01985	1.1723	1.01963	0.850753	0.709742	1.01563	0.13243	0.131356	0.066215	0.0656779	1.41201	0.497751	0.035837	0.39251
71750	R3hdm2	R3H domain containing 2	50.7273	53.0575	49.4192	51.336	46.7543	48.1517	50.0271	46.7473	51.135	47.9201	1.51066	1.55217	0.755329	0.776086	0.924137	-0.113821	0.0359107	0.392887
110854	Ppp2r4	protein phosphatase 2A, regulatory subunit B (PR 53)	34.6037	34.5911	35.1606	34.1052	36.5425	36.4102	40.2001	39.2371	34.6151	38.0975	0.431389	1.91352	0.215694	0.95676	1.08575	0.118689	0.0359129	0.392887
433938	Mn1	meningioma 1	4.88764	6.8564	4.21692	4.78074	4.1239	3.85915	3.71134	3.81472	5.18543	3.87728	1.15219	0.175686	0.576093	0.0878432	0.73703	-0.440205	0.0359728	0.393316
13593	Ebf3	early B cell factor 3	3.20596	2.99437	3.1048	3.0858	2.66789	3.09766	2.59643	2.67567	3.09773	2.75941	0.0867708	0.228299	0.0433854	0.11415	0.878625	-0.18668	0.0359958	0.39334
224640	Lemd2	LEM domain containing 2	16.4482	15.5116	15.0454	15.8074	13.706	12.9898	15.0391	14.7378	15.7031	14.1182	0.587432	0.944293	0.293716	0.472146	0.887014	-0.172972	0.0360451	0.393523
73389	Hbp1	high mobility group box transcription factor 1	22.6028	20.5477	23.57	19.7393	25.2153	24.0129	22.1849	24.4284	21.615	23.9604	1.7753	1.28437	0.88765	0.642184	1.09457	0.130367	0.0360541	0.393523
99730	Taf13	TAF13 RNA polymerase II, TATA box binding protein (TBP)-associated factor	9.64975	7.45792	8.67197	8.78219	10.6642	10.957	9.75171	10.1135	8.64046	10.3716	0.901506	0.541383	0.450753	0.270691	1.18484	0.244689	0.0361595	0.394447
69727	Usp46	ubiquitin specific peptidase 46	9.44079	10.0682	10.8265	9.73418	11.4357	11.5087	11.214	11.1877	10.0174	11.3365	0.597176	0.159811	0.298588	0.0799055	1.11648	0.158953	0.0362221	0.394903
17392	Mmp3	matrix metallopeptidase 3	0.137518	0.336128	0.21918	0.320274	0.0465657	0	0.0887709	0.184649	0.253275	0.0799965	0.0929438	0.0786263	0.0464719	0.0393131	0.31137	-1.6833	0.0362433	0.394907
72318	Cyth4	cytohesin 4	5.56528	4.04654	5.91338	5.42675	6.33668	5.80575	7.19454	6.09985	5.23799	6.35921	0.820252	0.597739	0.410126	0.29887	1.19862	0.261369	0.0362924	0.395115
97884	B3galnt2	UDP-GalNAc:betaGlcNAc beta 1,3-galactosaminyltransferase, polypeptide 2	12.8104	14.8477	12.79	13.8247	12.1481	13.444	12.5307	12.0892	13.5682	12.553	0.980289	0.625421	0.490144	0.312711	0.911918	-0.133024	0.0363042	0.395115
67263	Zswim6	zinc finger, SWIM domain containing 6	2.61958	2.75949	2.1448	2.72751	2.31933	2.04646	2.27417	2.18588	2.56285	2.20646	0.28505	0.120206	0.142525	0.060103	0.848983	-0.236192	0.0364224	0.396174
54199	Ccrl2	chemokine (C-C motif) receptor-like 2	3.40211	3.56837	3.92654	4.22249	4.68747	4.09922	4.54372	4.81313	3.77988	4.53589	0.367358	0.311225	0.183679	0.155612	1.18376	0.243372	0.0365055	0.396851
100041585	Amd2	S-adenosylmethionine decarboxylase 2	56.3859	59.6767	54.6475	51.0643	53.6679	54.4517	45.149	46.1941	55.4436	49.8657	3.58788	4.8722	1.79394	2.4361	0.887364	-0.172402	0.0365456	0.397059
11350	Abl1	c-abl oncogene 1, non-receptor tyrosine kinase	14.0507	14.2804	15.5523	13.9143	15.4642	15.4186	16.5819	16.0446	14.4494	15.8773	0.750634	0.549429	0.375317	0.274714	1.08415	0.116562	0.0365868	0.397078
11702	Amd1	S-adenosylmethionine decarboxylase 1	56.2276	59.5091	54.4941	50.921	53.5172	54.2988	45.0223	46.0759	55.288	49.7286	3.57781	4.85563	1.78891	2.42782	0.887416	-0.172318	0.0365892	0.397078
66925	Sdhd	succinate dehydrogenase complex, subunit D, integral membrane protein	303.685	309.656	315.67	286.595	332.827	336.466	330.974	327.512	303.902	331.945	12.5323	3.73318	6.26613	1.86659	1.0777	0.107958	0.036662	0.39764
547431	Btnl2	butyrophilin-like 2	0.386317	0.131146	0.333516	0.449859	0.654064	0.640766	0.498752	0.461083	0.32521	0.563666	0.137842	0.0980703	0.0689209	0.0490352	1.71132	0.775113	0.0367701	0.398459
68119	Cmtm3	CKLF-like MARVEL transmembrane domain containing 3	11.335	10.192	11.393	11.4806	9.67334	11.4499	10.3822	8.84397	11.1002	10.0874	0.608387	1.10467	0.304193	0.552337	0.896114	-0.158247	0.0367879	0.398459
66548	Adamtsl5	ADAMTS-like 5	39.9708	40.0244	39.3588	39.838	35.5408	35.612	39.4825	36.7722	39.798	36.8519	0.303117	1.84236	0.151558	0.921179	0.913321	-0.130807	0.0368005	0.398459
399101	Snhg3	small nucleolar RNA host gene (non-protein coding) 3	5.94759	3.53819	5.71773	4.19748	7.00085	7.76671	7.5567	5.57751	4.85025	6.97544	1.16966	0.986377	0.584828	0.493189	1.42074	0.506639	0.0368236	0.398481
56050	Cyp39a1	cytochrome P450, family 39, subfamily a, polypeptide 1	1.66211	1.58541	1.91684	1.59646	2.38853	1.93653	1.77949	2.20152	1.6902	2.07652	0.154835	0.271295	0.0774175	0.135648	1.21364	0.279346	0.0369293	0.398895
18845	Plxna2	plexin A2	9.03433	12.2267	8.41364	10.211	8.22233	8.0167	8.36948	7.92143	9.97142	8.13249	1.67815	0.201815	0.839075	0.100908	0.803621	-0.315412	0.0369389	0.398895
140557	Smc1b	structural maintenance of chromosomes 1B	0.291035	0.34944	0.179033	0.181614	0.352701	0.352305	0.435065	0.411348	0.25028	0.387855	0.0842316	0.0419536	0.0421158	0.0209768	1.52816	0.611795	0.0369409	0.398895
55985	Cxcl13	chemokine (C-X-C motif) ligand 13	1.91721	1.04136	2.43324	0.947142	2.92138	2.54398	2.38352	1.97044	1.58474	2.45483	0.714673	0.393842	0.357336	0.196921	1.53416	0.617447	0.0369942	0.398895
109658	Txlna	taxilin alpha	10.5395	12.119	10.608	11.2289	9.92887	11.1196	10.4444	9.8672	11.1238	10.34	0.732343	0.5806	0.366172	0.2903	0.916226	-0.126224	0.0370012	0.398895
67933	Hcfc2	host cell factor C2	11.5156	11.3264	9.56271	10.4554	8.5891	9.45265	9.79977	10.3236	10.715	9.54129	0.896266	0.728795	0.448133	0.364397	0.878174	-0.187421	0.0370077	0.398895
353258	Ltv1	LTV1 homolog (S. cerevisiae)	13.2307	13.3843	13.9467	12.5389	11.8521	13.8095	11.5985	11.0706	13.2751	12.0827	0.57933	1.19638	0.289665	0.598189	0.897718	-0.155666	0.0370091	0.398895
239647	Fam113b	family with sequence similarity 113, member B	1.82837	1.40563	1.31508	1.64372	2.24786	2.28924	1.6463	2.06472	1.5482	2.06203	0.232588	0.293824	0.116294	0.146912	1.31454	0.394556	0.0371176	0.399658
12558	Cdh2	cadherin 2	96.5277	96.2082	91.3281	93.7059	102.797	98.1505	102.57	106.14	94.4425	102.414	2.42954	3.27765	1.21477	1.63882	1.06988	0.0974513	0.0371221	0.399658
75687	Fam65a	family with sequence similarity 65, member A	28.0893	29.0828	28.7485	29.1271	25.8269	28.3979	26.2511	27.1367	28.7619	26.9032	0.479243	1.13611	0.239622	0.568055	0.922434	-0.116482	0.0371543	0.399778
233490	Crebzf	CREB/ATF bZIP transcription factor	8.282	8.08504	7.57522	8.27671	7.30589	7.89165	7.40866	7.0809	8.05474	7.42178	0.332556	0.341845	0.166278	0.170922	0.908626	-0.138242	0.0372448	0.400525
226970	Arhgef4	Rho guanine nucleotide exchange factor (GEF) 4	0.205213	0.222929	0.363415	0.289657	0.355162	0.322728	0.608378	0.503465	0.270304	0.447434	0.0719383	0.133052	0.0359692	0.0665258	1.63281	0.707358	0.0373037	0.40093
12611	Cebpg	CCAAT/enhancer binding protein (C/EBP), gamma	9.84446	10.4656	8.65625	9.36265	8.85066	9.7098	8.24652	7.83837	9.58223	8.66134	0.764793	0.813319	0.382397	0.406659	0.89122	-0.166147	0.0373479	0.401177
15273	Hivep2	human immunodeficiency virus type I enhancer binding protein 2	6.01854	5.6159	6.18631	5.39216	5.17429	4.70761	5.57817	5.43665	5.80323	5.22418	0.363859	0.382878	0.18193	0.191439	0.888652	-0.17031	0.0373837	0.401287
107476	Acaca	acetyl-Coenzyme A carboxylase alpha	2.21305	2.4041	2.58444	2.40805	2.58916	3.45476	4.11617	2.80899	2.40241	3.24227	0.151686	0.68875	0.0758429	0.344375	1.3296	0.410995	0.0374004	0.401287
76252	Atp6v0e2	ATPase, H+ transporting, lysosomal V0 subunit E2	10.3589	10.2268	10.3614	10.4588	11.2885	11.8798	12.8655	11.9207	10.3515	11.9886	0.0952666	0.652048	0.0476333	0.326024	1.14221	0.191833	0.0375044	0.402175
319472	9330158H04Rik	RIKEN cDNA 9330158H04 gene	3.72935	4.54959	3.94142	4.54331	4.97021	4.90444	5.16662	4.77244	4.19092	4.95343	0.419573	0.164204	0.209787	0.0821022	1.16488	0.220188	0.0375403	0.402333
226999	Slc9a2	solute carrier family 9 (sodium/hydrogen exchanger), member 2	3.96846	3.98388	3.87784	4.60619	3.10749	3.38518	3.17166	4.18672	4.1091	3.46276	0.334682	0.497023	0.167341	0.248512	0.83099	-0.267097	0.0376378	0.40315
227210	Ccnyl1	cyclin Y-like 1	8.50498	8.34287	8.72223	8.52871	7.53649	8.08508	7.59333	7.52486	8.5247	7.68494	0.155441	0.268436	0.0777203	0.134218	0.889228	-0.169375	0.0376668	0.403232
667370	I830012O16Rik	RIKEN cDNA I830012O16 gene	3.87347	2.30431	3.2338	2.99403	4.26795	3.48091	3.96889	3.74252	3.1014	3.86507	0.648203	0.334508	0.324102	0.167254	1.23174	0.300694	0.0377021	0.403245
18481	Pak3	p21 protein (Cdc42/Rac)-activated kinase 3	0.0481957	0.0373974	0.0512102	0.0641404	0.0979186	0.109632	0.118519	0.0780671	0.0502359	0.101034	0.0110041	0.0174817	0.00550207	0.00874087	1.98186	0.986852	0.0377348	0.403245
66989	Kctd20	potassium channel tetramerisation domain containing 20	15.5997	17.5907	15.1508	15.2858	14.5809	14.1875	14.5806	14.1257	15.9068	14.3687	1.13827	0.246193	0.569134	0.123096	0.890885	-0.166689	0.0377734	0.403245
228869	Ncoa5	nuclear receptor coactivator 5	10.8311	10.5482	9.65781	11.3091	9.40957	9.63444	10.4767	9.13987	10.5865	9.66516	0.694246	0.577601	0.347123	0.2888	0.900126	-0.151801	0.0377736	0.403245
68240	Rpa3	replication protein A3	5.04377	7.69196	7.72969	6.07873	6.96297	8.58037	9.26668	9.08776	6.63604	8.47444	1.3111	1.04874	0.65555	0.524371	1.2585	0.331711	0.0377743	0.403245
241327	Olfml2a	olfactomedin-like 2A	1.59268	1.22787	1.33746	1.24005	1.53093	1.99974	1.94566	1.79361	1.34951	1.81748	0.169365	0.210024	0.0846827	0.105012	1.32873	0.41005	0.0378232	0.40354
76137	Ccdc90a	coiled-coil domain containing 90A	18.4399	19.4609	19.2311	18.8892	20.3388	21.8418	21.4958	20.9744	19.0053	21.1627	0.444073	0.654807	0.222036	0.327404	1.09813	0.135052	0.0379079	0.404216
11881	Arsb	arylsulfatase B	7.01209	5.02212	8.48916	5.92536	8.74115	8.15172	8.07817	8.00811	6.61218	8.24479	1.49254	0.336062	0.746269	0.168031	1.23228	0.301329	0.0380449	0.405449
54613	St3gal6	ST3 beta-galactoside alpha-2,3-sialyltransferase 6	14.8877	14.7373	13.5886	13.3326	11.9252	12.3102	12.6465	13.0832	14.1365	12.4913	0.78989	0.492519	0.394945	0.246259	0.871742	-0.198028	0.0380753	0.405545
19376	Rab34	RAB34, member of RAS oncogene family	4.16846	4.26195	5.34108	4.17919	5.10632	4.82626	5.51356	5.70684	4.48767	5.28824	0.570474	0.396872	0.285237	0.198436	1.16323	0.218131	0.0381412	0.405906
320769	Prdx6b	peroxiredoxin 6B	5.29081	4.6539	4.93894	4.11794	3.94576	3.86553	3.89006	4.43568	4.7504	4.03426	0.495616	0.269709	0.247808	0.134854	0.83863	-0.253893	0.0381711	0.405906
319719	4732471D19Rik	RIKEN cDNA 4732471D19 gene	1.23947	1.19219	0.98775	1.25746	1.01428	1.00508	0.855668	0.924595	1.16922	0.949907	0.12407	0.0746337	0.062035	0.0373168	0.801246	-0.319682	0.0381735	0.405906
14120	Fbp2	fructose bisphosphatase 2	8.22559	7.74082	10.9759	9.55828	9.61903	13.2838	12.8423	11.4157	9.12515	11.7902	1.45357	1.65246	0.726783	0.826231	1.2738	0.349142	0.0381962	0.40592
69064	1810014F10Rik	RIKEN cDNA 1810014F10 gene	31.0368	36.4053	36.4176	31.3645	38.8788	37.0566	38.5949	38.6911	33.806	38.3054	3.01141	0.840792	1.5057	0.420396	1.11789	0.160779	0.0382684	0.406459
103806	Maml1	mastermind like 1 (Drosophila)	5.03804	4.90389	4.85575	4.73867	4.19696	4.79196	4.38418	4.36347	4.88409	4.43414	0.123887	0.25284	0.0619436	0.12642	0.895441	-0.15933	0.0384225	0.407688
71648	Optn	optineurin	64.9864	69.6216	59.2412	72.5206	62.6988	63.7493	59.9286	55.3412	66.5924	60.4295	5.80052	3.75554	2.90026	1.87777	0.89451	-0.16083	0.038427	0.407688
66180	Leprel4	leprecan-like 4	13.4241	13.7188	15.8133	14.625	16.0947	16.0094	16.5465	16.655	14.3953	16.3264	1.07465	0.321762	0.537325	0.160881	1.11892	0.162109	0.0385031	0.408266
74760	Rab3il1	RAB3A interacting protein (rabin3)-like 1	5.57482	4.86806	6.26363	5.10532	6.53928	6.22935	6.31345	6.39906	5.45296	6.37028	0.615088	0.132262	0.307544	0.0661308	1.15353	0.206056	0.0385685	0.408732
329934	Foxo6	forkhead box O6	2.57031	3.1379	2.47097	1.928	1.88989	1.38589	1.83301	2.1036	2.5268	1.8031	0.495653	0.301546	0.247826	0.150773	0.704643	-0.505036	0.0386286	0.409139
56335	Mettl3	methyltransferase like 3	7.19929	8.32	8.04021	8.89907	6.68057	7.64231	7.51476	7.09346	8.11464	7.23278	0.707325	0.43649	0.353662	0.218245	0.878318	-0.187184	0.0386814	0.409388
50758	Fbxl17	F-box and leucine-rich repeat protein 17	3.91597	3.80687	4.40088	3.55396	4.43318	4.14405	4.17936	4.50645	3.91942	4.31576	0.354989	0.180959	0.177494	0.0904794	1.08717	0.120584	0.038714	0.409388
21827	Thbs3	thrombospondin 3	5.2104	4.87877	4.09025	4.56084	4.10797	4.16203	4.08296	4.02597	4.68507	4.09473	0.477049	0.0564836	0.238525	0.0282418	0.862173	-0.213951	0.0387333	0.409388
12723	Clcn1	chloride channel 1	1.86784	1.42226	2.70806	1.75927	2.32894	2.34722	3.05001	2.6877	1.93936	2.60347	0.546454	0.340354	0.273227	0.170177	1.32605	0.407135	0.0387384	0.409388
12834	Col6a2	collagen, type VI, alpha 2	33.6881	29.4574	32.586	31.6644	29.5016	31.592	29.2951	29.1458	31.849	29.8836	1.79623	1.1482	0.898115	0.574101	0.925821	-0.111195	0.0387644	0.409434
208647	Creb3l2	cAMP responsive element binding protein 3-like 2	14.417	15.8238	14.645	16.7903	17.2537	17.6866	17.4652	17.0625	15.419	17.367	1.10262	0.269158	0.551311	0.134579	1.11035	0.151013	0.0388439	0.410045
17174	Masp1	mannan-binding lectin serine peptidase 1	7.03832	6.86424	6.57061	6.43681	5.36048	6.00738	5.49657	6.6828	6.7275	5.88681	0.27351	0.599294	0.136755	0.299647	0.863297	-0.212071	0.0389748	0.411198
74213	Rbm26	RNA binding motif protein 26	7.14559	6.77988	6.95182	7.16229	6.23788	6.5878	6.26694	6.31541	7.00989	6.35201	0.180663	0.160414	0.0903313	0.0802072	0.893834	-0.161921	0.0390412	0.411396
15510	Hspd1	heat shock protein 1 (chaperonin)	144.491	160.165	144.112	141.449	133.06	145.683	143.092	134.037	147.554	138.968	8.51555	6.35928	4.25778	3.17964	0.92863	-0.106825	0.0390427	0.411396
66443	Tnfaip8l1	tumor necrosis factor, alpha-induced protein 8-like 1	1.75314	1.56339	2.11302	1.70632	1.39993	1.20365	1.50892	1.3429	1.78397	1.36385	0.233746	0.127083	0.116873	0.0635413	0.75487	-0.4057	0.0390587	0.411396
14130	Fcgr2b	Fc receptor, IgG, low affinity IIb	7.20037	7.43089	6.63065	7.82571	6.71847	6.72342	6.19732	5.70539	7.27191	6.33615	0.499433	0.487605	0.249717	0.243802	0.859089	-0.21912	0.039089	0.411466
73296	Rhobtb3	Rho-related BTB domain containing 3	11.4942	10.8934	10.7082	11.6664	10.5855	10.556	9.78512	10.3003	11.1905	10.3067	0.46176	0.370585	0.23088	0.185292	0.908587	-0.138304	0.0391204	0.411466
252973	Grhl2	grainyhead-like 2 (Drosophila)	0.975918	0.70678	0.877428	0.900673	0.855808	1.21749	1.24918	1.20212	0.8652	1.13115	0.113671	0.184605	0.0568355	0.0923024	1.28936	0.366653	0.0391628	0.411466
223435	Trio	triple functional domain (PTPRF interacting)	7.99848	8.61297	7.60085	8.38756	7.35242	7.79931	7.65791	7.56778	8.14996	7.59435	0.445459	0.187334	0.222729	0.093667	0.918708	-0.122321	0.0391868	0.411466
27361	Sepx1	selenoprotein X 1	102.883	103.039	104.642	104.166	116.078	109.362	114.1	115.791	103.683	113.833	0.858195	3.10574	0.429098	1.55287	1.08324	0.115347	0.0391868	0.411466
72611	Zfp655	zinc finger protein 655	6.32463	6.69295	7.06782	6.53837	7.90182	7.8135	7.07664	7.24281	6.65594	7.50869	0.313373	0.41021	0.156686	0.205105	1.11302	0.154482	0.0391955	0.411466
28169	Agpat3	1-acylglycerol-3-phosphate O-acyltransferase 3	53.3178	54.4803	54.7408	49.9702	54.4612	59.7888	62.8185	57.1291	53.1273	58.5494	2.19373	3.582	1.09686	1.791	1.08697	0.120308	0.0392417	0.411723
232807	Ppp1r12c	protein phosphatase 1, regulatory (inhibitor) subunit 12C	33.0376	32.7787	32.1273	30.721	31.0032	29.0786	29.4176	29.0287	32.1661	29.6321	1.03674	0.930301	0.518368	0.465151	0.909067	-0.137542	0.0392767	0.411863
105148	Iars	isoleucine-tRNA synthetase	20.1303	20.2931	17.9193	20.3387	17.0554	19.5759	18.465	18.5993	19.6704	18.4239	1.1708	1.03801	0.585399	0.519003	0.923383	-0.114999	0.0393359	0.412198
382427	Best3	bestrophin 3	5.05262	4.9696	4.25623	5.9945	4.43907	4.55015	4.34876	4.27838	5.06824	4.40409	0.713512	0.117506	0.356756	0.0587529	0.85644	-0.223576	0.0393542	0.412198
574437	Xlr3b	X-linked lymphocyte-regulated 3B	1.37773	2.24501	0.569298	1.7826	1.03671	0.541672	0.559965	0.570963	1.49366	0.677329	0.710845	0.239895	0.355422	0.119947	0.446825	-1.16222	0.0393739	0.412198
12236	Bub1b	budding uninhibited by benzimidazoles 1 homolog, beta (S. cerevisiae)	0.404796	0.128258	0.501802	0.528514	0.18276	0.208885	0.246787	0.201308	0.390842	0.209935	0.182949	0.0269079	0.0914743	0.013454	0.530145	-0.915541	0.0394387	0.412487
108911	Rcc2	regulator of chromosome condensation 2	11.1216	10.7968	11.3459	11.2552	10.3021	10.4922	10.5762	9.55843	11.1299	10.2322	0.240421	0.463597	0.120211	0.231799	0.906848	-0.141068	0.0394664	0.412487
218236	Fam120a	family with sequence similarity 120, member A	46.8717	48.1433	46.4476	46.7393	42.4886	42.1201	45.1183	45.1373	47.0505	43.7161	0.749777	1.63707	0.374888	0.818533	0.916508	-0.125781	0.0394668	0.412487
100041965	Gm9786	ornithine decarboxylase antizyme 1 pseudogene	330.516	324.668	356.315	314.942	373.741	349.511	354.788	360.124	331.61	359.541	17.6784	10.4109	8.83921	5.20543	1.07016	0.0978214	0.0395745	0.413007
70984	4931406C07Rik	RIKEN cDNA 4931406C07 gene	3.48192	2.70794	3.84686	2.83154	3.92564	3.50018	4.41016	3.70715	3.21706	3.88578	0.539948	0.39037	0.269974	0.195185	1.19317	0.254801	0.0396089	0.413007
27053	Asns	asparagine synthetase	1.44512	1.74431	1.74024	1.95818	1.06567	1.24996	1.54785	1.36068	1.72196	1.30604	0.210772	0.201971	0.105386	0.100986	0.747094	-0.420638	0.0396106	0.413007
28105	Trim36	tripartite motif-containing 36	0.293406	0.304878	0.365977	0.378128	0.509718	0.473963	0.538005	0.441545	0.335597	0.490808	0.0426441	0.0420151	0.0213221	0.0210076	1.44218	0.528253	0.039618	0.413007
353170	Txlng	taxilin gamma	4.61645	4.00846	3.69618	4.48783	3.89699	3.42232	3.88941	3.50189	4.20223	3.67765	0.426922	0.251024	0.213461	0.125512	0.863442	-0.211828	0.0396323	0.413007
14924	Magi1	membrane associated guanylate kinase, WW and PDZ domain containing 1	2.109	2.41033	1.99533	2.20204	2.38698	2.56591	2.59102	2.47578	2.17918	2.50492	0.175763	0.0928974	0.0878814	0.0464487	1.13306	0.180224	0.0396473	0.413007
17067	Ly6c1	lymphocyte antigen 6 complex, locus C1	63.0903	57.6631	54.4926	54.4281	57.1815	54.7428	44.774	45.9603	57.4185	50.6646	4.07155	6.21641	2.03577	3.10821	0.870933	-0.199366	0.0396831	0.413154
211949	Spsb4	splA/ryanodine receptor domain and SOCS box containing 4	4.65788	5.27083	3.00488	4.5787	2.64749	2.94316	4.17605	3.02785	4.37807	3.19864	0.966298	0.671699	0.483149	0.335849	0.719385	-0.475163	0.039791	0.414049
18245	Oaz1	ornithine decarboxylase antizyme 1	297.845	291.853	320.39	283.152	336.287	314.3	318.832	324.055	298.31	323.369	15.9079	9.48999	7.95394	4.745	1.06994	0.0975331	0.0398253	0.414178
13014	Cstb	cystatin B	15.8306	12.9538	13.6532	10.9692	15.3156	17.4595	16.1026	16.0725	13.3517	16.2376	2.00585	0.89228	1.00293	0.44614	1.20069	0.26386	0.0398809	0.414256
67824	Nmral1	NmrA-like family domain containing 1	2.18537	1.56339	1.92561	2.34733	2.49073	3.86641	2.5232	2.83097	2.00542	2.92783	0.342074	0.644232	0.171037	0.322116	1.439	0.525065	0.0398838	0.414256
56275	Rbm14	RNA binding motif protein 14	6.52098	7.2754	5.66481	8.26521	5.60977	6.15832	5.82115	5.8767	6.9316	5.86648	1.10606	0.226	0.553028	0.113	0.833693	-0.262413	0.0398983	0.414256
14667	Gm2a	GM2 ganglioside activator protein	6.0342	4.80183	6.28803	5.1719	6.44984	6.35407	6.39501	6.2215	5.57399	6.3551	0.702271	0.0973259	0.351135	0.048663	1.12589	0.171065	0.0400087	0.415028
29856	Smtn	smoothelin	48.6186	46.266	49.1747	46.2037	49.2838	49.8132	53.7658	54.5171	47.5658	51.8449	1.55369	2.67815	0.776843	1.33907	1.07548	0.104985	0.0400164	0.415028
16433	Cuzd1	CUB and zona pellucida-like domains 1	0.713193	0.595972	0.69951	0.673691	0.464419	0.436777	0.448576	0.392871	0.670592	0.435661	0.0523733	0.0306924	0.0261866	0.0153462	0.641231	-0.641085	0.0401174	0.415848
68010	Bambi	BMP and activin membrane-bound inhibitor, homolog (Xenopus laevis)	7.40389	7.58956	6.09268	9.67062	5.38001	6.53872	6.06601	6.6972	7.68919	6.17048	1.47944	0.591269	0.739722	0.295635	0.790336	-0.339463	0.0401497	0.415955
17939	Naga	N-acetyl galactosaminidase, alpha	6.01687	5.48207	6.49634	6.10931	7.66765	7.38298	5.98612	7.37439	6.02615	7.10278	0.417972	0.756812	0.208986	0.378406	1.16357	0.21856	0.040197	0.416201
207596	Thsd4	thrombospondin, type I, domain containing 4	0.95943	1.07948	0.84468	0.934416	1.05817	1.11547	1.36843	1.07968	0.954502	1.15544	0.0967962	0.143948	0.0483981	0.0719739	1.19302	0.254622	0.0402173	0.416201
14555	Gpd1	glycerol-3-phosphate dehydrogenase 1 (soluble)	21.7313	28.6041	24.2239	23.7861	27.9445	34.1626	42.1128	27.9792	24.5864	33.0498	2.8905	6.71197	1.44525	3.35598	1.32383	0.404718	0.0402868	0.416531
16156	Il11	interleukin 11	0.159165	0.103743	0.202944	0.0808774	0.0431164	0	0.0273984	0.0379937	0.136682	0.0271271	0.0550614	0.0192327	0.0275307	0.00961637	0.197283	-2.34166	0.0402931	0.416531
67874	Rprm	reprimo, TP53 dependent G2 arrest mediator candidate	0.2967	0.27627	0.405332	0.215378	0.688918	0.749901	0.401293	0.505889	0.29842	0.5865	0.0792042	0.161234	0.0396021	0.0806169	1.94244	0.95787	0.0404089	0.4175
12296	Cacnb2	calcium channel, voltage-dependent, beta 2 subunit	16.5625	17.4333	19.5932	18.6198	18.5813	19.5844	21.1135	22.8467	18.0522	20.5315	1.32905	1.86184	0.664525	0.930919	1.12181	0.165826	0.0404683	0.417886
67490	1810074P20Rik	RIKEN cDNA 1810074P20 gene	8.69363	8.04847	8.93404	8.31767	9.38727	9.47107	10.0627	9.3709	8.49845	9.573	0.392854	0.329436	0.196427	0.164718	1.11147	0.15247	0.0405395	0.418277
72039	Mccc1	methylcrotonoyl-Coenzyme A carboxylase 1 (alpha)	16.12	15.3452	15.3404	15.6575	17.8807	16.9061	16.8423	17.8017	15.6158	17.3577	0.367418	0.559817	0.183709	0.279908	1.09686	0.133377	0.0405503	0.418277
108089	Rnf144a	ring finger protein 144A	4.04003	3.00835	3.93606	3.51285	3.21504	3.436	3.37405	2.58981	3.62433	3.15373	0.469695	0.38729	0.234848	0.193645	0.858847	-0.219527	0.0406515	0.419093
235682	Zfp445	zinc finger protein 445	16.4582	16.2063	18.6988	14.9122	18.0801	18.3095	21.2654	17.9906	16.5689	18.9114	1.57321	1.5751	0.786607	0.787549	1.12631	0.171609	0.04072	0.419571
101943	Sf3b3	splicing factor 3b, subunit 3	18.8284	19.5938	18.6907	18.5911	16.3289	18.0311	18.4852	17.5415	18.926	17.5967	0.455709	0.928886	0.227855	0.464443	0.916828	-0.125277	0.0407563	0.419597
20672	Sox18	SRY-box containing gene 18	31.5341	37.2461	38.4614	30.6553	30.0535	28.6732	33.2603	26.939	34.4742	29.7315	3.95008	2.67547	1.97504	1.33773	0.850774	-0.233152	0.0407767	0.419597
76199	Med13l	mediator complex subunit 13-like	7.5365	7.65193	6.35256	7.24529	6.15449	6.63156	6.86482	6.71452	7.19657	6.59135	0.588115	0.306821	0.294058	0.153411	0.903056	-0.147113	0.0407892	0.419597
73340	Nptxr	neuronal pentraxin receptor	1.72558	1.4942	1.50135	1.69436	1.37185	1.28312	1.32376	1.3581	1.60387	1.33421	0.123203	0.0396102	0.0616014	0.0198051	0.820839	-0.28483	0.0408111	0.419597
56079	Astn2	astrotactin 2	0.845434	1.00191	0.857483	0.73769	1.37066	0.747883	1.05842	1.38363	0.86063	1.14015	0.108499	0.301645	0.0542495	0.150823	1.3091	0.388578	0.0408982	0.420265
83815	Cenpq	centromere protein Q	4.29149	4.84845	4.14952	3.99788	3.72009	4.40372	3.76753	2.79151	4.32183	3.67071	0.370983	0.663854	0.185491	0.331927	0.837135	-0.256468	0.0409352	0.420318
66355	Gmpr	guanosine monophosphate reductase	66.861	60.0445	74.6819	64.3809	76.8065	68.1995	72.8333	79.4206	66.4921	74.315	6.14377	4.89456	3.07189	2.44728	1.10362	0.142246	0.0409509	0.420318
72320	2510003E04Rik	RIKEN cDNA 2510003E04 gene	21.3287	22.7621	20.721	22.1973	20.2425	19.8863	19.4563	20.1083	21.7523	19.9234	0.905668	0.344258	0.452834	0.172129	0.903343	-0.146655	0.0409699	0.420318
217431	Nol10	nucleolar protein 10	4.93242	4.84042	4.69042	4.65113	4.1825	4.36329	4.51287	3.79688	4.7786	4.21388	0.131032	0.309081	0.0655162	0.154541	0.869725	-0.201368	0.0410265	0.420672
114128	Laptm4b	lysosomal-associated protein transmembrane 4B	33.4372	32.4256	29.9134	31.9093	28.3887	29.8964	30.7446	29.065	31.9214	29.5237	1.48146	1.02114	0.74073	0.510571	0.912162	-0.132638	0.0411687	0.421902
317677	Gm5077	predicted gene 5077	5.74198	5.32855	6.71866	5.41411	7.36795	6.74516	6.82289	6.04862	5.80082	6.74616	0.637306	0.541319	0.318653	0.27066	1.14819	0.199362	0.0412031	0.422026
75406	Ndufs7	NADH dehydrogenase (ubiquinone) Fe-S protein 7	450.654	465.081	448.48	466.077	423.736	405.443	426.1	446.374	457.573	425.413	9.29581	16.7476	4.64791	8.37379	0.91713	-0.124801	0.041481	0.42456
72190	2510009E07Rik	RIKEN cDNA 2510009E07 gene	8.62818	8.73516	8.86227	8.15966	9.18691	10.1344	10.6649	8.95356	8.59632	9.73494	0.306428	0.803173	0.153214	0.401586	1.11683	0.159411	0.0415053	0.42456
66078	Tsen34	tRNA splicing endonuclease 34 homolog (S. cerevisiae)	18.7014	17.8455	20.8946	19.1009	21.3623	21.0167	20.7247	22.1132	19.1356	21.3042	1.28429	0.598984	0.642144	0.299492	1.09873	0.135839	0.0415177	0.42456
19201	Pstpip2	proline-serine-threonine phosphatase-interacting protein 2	16.3326	16.1377	13.8077	19.4852	13.5436	14.9562	15.6114	12.5875	16.4408	14.1747	2.33132	1.36535	1.16566	0.682673	0.849344	-0.235579	0.0415578	0.424741
16456	F11r	F11 receptor	28.4234	27.329	30.0423	26.7955	32.3859	31.3635	30.6227	30.2492	28.1476	31.1553	1.43343	0.942057	0.716713	0.471029	1.09241	0.127513	0.0416025	0.424969
360216	Zranb1	zinc finger, RAN-binding domain containing 1	18.4457	18.4262	20.0941	17.5434	20.1566	22.4942	20.2833	21.1474	18.6273	21.0204	1.06451	1.07667	0.532257	0.538335	1.11335	0.154902	0.0416474	0.425056
70160	Vps36	vacuolar protein sorting 36 (yeast)	17.7363	18.3199	20.5964	19.9867	21.2992	22.6344	22.4395	21.6605	19.1598	22.0084	1.35145	0.632927	0.675723	0.316464	1.13284	0.179944	0.0416559	0.425056
268822	Adck5	aarF domain containing kinase 5	2.4948	2.57797	3.20041	2.62816	3.87361	3.12201	3.35182	3.06841	2.72534	3.35396	0.321457	0.367597	0.160729	0.183798	1.21509	0.281062	0.0416944	0.42522
27083	Xlr4b	X-linked lymphocyte-regulated 4B	1.48943	2.03556	0.663666	0.854487	0.878531	0.340017	0.578941	0.25805	1.26078	0.513885	0.625614	0.278616	0.312807	0.139308	0.402554	-1.31275	0.0417253	0.425307
20148	Dhrs3	dehydrogenase/reductase (SDR family) member 3	35.2239	31.2344	34.6217	36.4024	31.3556	25.1213	33.4484	29.6092	34.3706	29.8836	2.21775	3.54164	1.10887	1.77082	0.858085	-0.220808	0.0417746	0.425431
12564	Cdh8	cadherin 8	0.0414027	0.119939	0.0293282	0.0701274	0.214967	0.219752	0.0712701	0.123539	0.0651993	0.157382	0.0403059	0.0724953	0.0201529	0.0362476	2.37274	1.24656	0.0417824	0.425431
67009	Ttc23	tetratricopeptide repeat domain 23	1.6578	1.49219	1.44694	1.46415	1.70812	2.03217	1.97722	1.75957	1.51527	1.86927	0.0968321	0.159362	0.048416	0.0796808	1.21659	0.282849	0.0419771	0.426869
70240	Ufsp1	UFM1-specific peptidase 1	4.78414	5.87212	5.1494	3.73595	5.72254	6.15581	5.77546	6.52576	4.8854	6.04489	0.889718	0.374186	0.444859	0.187093	1.22093	0.287978	0.0419877	0.426869
226548	Aph1a	anterior pharynx defective 1a homolog (C. elegans)	31.1758	33.2567	36.1116	30.5144	35.3014	34.0554	35.8487	37.8522	32.7646	35.7644	2.51875	1.58124	1.25938	0.790621	1.07722	0.107314	0.0420275	0.426869
67510	Fam18b	family with sequence similarity 18, member B	18.9048	17.9602	17.0404	19.1885	16.8548	16.4103	17.094	16.0565	18.2735	16.6039	0.975467	0.461983	0.487733	0.230991	0.896209	-0.158092	0.042038	0.426869
22222	Ubr1	ubiquitin protein ligase E3 component n-recognin 1	7.24004	6.68705	7.50651	7.3403	8.06216	7.80125	7.94031	8.13209	7.19347	7.98395	0.355051	0.145311	0.177525	0.0726554	1.09524	0.131241	0.042054	0.426869
68875	Tmcc2	transmembrane and coiled-coil domains 2	15.5888	14.0957	14.9248	14.2471	13.7157	14.8656	13.1516	12.9309	14.7141	13.666	0.685545	0.865367	0.342772	0.432683	0.916385	-0.125974	0.0420691	0.426869
381792	2310040G24Rik	RIKEN cDNA 2310040G24 gene	6.25838	6.24057	7.39422	5.30018	7.05339	7.84991	7.27586	7.97128	6.29834	7.53761	0.856776	0.442935	0.428388	0.221467	1.18138	0.240474	0.0420813	0.426869
93686	Rbfox2	RNA binding protein, fox-1 homolog (C. elegans) 2	20.4873	20.8919	21.365	19.9042	21.6008	23.3704	23.9258	22.2684	20.6621	22.7913	0.619631	1.05092	0.309816	0.525462	1.08796	0.121625	0.0422434	0.428284
11811	Apobec2	apolipoprotein B mRNA editing enzyme, catalytic polypeptide 2	143.835	139.308	136.367	130.591	149.125	158.835	147.019	150.63	137.525	151.402	5.55041	5.17179	2.77521	2.5859	1.08615	0.119217	0.0423106	0.428311
71177	4933424B01Rik	RIKEN cDNA 4933424B01 gene	10.297	9.8454	8.06071	8.61768	8.32977	7.94566	7.93976	8.28176	9.2052	8.12424	1.04194	0.210538	0.520971	0.105269	0.870882	-0.199451	0.0423216	0.428311
13423	Dnase2a	deoxyribonuclease II alpha	4.14312	4.41897	4.08211	3.66828	5.38213	4.33144	4.27916	5.32707	4.07812	4.82995	0.310048	0.606606	0.155024	0.303303	1.16951	0.225907	0.0423579	0.428311
665596	Hist1h2bq	histone cluster 1, H2bq	0.350117	0.380343	0.21701	0.271803	0.197592	0.0516198	0.213452	0.208938	0.304818	0.1679	0.0742885	0.0778071	0.0371442	0.0389035	0.544221	-0.877735	0.0423589	0.428311
665622	Hist1h2br	histone cluster 1 H2br	0.350117	0.380343	0.21701	0.271803	0.197592	0.0516198	0.213452	0.208938	0.304818	0.1679	0.0742885	0.0778071	0.0371442	0.0389035	0.544221	-0.877735	0.0423589	0.428311
73040	2900052N01Rik	RIKEN cDNA 2900052N01 gene	0.215454	0.312073	0.305241	0.425756	0.194549	0.169417	0.144231	0.171435	0.314631	0.169908	0.0861772	0.0205675	0.0430886	0.0102837	0.532031	-0.910418	0.0424219	0.428719
77087	Ankrd11	ankyrin repeat domain 11	24.0064	23.3033	21.637	23.1665	21.8863	21.1867	21.653	21.326	23.0283	21.513	0.997835	0.316433	0.498918	0.158217	0.921586	-0.11781	0.042474	0.428829
622283	Gm6307	predicted gene 6307	1.74707	2.16427	0.814189	1.94683	0.768023	0.921869	1.29265	1.09747	1.66809	1.02	0.594215	0.226173	0.297108	0.113086	0.601483	-0.733404	0.042478	0.428829
17237	Mgrn1	mahogunin, ring finger 1	82.5775	80.5249	80.3038	79.688	83.585	87.858	89.8688	91.3939	80.7736	88.1764	1.25365	3.38619	0.626826	1.6931	1.07686	0.106836	0.0425256	0.429081
208650	Cblb	Casitas B-lineage lymphoma b	4.21887	4.15774	4.01471	4.96563	3.46702	4.32954	3.8502	3.97805	4.33924	3.9062	0.426269	0.356089	0.213135	0.178045	0.887069	-0.172883	0.0425716	0.429317
329260	Dennd1b	DENN/MADD domain containing 1B	4.64515	4.64991	4.8566	4.48874	5.14223	5.46572	5.36918	5.07769	4.6601	5.2637	0.150891	0.183749	0.0754455	0.0918744	1.11423	0.156051	0.0426047	0.429422
98685	1190005F20Rik	RIKEN cDNA 1190005F20 gene	13.7234	15.7406	12.1392	15.2211	12.4548	12.2837	12.0715	12.9566	14.2061	12.4417	1.62174	0.377413	0.810868	0.188706	0.863333	-0.212012	0.0427475	0.430632
11867	Arpc1b	actin related protein 2/3 complex, subunit 1B	40.1383	37.4054	40.9107	39.3318	36.8563	37.8364	37.088	34.7155	39.4465	36.6241	1.50577	1.33934	0.752884	0.669671	0.91601	-0.126564	0.0427942	0.430873
14964	H2-D1	histocompatibility 2, D region locus 1	351.408	243.035	209.231	299.417	414.819	323.79	333.075	355.641	275.773	356.831	62.6615	40.9067	31.3308	20.4534	1.27776	0.353613	0.0428682	0.431389
71918	Zcchc24	zinc finger, CCHC domain containing 24	19.0388	16.7949	19.6585	15.5968	19.0244	20.0202	19.9293	19.9801	17.7723	19.7385	1.90177	0.477539	0.950886	0.23877	1.09647	0.132864	0.042996	0.432447
75454	Phpt1	phosphohistidine phosphatase 1	61.1402	55.464	61.4681	55.0155	69.0818	62.7241	60.6626	66.7652	58.2719	64.8084	3.50862	3.81325	1.75431	1.90663	1.09814	0.135063	0.0431063	0.433047
54198	Snx3	sorting nexin 3	82.6907	84.6545	79.1244	84.8356	72.4052	75.9322	79.7971	79.9209	82.8263	77.0138	2.65218	3.58734	1.32609	1.79367	0.916922	-0.125129	0.0431143	0.433047
11637	Ak2	adenylate kinase 2	16.3318	15.2072	14.8743	15.9954	16.6847	18.2312	18.6228	17.4373	15.6022	17.744	0.676463	0.861369	0.338232	0.430684	1.12156	0.165505	0.0431431	0.433047
94067	Mrpl43	mitochondrial ribosomal protein L43	28.8244	29.5394	32.5246	31.1945	34.17	33.1255	37.6746	32.4849	30.5207	34.3637	1.66434	2.31391	0.832172	1.15696	1.11055	0.151274	0.0431471	0.433047
240186	Zfp438	zinc finger protein 438	1.98628	2.17871	2.00807	1.82915	2.59892	2.35416	2.55607	2.25561	2.00055	2.44119	0.143034	0.16339	0.0715168	0.0816952	1.20396	0.267791	0.0432493	0.433843
240028	Lnpep	leucyl/cystinyl aminopeptidase	24.1871	20.9812	19.4685	20.6458	19.2357	21.2589	19.985	16.879	21.3207	19.3396	2.01805	1.84082	1.00903	0.920409	0.894726	-0.160483	0.043309	0.434031
108946	Zzz3	zinc finger, ZZ domain containing 3	6.09309	6.29473	6.36273	6.16491	6.95207	6.88211	7.24476	6.74736	6.22887	6.95657	0.122179	0.210069	0.0610896	0.105035	1.10165	0.139671	0.0433421	0.434031
56438	Rbx1	ring-box 1	21.3133	21.4066	22.1696	18.9367	25.1202	24.4771	22.2383	22.4034	20.9565	23.5597	1.40011	1.45601	0.700053	0.728006	1.10962	0.150061	0.0433475	0.434031
26877	B3galt1	UDP-Gal:betaGlcNAc beta 1,3-galactosyltransferase, polypeptide 1	0.37294	0.405136	0.303805	0.389537	0.437782	0.615829	0.588477	0.511885	0.367855	0.538493	0.0446777	0.0802704	0.0223389	0.0401352	1.44153	0.5276	0.0433596	0.434031
13548	Dyrk1a	dual-specificity tyrosine-(Y)-phosphorylation regulated kinase 1a	17.1463	18.1736	17.2138	17.8112	15.9303	18.2446	16.4996	15.8583	17.5862	16.6332	0.492547	1.1119	0.246274	0.555949	0.932462	-0.100884	0.043387	0.434076
23807	Arih2	ariadne homolog 2 (Drosophila)	13.3925	13.4006	13.2748	12.4375	13.813	15.3218	15.2334	14.4971	13.1264	14.7163	0.462812	0.706631	0.231406	0.353316	1.10582	0.145111	0.0434618	0.434323
319638	Nt5dc1	5'-nucleotidase domain containing 1	4.19238	3.29198	4.1883	4.34165	4.59828	4.39393	5.21643	4.74541	4.00358	4.73851	0.479736	0.349693	0.239868	0.174847	1.16795	0.223975	0.0434748	0.434323
69660	Tmbim1	transmembrane BAX inhibitor motif containing 1	36.9852	37.1793	36.28	36.4749	32.5436	33.5237	33.2862	36.0182	36.7299	33.8429	0.422148	1.50909	0.211074	0.754543	0.908943	-0.137739	0.0434804	0.434323
12238	Commd3	COMM domain containing 3	50.3635	51.354	55.305	48.9583	56.5607	57.7875	55.2576	59.3561	51.4952	57.2405	2.72341	1.74821	1.36171	0.874107	1.09686	0.133375	0.0435507	0.434701
12651	Chkb	choline kinase beta	14.2136	14.2905	15.4963	13.8755	16.2223	15.6408	15.2406	17.2329	14.469	16.0842	0.708234	0.865401	0.354117	0.4327	1.09715	0.133757	0.0435641	0.434701
71435	Arhgap21	Rho GTPase activating protein 21	17.2993	17.356	18.6454	18.1911	18.7786	19.7551	19.9773	20.1811	17.8729	19.673	0.65682	0.621156	0.32841	0.310578	1.08571	0.118644	0.0436295	0.435125
667977	Gm8909	predicted gene 8909	13.1793	8.37224	7.99514	12.0111	16.5845	11.2955	13.7376	14.0698	10.3894	13.9219	2.59581	2.16361	1.2979	1.0818	1.32353	0.40439	0.0437451	0.436048
28000	Prpf19	PRP19/PSO4 pre-mRNA processing factor 19 homolog (S. cerevisiae)	40.1309	37.4906	41.1381	38.5436	40.3428	42.9149	43.5889	44.8406	39.3258	42.9218	1.62403	1.89541	0.812017	0.947707	1.07688	0.106855	0.0438704	0.43668
14873	Gsto1	glutathione S-transferase omega 1	79.2596	79.6169	82.7446	82.1564	76.3462	77.3283	70.3744	76.6907	80.9444	75.1849	1.76168	3.23268	0.880842	1.61634	0.916362	-0.12601	0.0438863	0.43668
192187	Stab1	stabilin 1	24.6217	24.9227	22.9214	25.2046	23.4681	21.4863	23.3902	22.5552	24.4176	22.7249	1.02549	0.923394	0.512745	0.461697	0.918032	-0.123383	0.0438983	0.43668
98766	Ubac1	ubiquitin associated domain containing 1	20.3228	20.0313	20.3551	19.7937	21.6349	22.2145	23.3429	22.0937	20.1257	22.3215	0.264962	0.725274	0.132481	0.362637	1.09407	0.129703	0.043915	0.43668
68144	5031426D15Rik	RIKEN cDNA 5031426D15 gene	0.0411116	0.0669912	0.0873661	0.0783386	0.215776	0.0909197	0.106154	0.10427	0.0684519	0.12928	0.0200426	0.0580613	0.0100213	0.0290306	1.86635	0.900217	0.0439237	0.43668
83768	Dpp7	dipeptidylpeptidase 7	3.88873	4.06197	3.57574	3.26168	2.93744	2.58002	3.28265	2.99009	3.69703	2.94755	0.353163	0.288258	0.176582	0.144129	0.786764	-0.345997	0.0439801	0.437012
214345	Lrrc1	leucine rich repeat containing 1	6.91972	6.96028	7.12212	6.67837	7.28971	8.54538	8.63671	7.63539	6.92013	8.0268	0.183356	0.667686	0.0916781	0.333843	1.14377	0.193794	0.0440958	0.437932
381038	Parl	presenilin associated, rhomboid-like	20.4093	21.1034	21.6361	19.346	23.7126	21.7812	23.4081	23.3815	20.6237	23.0708	0.98888	0.872809	0.49444	0.436404	1.10399	0.142729	0.0441257	0.438
12659	Ovgp1	oviductal glycoprotein 1	0.392131	0.479232	0.494782	0.435873	0.630712	0.607048	0.780481	0.702033	0.450505	0.680069	0.0462143	0.0781729	0.0231072	0.0390865	1.48868	0.574038	0.0441573	0.438005
110521	Hivep1	human immunodeficiency virus type I enhancer binding protein 1	9.1273	9.14723	7.65489	8.57409	6.86596	6.96715	8.2696	8.15554	8.62588	7.56456	0.699697	0.750839	0.349849	0.37542	0.864832	-0.209508	0.0441725	0.438005
19084	Prkar1a	protein kinase, cAMP dependent regulatory, type I, alpha	213.733	219.925	197.677	223.024	194.626	214.984	209.796	188.339	213.59	201.936	11.2896	12.5214	5.64479	6.26071	0.931984	-0.101623	0.0442049	0.438097
433466	Jmjd7	jumonji domain containing 7	3.44541	3.79147	2.94775	4.05475	4.30304	4.43325	4.50594	4.69968	3.55985	4.48548	0.478304	0.165643	0.239152	0.0828215	1.24169	0.312308	0.0443569	0.439182
225010	Lclat1	lysocardiolipin acyltransferase 1	38.6464	34.7806	47.8074	35.2588	44.5857	44.0721	46.3817	46.1873	39.1233	45.3067	6.0397	1.15113	3.01985	0.575563	1.14352	0.19348	0.0443606	0.439182
100316773	Mir1893	microRNA 1893	14.9116	13.7691	15.8443	14.5228	24.7416	15.8292	17.3264	26.2514	14.762	21.0371	0.86349	5.22184	0.431745	2.61092	1.4086	0.494265	0.0444157	0.439497
243547	Grip2	glutamate receptor interacting protein 2	6.76227	6.91471	4.41087	6.50139	6.80423	8.08954	9.81779	7.73352	6.14731	8.11127	1.17014	1.26012	0.58507	0.630061	1.29961	0.378082	0.0444695	0.439771
78100	8430410K20Rik	RIKEN cDNA 8430410K20 gene	24.8256	26.9197	25.898	24.8926	27.4546	30.2815	28.373	28.227	25.634	28.584	0.987564	1.20128	0.493782	0.600639	1.09964	0.137027	0.0444897	0.439771
75302	Asxl2	additional sex combs like 2 (Drosophila)	4.55996	4.35617	4.87477	4.99971	5.45965	5.13618	5.15908	5.25967	4.69765	5.25364	0.293362	0.147441	0.146681	0.0737203	1.10342	0.141984	0.0445416	0.440054
58172	Sertad2	SERTA domain containing 2	8.44002	8.13132	9.25159	8.29563	8.96315	9.11925	9.61501	9.99993	8.52964	9.42433	0.497548	0.473787	0.248774	0.236894	1.0903	0.124721	0.0445865	0.440268
272027	Tstd2	thiosulfate sulfurtransferase (rhodanese)-like domain containing 2	47.1143	47.9332	47.5723	44.5297	50.606	51.7889	50.9747	51.2953	46.7874	51.1662	1.54199	0.501605	0.770994	0.250803	1.07891	0.109577	0.0448229	0.442372
15528	Hspe1	heat shock protein 1 (chaperonin 10)	110.955	127.098	94.2644	109.321	90.4758	97.9382	105.485	91.6996	110.41	96.3996	13.4247	6.8821	6.71234	3.44105	0.86045	-0.216836	0.0449025	0.442927
15950	Ifi203	interferon activated gene 203	10.8027	9.08878	10.0138	10.1804	9.38913	9.8398	8.66327	9.03878	10.0214	9.23274	0.708418	0.501632	0.354209	0.250816	0.909156	-0.1374	0.0449259	0.442928
59095	Fxyd6	FXYD domain-containing ion transport regulator 6	22.8609	19.6575	23.5569	21.8174	21.3288	18.5123	19.379	19.9693	21.9732	19.7974	1.70127	1.18337	0.850635	0.591686	0.88963	-0.168723	0.0449788	0.443219
213753	Zfp598	zinc finger protein 598	14.666	15.0731	13.8029	14.0787	12.393	13.8564	13.9354	13.0665	14.4052	13.3128	0.572543	0.727996	0.286271	0.363998	0.911269	-0.134051	0.0450106	0.443302
51791	Rgs14	regulator of G-protein signaling 14	0.367727	0.256804	0.390728	0.467139	0.551436	0.557651	0.497358	0.752391	0.3706	0.589709	0.0869534	0.111784	0.0434767	0.0558918	1.57046	0.651192	0.0450344	0.443306
14958	H1f0	H1 histone family, member 0	46.9869	42.7025	53.4879	42.9755	54.1579	51.7055	54.0071	49.4657	46.5382	52.334	5.03009	2.21721	2.51504	1.1086	1.1102	0.150823	0.0450697	0.443423
224613	Flywch1	FLYWCH-type zinc finger 1	13.1462	14.9241	12.6581	14.2667	12.7281	11.0402	13.4165	11.4366	13.7488	12.1553	1.03318	1.10734	0.516591	0.553669	0.871763	-0.197991	0.0451642	0.444123
319181	Hist1h2bg	histone cluster 1, H2bg	6.84237	7.97963	5.13201	7.15824	5.17902	5.16273	4.93653	5.76466	6.77806	5.26074	1.19748	0.353712	0.598742	0.176856	0.764999	-0.386471	0.0452347	0.444585
16818	Lck	lymphocyte protein tyrosine kinase	0.198582	0.134829	0.184628	0.189201	0.470701	0.219586	0.299108	0.296269	0.17681	0.321416	0.0285838	0.106122	0.0142919	0.0530608	1.79836	0.846685	0.0453357	0.445347
24086	Tlk2	tousled-like kinase 2 (Arabidopsis)	7.76507	7.77239	7.14586	7.23669	8.58851	8.3189	8.57065	8.01328	7.48	8.37283	0.335463	0.269467	0.167732	0.134733	1.10427	0.143091	0.0453688	0.445441
67300	Cltc	clathrin, heavy polypeptide (Hc)	57.804	58.2972	55.4478	60.1623	53.6825	54.2082	55.6032	54.6375	57.9278	54.5328	1.9404	0.813444	0.970202	0.406722	0.928412	-0.107163	0.0454871	0.446189
233726	Ipo7	importin 7	58.9846	62.2867	58.9191	61.219	56.7663	59.2915	56.5092	55.069	60.3523	56.909	1.67508	1.75519	0.837539	0.877595	0.929875	-0.104892	0.045493	0.446189
26886	Cenph	centromere protein H	0.249731	0.217032	0.318421	0.253794	0.033825	0.088366	0.0429883	0.149031	0.259744	0.0785526	0.0424381	0.0526905	0.0212191	0.0263453	0.298485	-1.74427	0.0455276	0.446189
77446	Heg1	HEG homolog 1 (zebrafish)	35.0715	39.7306	38.7508	35.5128	31.239	32.8228	38.7992	31.0504	37.2664	33.4778	2.32154	3.6355	1.16077	1.81775	0.885726	-0.175068	0.0455391	0.446189
329178	Unc80	unc-80 homolog (C. elegans)	0.0503004	0.0596104	0.0291527	0.0503444	0.083614	0.0485416	0.0983938	0.0818663	0.047352	0.0781039	0.0128987	0.0210565	0.00644935	0.0105282	1.6261	0.701418	0.0457428	0.447916
270210	Zfp651	zinc finger protein 651	33.5765	37.745	34.7659	34.8043	32.2053	34.3467	33.1413	32.8433	35.2229	33.1342	1.77535	0.897699	0.887675	0.448849	0.927567	-0.108476	0.0457643	0.447916
104759	Pld4	phospholipase D family, member 4	7.4773	5.94767	7.21365	6.78291	9.32257	7.52782	7.78204	7.44945	6.85538	8.02047	0.669411	0.879596	0.334706	0.439798	1.15559	0.208634	0.0458049	0.447916
12091	Glb1	galactosidase, beta 1	6.54863	7.19968	6.65084	7.32784	7.74776	7.11912	7.74152	8.85187	6.93175	7.86507	0.389173	0.720935	0.194587	0.360468	1.11914	0.162385	0.0458098	0.447916
319182	Hist1h2bh	histone cluster 1, H2bh	10.8824	12.7041	8.45654	11.142	8.46983	8.04618	7.40922	9.30516	10.7962	8.3076	1.75508	0.795168	0.877538	0.397584	0.758705	-0.398389	0.0459044	0.448609
93671	Cd163	CD163 antigen	6.64445	7.64701	5.52651	7.29914	6.70362	4.89011	4.50007	5.09462	6.77928	5.29711	0.932883	0.969571	0.466442	0.484786	0.770925	-0.375337	0.0461029	0.450316
244895	C230081A13Rik	RIKEN cDNA C230081A13 gene	7.74456	7.39059	7.53424	8.05294	7.9169	8.9551	8.80513	8.62785	7.68058	8.57624	0.287664	0.459462	0.143832	0.229731	1.10105	0.138885	0.0462898	0.451909
18099	Nlk	nemo like kinase	5.21658	5.62207	5.33812	5.36208	5.05222	5.11387	4.63204	4.64909	5.38471	4.8618	0.170578	0.256797	0.0852892	0.128398	0.890531	-0.167262	0.0463178	0.45195
50797	Copb2	coatomer protein complex, subunit beta 2 (beta prime)	51.2474	46.6139	50.2608	48.3612	52.748	52.638	53.1225	55.8256	49.1208	53.5835	2.05617	1.50906	1.02808	0.754531	1.07652	0.106377	0.0463624	0.452153
73431	1700052K11Rik	RIKEN cDNA 1700052K11 gene	1.94908	2.25664	2.45249	1.91129	2.70942	2.35941	2.82536	2.58647	2.14238	2.62016	0.258192	0.199335	0.129096	0.0996677	1.20705	0.27148	0.0464367	0.452525
595136	Ndufs5	NADH dehydrogenase (ubiquinone) Fe-S protein 5	180.422	172.753	148.948	147.959	148.946	147.988	134.569	148.735	162.52	145.06	16.5471	7.00588	8.27355	3.50294	0.880864	-0.183008	0.0464484	0.452525
75425	Tti1	TELO2 interacting protein 1	11.7467	12.3687	12.2025	12.1712	10.4217	11.8425	11.8471	10.8773	12.1223	11.2472	0.264968	0.714737	0.132484	0.357369	0.914752	-0.128547	0.0464969	0.452766
18950	Pnp	purine-nucleoside phosphorylase	10.626	10.469	7.95933	9.96137	8.36473	8.26446	9.58037	7.39602	9.75392	8.4014	1.22955	0.898307	0.614777	0.449153	0.849128	-0.235946	0.0465693	0.453238
17060	Blnk	B cell linker	1.88866	1.89142	1.47374	1.52452	1.29904	1.04421	1.21917	1.42648	1.69459	1.24723	0.226646	0.160019	0.113323	0.0800093	0.726611	-0.460745	0.0466856	0.454083
320377	9330175E14Rik	RIKEN cDNA 9330175E14 gene	0.241417	0.0874195	0.128259	0.23853	0.463235	0.498309	0.450203	0.240116	0.173906	0.412966	0.0780975	0.11701	0.0390487	0.058505	2.34213	1.22782	0.046704	0.454083
14082	Fadd	Fas (TNFRSF6)-associated via death domain	5.47487	5.33871	6.09214	5.84143	5.92655	6.74989	7.14249	6.6888	5.68679	6.62693	0.343654	0.508356	0.171827	0.254178	1.14918	0.20061	0.0467747	0.454537
218975	Mapk1ip1l	mitogen-activated protein kinase 1 interacting protein 1-like	11.5282	11.5659	11.3858	11.3146	10.7734	10.6488	10.4794	10.2414	11.4486	10.5358	0.118315	0.230288	0.0591577	0.115144	0.907864	-0.139451	0.0468003	0.454552
228356	1110051M20Rik	RIKEN cDNA 1110051M20 gene	5.34716	4.55191	6.41259	4.44903	6.12014	6.69416	6.00179	6.0088	5.19017	6.20622	0.908407	0.329779	0.454203	0.16489	1.18086	0.239844	0.0468555	0.454703
14600	Ghr	growth hormone receptor	49.0171	44.2702	50.1364	44.0824	50.3194	52.553	50.8431	51.3847	46.8765	51.2751	3.15222	0.956568	1.57611	0.478284	1.07957	0.11045	0.0468748	0.454703
68106	Nt5c3l	5'-nucleotidase, cytosolic III-like	10.2069	10.6897	10.7155	9.13591	11.1137	11.0837	12.3885	11.5805	10.187	11.5416	0.73873	0.608677	0.369365	0.304338	1.11788	0.160767	0.0468996	0.454703
243725	Ppp1r9a	protein phosphatase 1, regulatory (inhibitor) subunit 9A	2.63816	2.47862	2.49324	2.5142	2.85774	2.61472	3.04054	2.88182	2.53105	2.84871	0.0728784	0.175814	0.0364392	0.0879069	1.11059	0.151326	0.0469117	0.454703
15507	Hspb1	heat shock protein 1	398.849	517.406	279.545	478.351	264.729	323.243	378.323	276.708	418.538	310.751	104.975	51.6366	52.4875	25.8183	0.730449	-0.453144	0.0469795	0.454903
231151	Tada2b	transcriptional adaptor 2B	7.78641	7.9621	7.82248	6.92606	8.07009	9.53053	8.78108	8.46533	7.62426	8.71176	0.471595	0.618508	0.235798	0.309254	1.12699	0.172473	0.0469803	0.454903
108075	Ltbp4	latent transforming growth factor beta binding protein 4	136.873	134.872	144.764	135.485	127.33	124.201	136.36	129.495	137.999	129.347	4.58765	5.15583	2.29383	2.57791	0.924785	-0.11281	0.0470355	0.455092
20539	Slc7a5	solute carrier family 7 (cationic amino acid transporter, y+ system), member 5	3.84018	3.99947	3.10707	3.6401	2.81542	2.86726	3.41135	3.406	3.64671	3.12501	0.38864	0.328243	0.19432	0.164121	0.844937	-0.243085	0.0470479	0.455092
21928	Tnfaip2	tumor necrosis factor, alpha-induced protein 2	15.9648	17.0983	16.153	17.587	13.1128	14.6594	17.7691	14.0996	16.7008	14.9102	0.771363	2.01032	0.385682	1.00516	0.879812	-0.184733	0.0472718	0.457025
67422	Dhdds	dehydrodolichyl diphosphate synthase	14.1874	15.5419	13.8485	14.6104	13.1118	13.7649	13.427	13.252	14.547	13.3889	0.732807	0.281876	0.366404	0.140938	0.907522	-0.139995	0.0475099	0.459093
64009	Syne1	synaptic nuclear envelope 1	8.65982	9.09558	8.97998	8.95182	9.66957	9.85539	9.7595	9.81574	8.9218	9.77505	0.185398	0.0805785	0.0926992	0.0402892	1.08066	0.111907	0.0476032	0.45954
16007	Cyr61	cysteine rich protein 61	43.8187	36.5962	33.1364	44.9401	23.8477	38.7626	36.1387	33.1968	39.6228	32.9865	5.68956	6.50285	2.84478	3.25143	0.819948	-0.286396	0.0476046	0.45954
72549	Reep4	receptor accessory protein 4	3.26091	2.69708	2.36242	2.57335	2.43425	2.49129	1.91362	1.96812	2.72344	2.20182	0.384029	0.303032	0.192015	0.151516	0.797956	-0.325618	0.0476697	0.459754
19724	Rfx1	regulatory factor X, 1 (influences HLA class II expression)	5.01355	4.83406	5.48475	4.91173	4.66104	4.22511	4.5194	4.47018	5.06102	4.46893	0.29189	0.181569	0.145945	0.0907845	0.871575	-0.198303	0.0476753	0.459754
[truncated: 21,318 more rows]
