# Supplementary material for: RNA SEQ Analysis Indicates that the AE3 Cl−/HCO3− Exchanger Contributes to Active Transport-Mediated CO2 Disposal in Heart
Source: Sci Rep. 2017 Aug 4;7:7264. doi: 10.1038/s41598-017-07585-y (PMC5544674; doi:10.1038/s41598-017-07585-y)
Supplement: Supplementary file 3 — Dataset 2 [file 41598_2017_7585_MOESM3_ESM.xls]

## Sheet: with mean and fold change
geneID	geneSymbol	Description	WT1	WT2	WT3	WT4	KO1	KO2	KO3	KO4	Wt average	KO average	wt stdev	Ko stdev	Wt std err	Ko std err	foldChange	log2FoldChange	pval	padj
112407	Egln3	EGL nine homolog 3 (C. elegans)	84.9622	91.0661	89.6131	92.988	44.4776	50.4468	49.0628	46.1761	89.6573	47.5408	3.42167	2.70844	1.71084	1.35422	0.522725	-0.935877	8.89184e-62	5.61934e-58
11607	Agtr1a	angiotensin II receptor, type 1a	8.39921	8.74169	11.7459	8.44411	16.1104	16.1065	17.0235	17.3331	9.33272	16.6434	1.61594	0.630482	0.807969	0.315241	1.76045	0.815942	8.72458e-18	3.30819e-14
13838	Epha4	Eph receptor A4	13.3585	11.9515	12.1158	12.5887	19.5307	19.5164	17.1959	20.3908	12.5036	19.1584	0.63068	1.37078	0.31534	0.685392	1.51217	0.596624	1.89627e-16	5.13592e-13
14613	Gja5	gap junction protein, alpha 5	8.81771	10.379	10.321	9.27137	14.7605	13.2059	15.35	14.9786	9.69726	14.5738	0.776482	0.943841	0.388241	0.47192	1.48267	0.568194	2.55292e-14	4.84008e-11
22350	Ezr	ezrin	22.9391	21.5034	21.1612	20.383	27.9303	29.101	31.1594	30.9754	21.4967	29.7916	1.06982	1.55064	0.534908	0.775322	1.36736	0.451388	5.41003e-13	7.32634e-10
50493	Txnrd1	thioredoxin reductase 1	24.5223	24.8797	24.0322	24.9468	17.8668	19.5567	18.6406	17.9816	24.5952	18.5114	0.419041	0.775786	0.209521	0.387893	0.742179	-0.430161	1.21216e-12	1.43633e-09
12827	Col4a2	collagen, type IV, alpha 2	73.4972	73.4502	71.9139	72.7815	58.6311	61.7453	61.4765	53.1937	72.9107	58.7617	0.740571	3.97038	0.370285	1.98519	0.794805	-0.331327	7.53233e-11	4.60663e-08
12826	Col4a1	collagen, type IV, alpha 1	94.6912	89.9187	88.4771	92.1566	72.9847	79.7101	71.8783	63.2525	91.3109	71.9564	2.71479	6.75625	1.35739	3.37812	0.777161	-0.363715	5.39671e-10	2.69253e-07
26399	Map2k6	mitogen-activated protein kinase kinase 6	3.29804	2.96392	3.53619	2.81848	5.17773	4.61494	5.49657	5.90449	3.15416	5.29843	0.324302	0.544146	0.162151	0.272073	1.659	0.730317	1.23286e-09	4.93871e-07
20350	Sema3f	sema domain, immunoglobulin domain (Ig), short basic domain, secreted, (semaphorin) 3F	8.80919	9.45082	8.56565	10.3025	6.49697	6.13093	6.54597	6.84612	9.28205	6.505	0.776036	0.293277	0.388018	0.146639	0.691007	-0.533228	2.34517e-09	8.71806e-07
53945	Slc40a1	solute carrier family 40 (iron-regulated transporter), member 1	6.26156	5.31043	6.01123	6.58983	4.29011	4.21098	4.22318	3.94429	6.04326	4.16714	0.542975	0.152588	0.271487	0.0762938	0.680285	-0.555788	3.4355e-09	1.20618e-06
14164	Fgf1	fibroblast growth factor 1	4.73346	4.3854	5.68555	4.46458	7.2797	7.25422	6.5948	6.6982	4.81725	6.95673	0.59773	0.36085	0.298865	0.180425	1.42578	0.511748	5.47842e-09	1.88846e-06
110784	Nr3c2	nuclear receptor subfamily 3, group C, member 2	5.49636	4.63852	6.58022	4.1932	7.96756	8.84028	8.02782	8.40342	5.22707	8.30977	1.05179	0.402827	0.525897	0.201414	1.57034	0.651078	2.30673e-08	6.94179e-06
76376	Slc24a2	solute carrier family 24 (sodium/potassium/calcium exchanger), member 2	0.930143	0.973019	0.713788	0.919022	1.35705	1.34089	1.40841	1.3226	0.883993	1.35724	0.115833	0.0369047	0.0579167	0.0184523	1.51361	0.597991	8.16788e-08	2.06473e-05
12306	Anxa2	annexin A2	61.1626	59.2505	58.6234	61.8299	44.9593	53.3881	50.2001	47.5465	60.2166	49.0235	1.52415	3.61171	0.762076	1.80586	0.802666	-0.317128	1.04679e-07	2.61133e-05
11548	Adra1b	adrenergic receptor, alpha 1b	13.4449	12.0684	13.8975	11.0424	16.3263	17.8224	19.9975	17.1499	12.6133	17.824	1.3045	1.57285	0.652252	0.786426	1.39459	0.479836	1.31335e-07	3.11247e-05
13166	Dbh	dopamine beta hydroxylase	1.76267	1.62025	2.07462	1.4239	2.75477	2.87867	3.361	3.18807	1.72036	3.04563	0.273985	0.278224	0.136993	0.139112	1.74799	0.805699	1.35772e-07	3.17791e-05
16520	Kcnj4	potassium inwardly-rectifying channel, subfamily J, member 4	1.43781	1.84308	1.46663	1.48556	0.642659	0.814019	0.569256	0.772232	1.55827	0.699542	0.190887	0.11343	0.0954436	0.0567149	0.442484	-1.1763	2.72114e-07	5.99885e-05
13645	Egf	epidermal growth factor	1.9123	2.51548	2.93038	2.3797	3.86759	3.33727	3.98601	3.81953	2.43447	3.7526	0.419583	0.285588	0.209791	0.142794	1.52078	0.60481	2.914e-07	6.27802e-05
230899	Nppa	natriuretic peptide type A	2320.43	2812.53	2327.4	2479.26	3215.63	3162.27	3476.71	3659.22	2484.91	3378.46	230.381	232.186	115.191	116.093	1.34049	0.422763	5.05042e-07	9.63584e-05
12168	Bmpr2	bone morphogenic protein receptor, type II (serine/threonine kinase)	12.3872	11.2522	11.0434	12.0747	8.79531	9.08477	9.15806	9.43518	11.6894	9.11833	0.643938	0.262957	0.321969	0.131478	0.769491	-0.378024	6.27173e-07	0.000113244
18412	Sqstm1	sequestosome 1	240.231	231.323	240.988	259.291	212.668	199.756	201.785	203.945	242.958	204.539	11.7397	5.68309	5.86983	2.84155	0.830528	-0.267899	6.53422e-07	0.00011687
18613	Pecam1	platelet/endothelial cell adhesion molecule 1	69.8971	67.0222	66.1717	70.9458	58.9518	61.3516	58.0167	53.702	68.5092	58.0055	2.27583	3.19441	1.13792	1.59721	0.835041	-0.26008	6.6443e-07	0.000117728
17540	Mrvi1	MRV integration site 1	3.99892	4.26812	4.51461	4.40266	5.76844	5.53618	6.05765	5.50667	4.29608	5.71723	0.222262	0.255356	0.111131	0.127678	1.3126	0.39243	7.07817e-07	0.000124255
12176	Bnip3	BCL2/adenovirus E1B interacting protein 3	87.4682	92.8372	82.0426	99.7135	71.9329	69.4572	61.0881	57.8975	90.5154	65.0939	7.55137	6.67448	3.77568	3.33724	0.709052	-0.496036	7.8138e-07	0.000133461
11540	Adora2a	adenosine A2a receptor	5.5436	4.96101	5.47517	5.4394	4.00238	4.06142	3.61529	3.35196	5.3548	3.75776	0.266062	0.335169	0.133031	0.167585	0.692411	-0.530299	8.72664e-07	0.000146414
18132	Notch4	Notch gene homolog 4 (Drosophila)	10.3638	10.8921	10.0363	10.9991	8.94155	7.55987	8.04906	8.65089	10.5729	8.30035	0.452829	0.617921	0.226414	0.30896	0.774584	-0.368507	9.22622e-07	0.000153438
50781	Dkk3	dickkopf homolog 3 (Xenopus laevis)	38.7669	40.8921	40.1928	40.809	49.2998	49.1821	51.4855	47.5017	40.1652	49.3673	0.983013	1.63363	0.491506	0.816816	1.21216	0.277581	2.05812e-06	0.000319835
22228	Ucp2	uncoupling protein 2 (mitochondrial, proton carrier)	20.7525	19.5187	22.9415	19.807	17.3396	17.6957	18.0162	15.619	20.7549	17.1676	1.55005	1.06876	0.775027	0.534379	0.816212	-0.292985	4.9632e-06	0.000676959
52118	Pvr	poliovirus receptor	10.4781	10.4749	9.58532	10.5434	7.76365	7.80956	8.39143	8.00488	10.2704	7.99238	0.457839	0.285855	0.228919	0.142928	0.767443	-0.381869	5.22633e-06	0.000707757
57262	Retnla	resistin like alpha	19.4549	11.8038	13.9645	10.4291	24.6689	21.0549	24.4046	23.4671	13.9131	23.3989	3.97079	1.64553	1.9854	0.822767	1.66323	0.733989	6.14188e-06	0.000807636
16847	Lepr	leptin receptor	1.54939	1.67313	1.90108	1.66364	2.24223	2.17013	2.38927	2.55372	1.69681	2.33884	0.147334	0.169816	0.0736672	0.084908	1.36005	0.443661	9.03228e-06	0.00107187
51801	Ramp1	receptor (calcitonin) activity modifying protein 1	0.470984	0.600626	0.95737	0.502928	1.30359	1.08688	1.14562	1.24647	0.632977	1.19564	0.223183	0.0975842	0.111592	0.0487921	1.86651	0.900342	1.05737e-05	0.00120779
18187	Nrp2	neuropilin 2	10.8598	9.61781	10.562	11.3531	8.89856	9.49242	9.10493	8.50797	10.5982	9.00097	0.730488	0.410635	0.365244	0.205318	0.83767	-0.255546	1.21548e-05	0.00136357
15251	Hif1a	hypoxia inducible factor 1, alpha subunit	13.7128	12.5951	15.0677	13.925	15.8975	17.3852	17.1724	17.794	13.8252	17.0623	1.01319	0.818237	0.506595	0.409119	1.21764	0.284093	1.2379e-05	0.00138055
19229	Ptk2b	PTK2 protein tyrosine kinase 2 beta	2.08356	2.13126	1.84221	2.29263	2.98689	2.58309	2.90594	3.31271	2.08742	2.94716	0.186349	0.299692	0.0931744	0.149846	1.39264	0.477818	1.63145e-05	0.00173767
12444	Ccnd2	cyclin D2	27.1832	31.3704	28.496	31.476	23.5653	22.747	25.2792	24.0099	29.6314	23.9003	2.13773	1.0576	1.06887	0.528798	0.795191	-0.330627	1.70852e-05	0.00180455
71911	Bdh1	3-hydroxybutyrate dehydrogenase, type 1	100.799	107.464	106.65	115.478	95.3864	85.1773	76.1304	78.8569	107.598	83.8878	6.03417	8.55119	3.01709	4.2756	0.769118	-0.378722	2.22295e-05	0.00219485
11490	Adam15	a disintegrin and metallopeptidase domain 15 (metargidin)	33.3122	34.6586	32.624	34.489	28.0142	30.1094	30.5605	26.9221	33.771	28.9016	0.971183	1.724	0.485591	0.862	0.843767	-0.245083	2.33606e-05	0.00227689
12955	Cryab	crystallin, alpha B	1552.41	1714.51	1404.8	1625.06	1234.15	1330.36	1311.07	1229.66	1574.2	1276.31	130.95	51.9116	65.4749	25.9558	0.799151	-0.32346	2.46404e-05	0.00234753
16508	Kcnd2	potassium voltage-gated channel, Shal-related family, member 2	9.10688	8.87272	10.5154	7.93161	12.003	11.8975	10.8493	11.7386	9.10666	11.6221	1.06772	0.526514	0.533861	0.263257	1.26012	0.33356	2.4891e-05	0.00235954
12325	Camk2g	calcium/calmodulin-dependent protein kinase II gamma	19.2852	18.3541	21.2373	17.7762	22.1486	22.6185	24.6535	23.4165	19.1632	23.2093	1.51606	1.09587	0.758031	0.547936	1.19526	0.257319	2.88952e-05	0.00268428
18762	Prkcz	protein kinase C, zeta	1.6565	1.77025	1.20203	1.51694	0.857337	1.04839	0.927313	1.09303	1.53643	0.981517	0.245827	0.108422	0.122913	0.0542108	0.629654	-0.667369	2.91661e-05	0.00268428
14200	Fhl2	four and a half LIM domains 2	743.668	794.664	730.908	742.739	636.842	668.891	678.816	651.27	752.995	658.955	28.3805	18.6299	14.1903	9.31496	0.862973	-0.212613	3.78497e-05	0.00332219
22339	Vegfa	vascular endothelial growth factor A	77.9729	86.1437	69.6373	82.4479	63.1596	64.7124	62.6743	63.4151	79.0504	63.4904	7.10928	0.870691	3.55464	0.435345	0.79179	-0.336811	4.26308e-05	0.00367381
12922	Crhr2	corticotropin releasing hormone receptor 2	11.5186	11.2971	12.8584	11.1176	13.6908	13.7373	15.7941	15.0697	11.6979	14.573	0.790864	1.03517	0.395432	0.517584	1.22927	0.2978	4.7258e-05	0.00399484
16502	Kcnc1	potassium voltage gated channel, Shaw-related subfamily, member 1	0.593506	0.555813	0.554519	0.61963	0.412335	0.506919	0.321469	0.369451	0.580867	0.402544	0.0315395	0.0788636	0.0157698	0.0394318	0.68332	-0.549367	5.03452e-05	0.00418638
104383	Rcor2	REST corepressor 2	7.46655	5.84135	8.88037	6.53155	9.59291	9.45903	10.8958	10.4152	7.17996	10.0907	1.31477	0.683201	0.657384	0.341601	1.3881	0.473112	5.87248e-05	0.00477838
18751	Prkcb	protein kinase C, beta	0.637827	0.593906	0.77454	0.623275	1.02055	0.768842	1.02556	0.974591	0.657387	0.947385	0.0802096	0.121219	0.0401048	0.0606096	1.42342	0.509358	6.01417e-05	0.00487276
19015	Ppard	peroxisome proliferator activator receptor delta	15.9804	16.4617	15.3453	15.7486	13.2969	12.9287	13.4398	13.0942	15.884	13.1899	0.466033	0.224556	0.233017	0.112278	0.819103	-0.287883	7.54893e-05	0.00589051
18452	P4ha2	procollagen-proline, 2-oxoglutarate 4-dioxygenase (proline 4-hydroxylase), alpha II polypeptide	39.205	44.6832	34.8126	37.1153	29.5367	31.7153	30.0397	29.8401	38.954	30.2829	4.21978	0.977046	2.10989	0.488523	0.766454	-0.383729	7.54995e-05	0.00589051
13631	Eef2k	eukaryotic elongation factor-2 kinase	7.123	6.91416	8.99896	6.79731	10.5249	9.45166	9.21809	10.4846	7.45836	9.9198	1.03586	0.682312	0.517932	0.341156	1.3136	0.393528	7.8175e-05	0.00602469
16511	Kcnh2	potassium voltage-gated channel, subfamily H (eag-related), member 2	26.58	27.6324	32.4486	25.3414	35.3066	32.371	38.1456	37.9185	28.0006	35.9354	3.10965	2.70298	1.55482	1.35149	1.26687	0.341269	8.1039e-05	0.00614568
16542	Kdr	kinase insert domain protein receptor	62.2581	52.0452	59.8268	68.8518	43.2095	49.0444	49.5565	46.8488	60.7455	47.1648	6.94113	2.88663	3.47057	1.44331	0.765599	-0.385339	8.1652e-05	0.00616749
286940	Flnb	filamin, beta	11.9726	12.1534	11.4449	12.4287	9.92951	10.7843	10.528	10.2814	11.9999	10.3808	0.414791	0.364247	0.207396	0.182123	0.852974	-0.229427	8.21726e-05	0.00618218
107746	Rapgef1	Rap guanine nucleotide exchange factor (GEF) 1	47.0242	49.548	43.8221	47.768	40.2716	43.0559	40.7924	41.1424	47.0406	41.3156	2.3927	1.21413	1.19635	0.607063	0.866026	-0.207518	9.10607e-05	0.00663625
13642	Efnb2	ephrin B2	10.1586	8.79428	9.72836	9.39204	8.39348	8.82171	7.43628	7.35348	9.51833	8.00124	0.575709	0.722447	0.287855	0.361223	0.82955	-0.269599	0.000101974	0.00726815
381489	Rxfp1	relaxin/insulin-like family peptide receptor 1	2.69057	2.56857	2.59897	3.01516	3.7179	3.51008	4.09352	4.29794	2.71832	3.90486	0.204576	0.356331	0.102288	0.178166	1.41683	0.502666	0.000107573	0.00760998
21833	Thra	thyroid hormone receptor alpha	34.2755	31.9067	32.6135	29.7977	35.9195	38.7538	40.0773	39.3634	32.1484	38.5285	1.85516	1.8215	0.927578	0.91075	1.18251	0.241849	0.000114091	0.00795236
21788	Tfpi	tissue factor pathway inhibitor	32.2203	32.6484	33.1626	31.2051	37.2759	39.0793	36.214	40.0211	32.3091	38.1476	0.830709	1.72015	0.415354	0.860077	1.1649	0.22021	0.000115635	0.00803052
11656	Alas2	aminolevulinic acid synthase 2, erythroid	15.1925	11.4058	14.5125	16.6882	10.6148	10.9645	10.202	7.54037	14.4498	9.83042	2.2235	1.55819	1.11175	0.779093	0.671004	-0.575607	0.000145821	0.00970039
12406	Serpinh1	serine (or cysteine) peptidase inhibitor, clade H, member 1	115.958	124.921	89.6463	112.924	76.3158	85.7657	85.0864	79.2778	110.862	81.6114	15.0329	4.57615	7.51647	2.28808	0.725474	-0.463005	0.000155332	0.0102611
26409	Map3k7	mitogen-activated protein kinase kinase kinase 7	15.9595	15.8089	16.855	15.5261	18.4598	18.2413	19.9758	19.1059	16.0374	18.9457	0.573937	0.778674	0.286969	0.389337	1.16558	0.221042	0.000159832	0.0105217
17395	Mmp9	matrix metallopeptidase 9	1.41943	1.30639	1.592	1.11863	0.747663	0.837099	0.8484	0.870599	1.35911	0.82594	0.198737	0.0540083	0.0993684	0.0270042	0.599979	-0.737016	0.000176456	0.0112262
19079	Prkab1	protein kinase, AMP-activated, beta 1 non-catalytic subunit	17.9525	16.6179	19.8769	17.7591	21.9047	21.9398	20.6714	23.2275	18.0516	21.9358	1.35183	1.04374	0.675915	0.521869	1.19943	0.262349	0.000211485	0.0130604
223513	Abra	actin-binding Rho activating protein	33.4703	42.7314	29.593	46.1029	22.6195	28.3345	20.2531	20.498	37.9744	22.9263	7.7295	3.7588	3.86475	1.8794	0.594245	-0.750871	0.000236332	0.0141919
17886	Myh9	myosin, heavy polypeptide 9, non-muscle	46.5027	45.1363	46.3605	49.2943	42.2958	41.0552	42.5609	40.0762	46.8234	41.497	1.75774	1.15234	0.87887	0.576169	0.874175	-0.194006	0.000264145	0.0156434
69601	Dab2ip	disabled homolog 2 (Drosophila) interacting protein	13.4234	14.0992	13.9504	14.6419	12.2693	12.1045	12.584	12.0037	14.0287	12.2404	0.501171	0.253865	0.250585	0.126933	0.860475	-0.216795	0.000264667	0.0156434
19652	Rbm3	RNA binding motif protein 3	8.71781	8.01757	12.4911	8.40382	14.6704	13.1453	12.7614	13.5186	9.40759	13.5239	2.07556	0.82449	1.03778	0.412245	1.42029	0.506182	0.000264863	0.0156434
108961	E2f8	E2F transcription factor 8	0.452681	0.437121	0.587884	0.539562	1.03325	0.889885	0.793671	0.840452	0.504312	0.889315	0.071664	0.103688	0.035832	0.0518441	1.74083	0.799777	0.000317438	0.0178585
53901	Rcan2	regulator of calcineurin 2	173.473	179.081	176.774	175.18	154.906	161.808	159.357	152.826	176.127	157.224	2.38634	4.09401	1.19317	2.047	0.880425	-0.183728	0.000329561	0.0183022
211401	Mtss1	metastasis suppressor 1	7.45679	6.52861	7.72482	7.21445	8.22694	8.69195	9.58183	8.73977	7.23117	8.81012	0.512663	0.564079	0.256331	0.28204	1.20209	0.265541	0.000329757	0.0183022
21388	Tbx5	T-box 5	10.4264	11.3777	12.2465	10.5588	13.197	12.3071	14.7719	13.8499	11.1524	13.5314	0.842053	1.041	0.421026	0.520502	1.19714	0.259591	0.000366587	0.0198334
54725	Cadm1	cell adhesion molecule 1	1.04385	0.827487	1.19907	0.979599	1.79597	1.32271	1.62689	1.32163	1.0125	1.5168	0.153951	0.235102	0.0769757	0.117551	1.48013	0.565726	0.000384777	0.0205557
18128	Notch1	Notch gene homolog 1 (Drosophila)	11.7845	12.8373	10.7338	12.2502	10.0522	10.4882	10.1765	10.2667	11.9014	10.2459	0.889665	0.18391	0.444833	0.0919551	0.848762	-0.236569	0.000390465	0.0207944
19016	Pparg	peroxisome proliferator activated receptor gamma	6.48776	7.72552	6.62842	6.57748	5.78786	5.90471	5.28867	4.22534	6.8548	5.30165	0.583391	0.765657	0.291695	0.382828	0.762516	-0.391161	0.000399451	0.0211542
18162	Npr3	natriuretic peptide receptor 3	11.9335	12.4268	12.3142	11.8033	13.6111	14.5075	14.2899	14.6698	12.1195	14.2696	0.298273	0.465762	0.149137	0.232881	1.16135	0.2158	0.00041751	0.0218216
70445	Cd248	CD248 antigen, endosialin	8.52645	8.18673	10.1634	8.5302	6.19968	6.41016	8.12867	6.51534	8.85169	6.81346	0.889161	0.886572	0.44458	0.443286	0.75937	-0.397126	0.000431731	0.0224252
17295	Met	met proto-oncogene	1.50708	1.73825	1.34434	1.77269	0.989137	1.13567	1.28913	1.24358	1.59059	1.16438	0.202135	0.133377	0.101068	0.0666885	0.721095	-0.471738	0.000445579	0.0228892
24117	Wif1	Wnt inhibitory factor 1	11.7032	10.1648	12.1712	13.3008	15.2533	14.8455	14.5391	17.9708	11.835	15.6522	1.29983	1.57318	0.649913	0.786591	1.30503	0.384087	0.000452514	0.02299
17134	Mafg	v-maf musculoaponeurotic fibrosarcoma oncogene family, protein G (avian)	16.5123	17.0327	16.1367	17.7368	13.2088	14.138	13.6253	14.7132	16.8546	13.9213	0.693439	0.650452	0.34672	0.325226	0.814467	-0.296071	0.000469188	0.0237038
170757	Eltd1	EGF, latrophilin seven transmembrane domain containing 1	24.491	24.7062	21.2667	25.7448	19.0765	22.905	17.8234	16.5672	24.0522	19.093	1.93596	2.74005	0.967981	1.37003	0.782329	-0.354153	0.000510454	0.0250232
69253	Hspb2	heat shock protein 2	43.0139	49.3172	49.6927	43.0437	55.0316	50.5249	56.1003	57.5743	46.2669	54.8077	3.74215	3.0396	1.87108	1.5198	1.16887	0.225111	0.000526791	0.0255433
16973	Lrp5	low density lipoprotein receptor-related protein 5	19.9577	21.1217	18.1675	19.5265	16.7572	17.4432	17.5894	17.1368	19.6934	17.2316	1.22013	0.368255	0.610067	0.184128	0.862825	-0.212861	0.000530017	0.0255609
20356	Sema5a	sema domain, seven thrombospondin repeats (type 1 and type 1-like), transmembrane domain (TM) and short cytoplasmic domain, (semaphorin) 5A	1.37976	1.49266	1.25315	1.29458	1.74864	1.86376	1.77887	1.61263	1.35504	1.75097	0.10581	0.104312	0.052905	0.0521558	1.27414	0.349529	0.000592504	0.0274652
20927	Abcc8	ATP-binding cassette, sub-family C (CFTR/MRP), member 8	13.5088	14.8244	13.9023	13.8536	15.4113	15.4323	16.8113	17.6744	14.0223	16.3323	0.56269	1.1089	0.281345	0.554449	1.14878	0.200098	0.000619089	0.0281157
20602	Ncor2	nuclear receptor co-repressor 2	18.2505	18.7287	17.3312	17.4011	15.1692	15.2153	16.8557	15.8145	17.9278	15.7637	0.677962	0.785141	0.338981	0.392571	0.867269	-0.205449	0.000638306	0.0286091
13003	Vcan	versican	3.53961	3.49521	3.02372	3.78469	2.44188	2.80601	3.12117	2.79507	3.46081	2.79103	0.317981	0.277572	0.158991	0.138786	0.794747	-0.331432	0.000679875	0.0301868
20856	Stc2	stanniocalcin 2	12.2179	10.8731	9.79158	9.85035	14.5852	11.7851	13.6053	13.8204	10.6832	13.449	1.13724	1.1863	0.568619	0.593148	1.24306	0.313893	0.000690663	0.0305941
19049	Ppp1r1b	protein phosphatase 1, regulatory (inhibitor) subunit 1B	2.56299	1.65441	2.92064	1.88746	4.25129	2.76014	3.64462	4.38902	2.25638	3.76127	0.587004	0.741635	0.293502	0.370817	1.64983	0.722316	0.000695556	0.030739
18451	P4ha1	procollagen-proline, 2-oxoglutarate 4-dioxygenase (proline 4-hydroxylase), alpha 1 polypeptide	32.5105	40.4052	22.4438	32.5884	17.9951	20.256	20.8676	18.0402	31.987	19.2898	7.36148	1.49006	3.68074	0.745032	0.593881	-0.751755	0.000733132	0.0313051
20692	Sparc	secreted acidic cysteine rich glycoprotein	241.638	219.543	255.265	222.035	211.296	220.733	205.266	192.006	234.62	207.325	16.9425	12.0339	8.47124	6.01695	0.872079	-0.197469	0.000762215	0.0323285
17342	Mitf	microphthalmia-associated transcription factor	12.5846	13.0608	12.4193	13.6031	14.6253	15.5834	15.4912	15.4766	12.917	15.2941	0.532178	0.448374	0.266089	0.224187	1.16744	0.223351	0.000776435	0.0326454
12696	Cirbp	cold inducible RNA binding protein	16.8504	17.9304	30.7305	18.9856	37.2711	27.8944	36.2999	33.8132	21.1242	33.8197	6.46327	4.21004	3.23163	2.10502	1.58193	0.661687	0.000776576	0.0326454
238328	Vash1	vasohibin 1	7.18921	6.94089	7.55389	6.64739	6.03346	5.57246	6.39426	5.89541	7.08285	5.9739	0.384262	0.340374	0.192131	0.170187	0.832432	-0.264596	0.000782444	0.0328194
14784	Grb2	growth factor receptor bound protein 2	35.2094	32.1189	36.1269	31.2845	39.6612	38.3409	38.7327	39.3919	33.6849	39.0317	2.34533	0.603479	1.17266	0.30174	1.14387	0.193922	0.000858829	0.0351675
12778	Ackr3	chemokine (C-X-C motif) receptor 7	52.6451	47.5454	42.3232	49.4416	38.1554	41.8159	41.8005	41.8558	47.9888	40.9069	4.32388	1.83448	2.16194	0.917238	0.840655	-0.250415	0.000880671	0.0358297
12778	Cxcr7	chemokine (C-X-C motif) receptor 7	52.6451	47.5454	42.3232	49.4416	38.1554	41.8159	41.8005	41.8558	47.9888	40.9069	4.32388	1.83448	2.16194	0.917238	0.840655	-0.250415	0.000880671	0.0358297
76294	Asb5	ankyrin repeat and SOCs box-containing 5	14.8927	12.3467	14.6999	11.0858	17.3582	16.4332	19.9018	15.9507	13.2563	17.411	1.85296	1.76023	0.926481	0.880114	1.29701	0.375185	0.000997731	0.0394083
20442	St3gal1	ST3 beta-galactoside alpha-2,3-sialyltransferase 1	14.8717	15.7952	14.1307	15.2586	13.1002	13.0989	13.9694	12.6611	15.0141	13.2074	0.700143	0.548448	0.350071	0.274224	0.867398	-0.205233	0.00101458	0.0399904
14783	Grb10	growth factor receptor bound protein 10	29.6819	32.5441	28.3387	30.5632	27.2109	28.5282	25.8981	25.8323	30.282	26.8674	1.76377	1.27636	0.881885	0.638179	0.874832	-0.192922	0.00104064	0.0405957
20928	Abcc9	ATP-binding cassette, sub-family C (CFTR/MRP), member 9	86.0848	82.2172	88.015	83.1042	96.4389	94.1622	93.2624	100.354	84.8553	96.0545	2.67842	3.16298	1.33921	1.58149	1.11712	0.15979	0.00107107	0.0415525
57915	Tbc1d1	TBC1 domain family, member 1	6.88098	7.20275	7.85609	7.16855	8.08557	8.70724	8.57966	9.21887	7.27709	8.64784	0.412092	0.465618	0.206046	0.232809	1.17227	0.229301	0.00111095	0.0426367
16009	Igfbp3	insulin-like growth factor binding protein 3	10.7535	10.7175	12.7196	10.7395	12.7445	12.8331	14.8437	13.6822	11.2325	13.5259	0.991507	0.97492	0.495754	0.48746	1.18816	0.248734	0.001173	0.0446564
13805	Eng	endoglin	66.7761	73.0592	62.7645	71.1903	56.0418	56.5066	63.7171	58.7418	68.4475	58.7518	4.61447	3.51376	2.30724	1.75688	0.84618	-0.240963	0.00122933	0.0460611
17022	Lum	lumican	45.5103	39.4606	55.3284	43.0887	55.9866	59.729	55.9834	58.6073	45.847	57.5766	6.79225	1.89396	3.39612	0.946979	1.23986	0.310177	0.00123865	0.0463186
14062	F2r	coagulation factor II (thrombin) receptor	21.8732	21.5995	22.8423	24.01	18.6531	21.9237	20.5875	19.5406	22.5812	20.1762	1.09158	1.40791	0.545791	0.703953	0.880868	-0.183003	0.00126891	0.0471109
11489	Adam12	a disintegrin and metallopeptidase domain 12 (meltrin alpha)	0.379009	0.376688	0.291326	0.491714	0.262137	0.185472	0.256804	0.221367	0.384684	0.231445	0.0821937	0.035591	0.0410968	0.0177955	0.593111	-0.753625	0.00126977	0.0471109
14465	Gata6	GATA binding protein 6	25.3229	24.7939	22.2748	23.0046	27.279	29.1024	26.9148	28.2119	23.8491	27.877	1.4441	0.982749	0.722052	0.491375	1.15304	0.205439	0.00130701	0.047745
22390	Wee1	WEE 1 homolog 1 (S. pombe)	8.7784	8.43515	10.2506	8.7833	11.841	10.2793	10.2973	12.2812	9.06187	11.1747	0.809082	1.03919	0.404541	0.519593	1.21772	0.284179	0.00131554	0.0477803
319197	Gpr4	G protein-coupled receptor 4	6.58743	6.45683	5.69989	6.56015	5.44935	5.6565	5.31887	4.62264	6.32608	5.26184	0.42123	0.448238	0.210615	0.224119	0.820147	-0.286045	0.00133193	0.0482582
109294	Prex2	phosphatidylinositol-3,4,5-trisphosphate-dependent Rac exchange factor 2	6.4721	5.68476	6.43609	6.10426	5.36836	5.47085	5.26579	5.4898	6.1743	5.3987	0.365956	0.103426	0.182978	0.0517131	0.862945	-0.212659	0.00135251	0.0486569
74270	Usp20	ubiquitin specific peptidase 20	18.5933	18.743	18.9495	17.6628	20.5765	21.7285	22.4735	21.401	18.4871	21.5449	0.568626	0.786243	0.284313	0.393121	1.1496	0.20113	0.00138544	0.0496532
14177	Fgf6	fibroblast growth factor 6	0.753448	0.709361	0.480345	1.06349	0.204103	0.355472	0.432326	0.239804	0.75166	0.307926	0.239888	0.105128	0.119944	0.052564	0.402522	-1.31286	0.00140595	0.0499193
54598	Calcrl	calcitonin receptor-like	11.6529	9.70706	10.4801	11.3845	9.28071	10.4008	9.02888	9.12137	10.8061	9.45794	0.888034	0.637108	0.444017	0.318554	0.863379	-0.211935	0.00162028	0.05466
20393	Sgk1	serum/glucocorticoid regulated kinase 1	16.1221	18.4034	16.5927	17.4737	13.9126	16.1976	15.8622	12.8459	17.148	14.7046	1.00712	1.59698	0.503559	0.798488	0.845006	-0.242966	0.00176511	0.0570574
11745	Anxa3	annexin A3	16.1974	16.6696	15.2753	16.2115	12.8588	13.6428	15.2417	12.8572	16.0885	13.6501	0.584779	1.12369	0.292389	0.561843	0.836492	-0.257577	0.00194014	0.0612032
13618	Ednrb	endothelin receptor type B	4.29793	4.65018	4.18083	4.18917	3.75988	3.54956	3.98948	3.43702	4.32953	3.68398	0.220323	0.243687	0.110162	0.121844	0.839225	-0.25287	0.00231633	0.0702646
71690	Esm1	endothelial cell-specific molecule 1	1.73614	1.1508	1.37574	1.39557	0.797131	1.14535	1.06373	0.772665	1.41456	0.944721	0.241423	0.187797	0.120712	0.0938986	0.65864	-0.602437	0.00253658	0.0752599
27494	Amot	angiomotin	1.93476	2.60876	2.15908	2.5278	1.83702	1.92653	1.73218	1.77542	2.3076	1.81779	0.316357	0.0842986	0.158179	0.0421493	0.776151	-0.365591	0.00275225	0.0795425
11482	Acvrl1	activin A receptor, type II-like 1	13.7765	14.8731	13.4954	14.125	11.8849	13.0175	12.783	12.0926	14.0675	12.4445	0.595605	0.541563	0.297802	0.270781	0.872162	-0.197331	0.00319925	0.0882889
27279	Tnfrsf12a	tumor necrosis factor receptor superfamily, member 12a	37.7712	55.8007	31.7527	54.1464	23.6255	30.2929	29.4738	26.712	44.8678	27.526	11.9442	3.01807	5.97209	1.50903	0.603409	-0.728792	0.00397672	0.104746
12266	C3	complement component 3	80.3529	76.3279	71.9284	75.4528	65.7418	72.0092	71.2969	69.4566	76.0155	69.6261	3.46084	2.80399	1.73042	1.40199	0.903373	-0.146607	0.00407892	0.10608
17304	Mfge8	milk fat globule-EGF factor 8 protein	72.1001	75.2573	69.6509	74.57	63.81	61.386	69.8977	66.4772	72.8946	65.3927	2.55225	3.65282	1.27613	1.82641	0.884725	-0.176698	0.00429032	0.109735
52014	Nus1	nuclear undecaprenyl pyrophosphate synthase 1 homolog (S. cerevisiae)	21.4459	22.7874	20.5214	22.7967	19.9736	20.8103	18.4353	19.7936	21.8878	19.7532	1.11021	0.983987	0.555104	0.491993	0.889927	-0.168241	0.00436858	0.110875
13051	Cx3cr1	chemokine (C-X3-C) receptor 1	1.95822	1.18983	2.48627	2.10815	3.09065	3.3471	4.08503	2.49566	1.93562	3.25461	0.544576	0.658544	0.272288	0.329272	1.65939	0.73065	0.0046261	0.115555
20657	Sod3	superoxide dismutase 3, extracellular	31.8646	30.7035	31.0924	30.1894	26.744	26.1266	31.2543	25.8599	30.9625	27.4962	0.70602	2.5326	0.35301	1.2663	0.876016	-0.190971	0.00485722	0.11874
224065	Uts2d	urotensin 2 domain containing	1.63046	1.52968	1.73244	2.134	0.552097	0.786722	1.14817	1.19414	1.75665	0.920283	0.264838	0.305686	0.132419	0.152843	0.516082	-0.954329	0.00499498	0.121255
12282	Hyou1	hypoxia up-regulated 1	19.3525	20.553	15.6225	18.4352	15.385	15.6373	16.0196	15.1152	18.4908	15.5393	2.09962	0.384681	1.04981	0.19234	0.828565	-0.271314	0.0050807	0.122395
68833	Pdcl3	phosducin-like 3	24.9927	24.4708	25.3997	22.2721	27.9558	29.2004	29.3475	26.9073	24.2838	28.3527	1.39399	1.14818	0.696995	0.574088	1.152	0.204142	0.00531163	0.125879
14254	Flt1	FMS-like tyrosine kinase 1	25.2263	27.3613	23.6212	24.8523	22.5562	21.531	22.9673	23.2164	25.2653	22.5677	1.55652	0.742845	0.778262	0.371423	0.881015	-0.182761	0.0054702	0.128353
18127	Nos3	nitric oxide synthase 3, endothelial cell	13.4033	14.5278	14.5287	12.8638	12.1265	11.9231	12.2208	12.3965	13.8309	12.1667	0.834807	0.197233	0.417404	0.0986165	0.867937	-0.204338	0.0061134	0.137817
18591	Pdgfb	platelet derived growth factor, B polypeptide	21.1396	19.8341	19.3328	20.6998	17.8776	20.0959	17.2352	18.0005	20.2516	18.3023	0.818097	1.24193	0.409049	0.620967	0.891338	-0.165955	0.00619796	0.139557
320924	Ccbe1	collagen and calcium binding EGF domains 1	2.58655	2.48203	2.69108	2.40046	2.91218	3.12707	2.91265	3.36369	2.54003	3.0789	0.126258	0.215144	0.0631289	0.107572	1.19622	0.258481	0.00630934	0.14106
13819	Epas1	endothelial PAS domain protein 1	77.4928	81.9218	85.5342	81.4232	89.0257	87.2897	91.8162	94.4706	81.593	90.6506	3.29047	3.15632	1.64524	1.57816	1.09602	0.132276	0.00634013	0.141415
22027	Hsp90b1	heat shock protein 90, beta (Grp94), member 1	211.646	211.618	170.26	193.887	168.913	175.399	178.919	155.456	196.853	169.672	19.603	10.3436	9.80152	5.1718	0.849886	-0.234658	0.00649715	0.14365
94352	Loxl2	lysyl oxidase-like 2	7.16794	6.39811	7.84477	6.29307	5.84139	5.24178	6.25166	5.92446	6.92598	5.81482	0.726164	0.421085	0.363082	0.210543	0.829026	-0.27051	0.00757394	0.157769
108058	Camk2d	calcium/calmodulin-dependent protein kinase II, delta	50.7162	50.0462	52.4882	47.768	52.4593	56.9884	57.7041	57.9404	50.2547	56.273	1.95179	2.57453	0.975895	1.28726	1.10468	0.143628	0.00815653	0.165037
13601	Ecm1	extracellular matrix protein 1	43.9973	44.1937	39.9402	42.7963	38.0227	39.4847	42.0941	35.9595	42.7319	38.8903	1.96095	2.57941	0.980473	1.2897	0.897414	-0.156155	0.00825055	0.166307
54485	Dll4	delta-like 4 (Drosophila)	15.1346	13.0127	11.2416	14.0171	10.6625	11.8972	9.61535	11.675	13.3515	10.9625	1.65215	1.0466	0.826077	0.523298	0.809904	-0.304178	0.00825733	0.166307
11535	Adm	adrenomedullin	7.48334	6.27958	9.42743	6.98275	9.16479	11.7334	12.8817	9.30601	7.54328	10.7715	1.34966	1.83554	0.674829	0.91777	1.40872	0.494388	0.00933916	0.179758
11600	Angpt1	angiopoietin 1	18.5376	14.1345	16.0029	15.7637	20.0086	21.5425	20.3851	17.423	16.1097	19.8398	1.81909	1.7384	0.909546	0.869199	1.21538	0.281409	0.00947535	0.181542
14609	Gja1	gap junction protein, alpha 1	186.646	170.153	172.866	187.962	190.312	201.058	200.168	209.638	179.407	200.294	9.20152	7.90668	4.60076	3.95334	1.10124	0.139126	0.00947579	0.181542
