# Supplementary material for: RNA SEQ Analysis Indicates that the AE3 Cl−/HCO3− Exchanger Contributes to Active Transport-Mediated CO2 Disposal in Heart
Source: Sci Rep. 2017 Aug 4;7:7264. doi: 10.1038/s41598-017-07585-y (PMC5544674; doi:10.1038/s41598-017-07585-y)
Supplement: Supplementary file 4 — Dataset 3 [file 41598_2017_7585_MOESM4_ESM.xls]

## Sheet: with mean and fold change
geneID	geneSymbol	Description	WT1	WT2	WT3	WT4	KO1	KO2	KO3	KO4	Wt average	KO average	wt stdev	Ko stdev	Wt std err	Ko std err	foldChange	log2FoldChange	pval	padj
11607	Agtr1a	angiotensin II receptor, type 1a	8.39921	8.74169	11.7459	8.44411	16.1104	16.1065	17.0235	17.3331	9.33272	16.6434	1.61594	0.630482	0.807969	0.315241	1.76045	0.815942	8.72458e-18	3.30819e-14
13838	Epha4	Eph receptor A4	13.3585	11.9515	12.1158	12.5887	19.5307	19.5164	17.1959	20.3908	12.5036	19.1584	0.63068	1.37078	0.31534	0.685392	1.51217	0.596624	1.89627e-16	5.13592e-13
14613	Gja5	gap junction protein, alpha 5	8.81771	10.379	10.321	9.27137	14.7605	13.2059	15.35	14.9786	9.69726	14.5738	0.776482	0.943841	0.388241	0.47192	1.48267	0.568194	2.55292e-14	4.84008e-11
227399	Ppip5k2	diphosphoinositol pentakisphosphate kinase 2	32.7597	33.8363	35.5887	28.5916	46.9398	47.7683	42.2846	46.3797	32.6941	45.8431	2.97309	2.43995	1.48654	1.21997	1.38404	0.468881	2.36483e-11	1.7934e-08
227541	Camk1d	calcium/calmodulin-dependent protein kinase ID	2.07119	2.23109	2.57061	2.14469	3.27682	3.17171	3.77504	3.53147	2.25439	3.43876	0.220707	0.270321	0.110354	0.135161	1.50501	0.589775	2.82285e-11	2.0584e-08
76142	Ppp1r14c	protein phosphatase 1, regulatory (inhibitor) subunit 14c	69.6064	62.6445	71.1726	58.7624	85.2795	85.2373	84.5152	86.6477	65.5465	85.4199	5.84757	0.890479	2.92379	0.445239	1.2866	0.363561	3.50228e-11	2.37142e-08
99470	Magi3	membrane associated guanylate kinase, WW and PDZ domain containing 3	14.0087	13.8566	14.5791	13.6957	17.2327	18.4611	18.737	19.2572	14.035	18.422	0.384571	0.858819	0.192286	0.42941	1.29485	0.372787	4.41532e-10	2.39171e-07
74105	Gga2	golgi associated, gamma adaptin ear containing, ARF binding protein 2	14.3606	13.0163	13.8203	13.5977	17.9941	17.5275	17.9248	18.9595	13.6987	18.1015	0.556392	0.607826	0.278196	0.303913	1.30407	0.383026	6.69693e-10	3.17418e-07
26399	Map2k6	mitogen-activated protein kinase kinase 6	3.29804	2.96392	3.53619	2.81848	5.17773	4.61494	5.49657	5.90449	3.15416	5.29843	0.324302	0.544146	0.162151	0.272073	1.659	0.730317	1.23286e-09	4.93871e-07
194231	Cnksr1	connector enhancer of kinase suppressor of Ras 1	7.19922	8.09323	5.91705	8.13639	4.06011	4.26048	3.8862	4.10166	7.33648	4.07711	1.04021	0.1538	0.520107	0.0769001	0.547646	-0.868685	2.10565e-09	8.14714e-07
14164	Fgf1	fibroblast growth factor 1	4.73346	4.3854	5.68555	4.46458	7.2797	7.25422	6.5948	6.6982	4.81725	6.95673	0.59773	0.36085	0.298865	0.180425	1.42578	0.511748	5.47842e-09	1.88846e-06
18640	Pfkfb2	6-phosphofructo-2-kinase/fructose-2,6-biphosphatase 2	22.2641	20.0168	19.148	21.6155	16.8146	16.4894	15.0969	16.0502	20.7611	16.1128	1.4312	0.746201	0.715601	0.373101	0.765732	-0.385089	8.09106e-09	2.64909e-06
225638	Alpk2	alpha-kinase 2	52.6012	53.376	47.4078	51.5407	39.5902	43.9936	44.2887	40.9607	51.2314	42.2083	2.65778	2.30407	1.32889	1.15204	0.812279	-0.299953	2.65812e-08	7.87426e-06
29809	Rabgap1l	RAB GTPase activating protein 1-like	7.15417	7.00665	7.48385	6.88176	9.01429	9.39206	9.03706	9.41052	7.13161	9.21348	0.259884	0.217189	0.129942	0.108594	1.27472	0.350179	3.27117e-08	9.1203e-06
12306	Anxa2	annexin A2	61.1626	59.2505	58.6234	61.8299	44.9593	53.3881	50.2001	47.5465	60.2166	49.0235	1.52415	3.61171	0.762076	1.80586	0.802666	-0.317128	1.04679e-07	2.61133e-05
381836	Sbk2	SH3-binding domain kinase family, member 2	19.4506	19.5362	25.2855	19.7855	30.3556	27.4915	32.8741	31.0289	21.0144	30.4375	2.85094	2.23398	1.42547	1.11699	1.42981	0.515819	1.47027e-07	3.39936e-05
12323	Camk2b	calcium/calmodulin-dependent protein kinase II, beta	5.60835	5.80469	6.03735	6.25811	4.29659	4.53151	4.78907	4.11113	5.92712	4.43207	0.281844	0.293653	0.140922	0.146826	0.737246	-0.439782	2.7882e-07	6.07603e-05
13645	Egf	epidermal growth factor	1.9123	2.51548	2.93038	2.3797	3.86759	3.33727	3.98601	3.81953	2.43447	3.7526	0.419583	0.285588	0.209791	0.142794	1.52078	0.60481	2.914e-07	6.27802e-05
69065	Chac1	ChaC, cation transport regulator-like 1 (E. coli)	3.98356	4.54169	3.35265	2.80581	1.92317	1.11649	1.0863	1.52992	3.67093	1.41397	0.754032	0.395221	0.377016	0.19761	0.380791	-1.39293	4.36319e-07	8.61685e-05
320129	Adrbk2	adrenergic receptor kinase, beta 2	4.66844	4.73631	3.75268	4.55188	5.71839	6.32034	6.49884	5.7706	4.42733	6.07704	0.456166	0.391429	0.228083	0.195715	1.35296	0.436118	4.4608e-07	8.71879e-05
230899	Nppa	natriuretic peptide type A	2320.43	2812.53	2327.4	2479.26	3215.63	3162.27	3476.71	3659.22	2484.91	3378.46	230.381	232.186	115.191	116.093	1.34049	0.422763	5.05042e-07	9.63584e-05
12499	Entpd5	ectonucleoside triphosphate diphosphohydrolase 5	43.7151	40.3488	52.0497	38.65	56.2288	59.9867	60.5528	59.4504	43.6909	59.0547	5.9568	1.93691	2.9784	0.968455	1.33433	0.416121	5.10297e-07	9.63584e-05
381835	Gm1078	predicted gene 1078	21.9497	24.1432	30.7909	22.5131	40.5929	34.11	37.108	36.9182	24.8492	37.1823	4.06884	2.65494	2.03442	1.32747	1.47753	0.563188	6.16132e-07	0.000113244
12168	Bmpr2	bone morphogenic protein receptor, type II (serine/threonine kinase)	12.3872	11.2522	11.0434	12.0747	8.79531	9.08477	9.15806	9.43518	11.6894	9.11833	0.643938	0.262957	0.321969	0.131478	0.769491	-0.378024	6.27173e-07	0.000113244
18412	Sqstm1	sequestosome 1	240.231	231.323	240.988	259.291	212.668	199.756	201.785	203.945	242.958	204.539	11.7397	5.68309	5.86983	2.84155	0.830528	-0.267899	6.53422e-07	0.00011687
12176	Bnip3	BCL2/adenovirus E1B interacting protein 3	87.4682	92.8372	82.0426	99.7135	71.9329	69.4572	61.0881	57.8975	90.5154	65.0939	7.55137	6.67448	3.77568	3.33724	0.709052	-0.496036	7.8138e-07	0.000133461
23945	Mgll	monoglyceride lipase	63.8676	59.745	71.5907	66.0532	45.2644	55.3356	54.9365	43.6665	65.3141	49.8008	4.93453	6.19728	2.46727	3.09864	0.751805	-0.41157	2.60833e-06	0.000392471
71728	Stk11ip	serine/threonine kinase 11 interacting protein	4.15053	4.26758	4.55764	4.34974	3.36552	3.09448	3.38118	3.02364	4.33137	3.2162	0.171569	0.183856	0.0857845	0.0919279	0.732576	-0.448951	4.95772e-06	0.000676959
20411	Sorbs1	sorbin and SH3 domain containing 1	151.012	155.785	132.659	163.05	116.083	121.541	106.517	120.247	150.626	116.097	12.9607	6.79768	6.48033	3.39884	0.759954	-0.396016	6.81421e-06	0.000878848
108099	Prkag2	protein kinase, AMP-activated, gamma 2 non-catalytic subunit	8.7018	8.36158	9.11942	7.67236	10.9328	9.82176	11.4176	12.4488	8.46379	11.1553	0.611914	1.09085	0.305957	0.545425	1.3013	0.379952	8.15541e-06	0.00101723
17926	Myoc	myocilin	3.83795	3.00576	2.84512	3.80466	5.1782	4.47417	5.96643	5.18439	3.37337	5.2008	0.521545	0.609634	0.260772	0.304817	1.52091	0.604933	9.50464e-06	0.00111925
51801	Ramp1	receptor (calcitonin) activity modifying protein 1	0.470984	0.600626	0.95737	0.502928	1.30359	1.08688	1.14562	1.24647	0.632977	1.19564	0.223183	0.0975842	0.111592	0.0487921	1.86651	0.900342	1.05737e-05	0.00120779
72565	Uaca	uveal autoantigen with coiled-coil domains and ankyrin repeats	27.294	27.7981	29.2982	30.3823	23.6331	24.1818	25.5246	24.0611	28.6932	24.3501	1.41161	0.817623	0.705803	0.408812	0.836886	-0.256897	1.20891e-05	0.00136357
18187	Nrp2	neuropilin 2	10.8598	9.61781	10.562	11.3531	8.89856	9.49242	9.10493	8.50797	10.5982	9.00097	0.730488	0.410635	0.365244	0.205318	0.83767	-0.255546	1.21548e-05	0.00136357
19229	Ptk2b	PTK2 protein tyrosine kinase 2 beta	2.08356	2.13126	1.84221	2.29263	2.98689	2.58309	2.90594	3.31271	2.08742	2.94716	0.186349	0.299692	0.0931744	0.149846	1.39264	0.477818	1.63145e-05	0.00173767
225724	Mapk4	mitogen-activated protein kinase 4	2.2403	2.12767	1.55369	2.45399	1.05386	1.49525	1.17771	1.25688	2.09391	1.24593	0.384734	0.186033	0.192367	0.0930163	0.585981	-0.771074	2.16861e-05	0.00217538
24012	Rgs7	regulator of G protein signaling 7	1.16949	0.837955	1.16332	1.03258	1.87049	1.80495	1.97031	1.7819	1.05083	1.85691	0.15533	0.0843997	0.0776648	0.0421998	1.74494	0.803178	2.37111e-05	0.00227689
69847	Wnk4	WNK lysine deficient protein kinase 4	4.50548	4.27858	5.54819	4.21997	6.87036	5.51651	6.66424	7.06903	4.63806	6.53003	0.619119	0.6956	0.30956	0.3478	1.39076	0.475876	2.81193e-05	0.00262617
12325	Camk2g	calcium/calmodulin-dependent protein kinase II gamma	19.2852	18.3541	21.2373	17.7762	22.1486	22.6185	24.6535	23.4165	19.1632	23.2093	1.51606	1.09587	0.758031	0.547936	1.19526	0.257319	2.88952e-05	0.00268428
18762	Prkcz	protein kinase C, zeta	1.6565	1.77025	1.20203	1.51694	0.857337	1.04839	0.927313	1.09303	1.53643	0.981517	0.245827	0.108422	0.122913	0.0542108	0.629654	-0.667369	2.91661e-05	0.00268428
71729	Rgs12	regulator of G-protein signaling 12	7.19163	6.53233	7.30209	6.76209	8.97255	8.69025	8.96714	8.0971	6.94704	8.68176	0.361511	0.41146	0.180755	0.20573	1.2333	0.302526	3.58256e-05	0.00318885
22339	Vegfa	vascular endothelial growth factor A	77.9729	86.1437	69.6373	82.4479	63.1596	64.7124	62.6743	63.4151	79.0504	63.4904	7.10928	0.870691	3.55464	0.435345	0.79179	-0.336811	4.26308e-05	0.00367381
12922	Crhr2	corticotropin releasing hormone receptor 2	11.5186	11.2971	12.8584	11.1176	13.6908	13.7373	15.7941	15.0697	11.6979	14.573	0.790864	1.03517	0.395432	0.517584	1.22927	0.2978	4.7258e-05	0.00399484
18751	Prkcb	protein kinase C, beta	0.637827	0.593906	0.77454	0.623275	1.02055	0.768842	1.02556	0.974591	0.657387	0.947385	0.0802096	0.121219	0.0401048	0.0606096	1.42342	0.509358	6.01417e-05	0.00487276
235542	Ppp2r3a	protein phosphatase 2, regulatory subunit B'', alpha	63.3378	56.5115	65.6825	56.3463	69.2925	71.3738	68.9156	72.6806	60.4695	70.5656	4.76335	1.77667	2.38167	0.888334	1.15194	0.204063	7.34433e-05	0.00577764
19015	Ppard	peroxisome proliferator activator receptor delta	15.9804	16.4617	15.3453	15.7486	13.2969	12.9287	13.4398	13.0942	15.884	13.1899	0.466033	0.224556	0.233017	0.112278	0.819103	-0.287883	7.54893e-05	0.00589051
13631	Eef2k	eukaryotic elongation factor-2 kinase	7.123	6.91416	8.99896	6.79731	10.5249	9.45166	9.21809	10.4846	7.45836	9.9198	1.03586	0.682312	0.517932	0.341156	1.3136	0.393528	7.8175e-05	0.00602469
111173	Erc1	ELKS/RAB6-interacting/CAST family member 1	8.44221	8.24733	9.422	7.87491	9.94155	10.5306	10.3556	9.98545	8.49661	10.2033	0.660291	0.286505	0.330146	0.143252	1.185	0.244882	7.84903e-05	0.00602469
105445	Dock9	dedicator of cytokinesis 9	9.96869	10.2027	8.85819	10.2464	8.23802	8.62712	8.12307	8.62036	9.819	8.40214	0.65204	0.260158	0.32602	0.130079	0.843784	-0.245054	7.94766e-05	0.0060758
16542	Kdr	kinase insert domain protein receptor	62.2581	52.0452	59.8268	68.8518	43.2095	49.0444	49.5565	46.8488	60.7455	47.1648	6.94113	2.88663	3.47057	1.44331	0.765599	-0.385339	8.1652e-05	0.00616749
12487	Cd28	CD28 antigen	1.66283	1.41708	1.50791	1.16544	2.22312	2.46006	2.35653	1.76223	1.43832	2.20049	0.208296	0.307847	0.104148	0.153924	1.51009	0.59463	8.72547e-05	0.00647809
107746	Rapgef1	Rap guanine nucleotide exchange factor (GEF) 1	47.0242	49.548	43.8221	47.768	40.2716	43.0559	40.7924	41.1424	47.0406	41.3156	2.3927	1.21413	1.19635	0.607063	0.866026	-0.207518	9.10607e-05	0.00663625
13642	Efnb2	ephrin B2	10.1586	8.79428	9.72836	9.39204	8.39348	8.82171	7.43628	7.35348	9.51833	8.00124	0.575709	0.722447	0.287855	0.361223	0.82955	-0.269599	0.000101974	0.00726815
21833	Thra	thyroid hormone receptor alpha	34.2755	31.9067	32.6135	29.7977	35.9195	38.7538	40.0773	39.3634	32.1484	38.5285	1.85516	1.8215	0.927578	0.91075	1.18251	0.241849	0.000114091	0.00795236
26409	Map3k7	mitogen-activated protein kinase kinase kinase 7	15.9595	15.8089	16.855	15.5261	18.4598	18.2413	19.9758	19.1059	16.0374	18.9457	0.573937	0.778674	0.286969	0.389337	1.16558	0.221042	0.000159832	0.0105217
665113	Tnik	TRAF2 and NCK interacting kinase	6.12541	5.66508	4.76707	4.87913	6.542	7.35176	6.51176	7.23185	5.35917	6.90934	0.648519	0.444503	0.324259	0.222252	1.272	0.347097	0.000164236	0.0107002
72349	Dusp3	dual specificity phosphatase 3 (vaccinia virus phosphatase VH1-related)	54.9042	54.7658	55.7414	53.0445	46.2367	49.9627	49.5748	46.7269	54.614	48.1253	1.13163	1.91482	0.565817	0.95741	0.869163	-0.202301	0.000173539	0.0110779
230673	Ipo13	importin 13	23.6288	23.2329	26.4628	22.947	28.0563	27.524	29.3181	28.5929	24.0679	28.3728	1.62092	0.766561	0.810462	0.383281	1.16337	0.21831	0.000207415	0.012893
19079	Prkab1	protein kinase, AMP-activated, beta 1 non-catalytic subunit	17.9525	16.6179	19.8769	17.7591	21.9047	21.9398	20.6714	23.2275	18.0516	21.9358	1.35183	1.04374	0.675915	0.521869	1.19943	0.262349	0.000211485	0.0130604
116904	Alpk3	alpha-kinase 3	45.7153	54.3061	44.569	52.8694	40.1128	38.4721	39.7065	38.71	49.3649	39.2503	4.93349	0.78519	2.46674	0.392595	0.783764	-0.351509	0.000226626	0.0138154
69601	Dab2ip	disabled homolog 2 (Drosophila) interacting protein	13.4234	14.0992	13.9504	14.6419	12.2693	12.1045	12.584	12.0037	14.0287	12.2404	0.501171	0.253865	0.250585	0.126933	0.860475	-0.216795	0.000264667	0.0156434
56508	Rapgef4	Rap guanine nucleotide exchange factor (GEF) 4	4.19799	4.21222	4.47718	4.46889	3.29301	4.06629	3.81504	3.55956	4.33907	3.68348	0.154838	0.3325	0.0774191	0.16625	0.836874	-0.256918	0.00028981	0.0167982
21898	Tlr4	toll-like receptor 4	5.77641	6.04786	4.6845	6.59536	4.33693	4.78252	3.93306	3.95609	5.77603	4.25215	0.803457	0.399145	0.401728	0.199572	0.725411	-0.463129	0.000336907	0.0186222
12572	Cdk7	cyclin-dependent kinase 7	4.01585	3.73427	4.18049	3.58037	4.51253	5.1882	4.8446	4.69583	3.87774	4.81029	0.270645	0.286214	0.135323	0.143107	1.22394	0.291536	0.000366509	0.0198334
19016	Pparg	peroxisome proliferator activated receptor gamma	6.48776	7.72552	6.62842	6.57748	5.78786	5.90471	5.28867	4.22534	6.8548	5.30165	0.583391	0.765657	0.291695	0.382828	0.762516	-0.391161	0.000399451	0.0211542
18162	Npr3	natriuretic peptide receptor 3	11.9335	12.4268	12.3142	11.8033	13.6111	14.5075	14.2899	14.6698	12.1195	14.2696	0.298273	0.465762	0.149137	0.232881	1.16135	0.2158	0.00041751	0.0218216
21828	Thbs4	thrombospondin 4	4.79295	4.97579	4.00438	4.61562	3.48152	3.79541	3.67615	3.54075	4.59718	3.62346	0.421674	0.140628	0.210837	0.0703141	0.777061	-0.3639	0.000438117	0.0226329
17295	Met	met proto-oncogene	1.50708	1.73825	1.34434	1.77269	0.989137	1.13567	1.28913	1.24358	1.59059	1.16438	0.202135	0.133377	0.101068	0.0666885	0.721095	-0.471738	0.000445579	0.0228892
14827	Pdia3	protein disulfide isomerase associated 3	88.4682	88.0651	77.3766	83.5522	68.7012	79.6484	76.89	70.7846	84.3655	74.0061	5.16478	5.12096	2.58239	2.56048	0.864842	-0.209492	0.000492545	0.0245096
227154	Stradb	STE20-related kinase adaptor beta	33.7059	35.078	32.6357	33.8835	29.7181	30.9036	28.7117	28.6896	33.8258	29.5057	1.00033	1.04812	0.500165	0.524058	0.860281	-0.21712	0.000500232	0.0247621
80903	Fgf16	fibroblast growth factor 16	5.10944	4.09103	5.25599	4.39611	5.47301	5.72638	6.51765	6.31695	4.71314	6.0085	0.559542	0.490144	0.279771	0.245072	1.25856	0.331779	0.000502966	0.024788
52837	Tmx4	thioredoxin-related transmembrane protein 4	21.1893	20.7049	23.2817	19.5551	24.4463	24.6092	24.617	24.8018	21.1828	24.6186	1.55812	0.145299	0.779061	0.0726494	1.14704	0.197916	0.000531836	0.0255609
12322	Camk2a	calcium/calmodulin-dependent protein kinase II alpha	10.6023	9.77442	11.2655	9.49353	11.4418	11.7617	12.7854	13.5982	10.2839	12.3968	0.806055	0.984835	0.403028	0.492417	1.18985	0.250783	0.000532546	0.0255609
217124	Ppp1r9b	protein phosphatase 1, regulatory subunit 9B	22.4952	22.2171	21.8674	22.9	19.435	19.1916	19.8904	19.5055	22.3699	19.5056	0.436884	0.289644	0.218442	0.144822	0.860101	-0.217423	0.000537942	0.0257547
224860	Plcl2	phospholipase C-like 2	3.91067	3.85	4.05788	3.50598	4.76922	4.10807	4.86476	5.20537	3.83113	4.73686	0.233683	0.459087	0.116841	0.229543	1.2207	0.287708	0.000581059	0.0271338
20856	Stc2	stanniocalcin 2	12.2179	10.8731	9.79158	9.85035	14.5852	11.7851	13.6053	13.8204	10.6832	13.449	1.13724	1.1863	0.568619	0.593148	1.24306	0.313893	0.000690663	0.0305941
19049	Ppp1r1b	protein phosphatase 1, regulatory (inhibitor) subunit 1B	2.56299	1.65441	2.92064	1.88746	4.25129	2.76014	3.64462	4.38902	2.25638	3.76127	0.587004	0.741635	0.293502	0.370817	1.64983	0.722316	0.000695556	0.030739
320404	Itpkb	inositol 1,4,5-trisphosphate 3-kinase B	28.5941	28.3478	26.0644	29.1992	24.7051	26.0138	25.4044	23.9852	28.0514	25.0271	1.37211	0.876564	0.686057	0.438282	0.879752	-0.184832	0.000702743	0.030822
66940	Shisa5	shisa homolog 5 (Xenopus laevis)	17.2515	16.5492	16.2526	17.6264	14.3043	15.4795	14.8483	14.1896	16.9199	14.7054	0.630323	0.590628	0.315162	0.295314	0.857072	-0.222513	0.000720093	0.0311374
14784	Grb2	growth factor receptor bound protein 2	35.2094	32.1189	36.1269	31.2845	39.6612	38.3409	38.7327	39.3919	33.6849	39.0317	2.34533	0.603479	1.17266	0.30174	1.14387	0.193922	0.000858829	0.0351675
76722	Ckmt2	creatine kinase, mitochondrial 2	1526.92	1593.6	1561.1	1613.7	1434.11	1370.48	1378.88	1452.77	1573.83	1409.06	38.045	40.5652	19.0225	20.2826	0.883186	-0.179211	0.00103037	0.0405286
14783	Grb10	growth factor receptor bound protein 10	29.6819	32.5441	28.3387	30.5632	27.2109	28.5282	25.8981	25.8323	30.282	26.8674	1.76377	1.27636	0.881885	0.638179	0.874832	-0.192922	0.00104064	0.0405957
241263	Gpr158	G protein-coupled receptor 158	0.996579	1.32738	1.2707	0.990779	1.56697	1.4872	1.3724	1.57732	1.14636	1.50097	0.177827	0.0947011	0.0889134	0.0473505	1.29196	0.369558	0.00106088	0.0413004
20661	Sort1	sortilin 1	13.082	13.3456	13.6278	13.6084	14.4309	15.1221	16.0616	16.4831	13.4159	15.5244	0.257118	0.924709	0.128559	0.462355	1.14131	0.190692	0.00120785	0.0455843
17872	Ppp1r15a	protein phosphatase 1, regulatory (inhibitor) subunit 15A	17.5141	17.4694	17.7355	16.653	14.3411	16.4792	14.5947	14.6801	17.343	15.0238	0.474509	0.980887	0.237254	0.490443	0.854429	-0.226968	0.00122724	0.0460611
13805	Eng	endoglin	66.7761	73.0592	62.7645	71.1903	56.0418	56.5066	63.7171	58.7418	68.4475	58.7518	4.61447	3.51376	2.30724	1.75688	0.84618	-0.240963	0.00122933	0.0460611
14062	F2r	coagulation factor II (thrombin) receptor	21.8732	21.5995	22.8423	24.01	18.6531	21.9237	20.5875	19.5406	22.5812	20.1762	1.09158	1.40791	0.545791	0.703953	0.880868	-0.183003	0.00126891	0.0471109
20617	Snca	synuclein, alpha	1.39586	1.51637	1.30339	2.40012	0.916674	1.04771	0.764534	0.732034	1.65394	0.865238	0.50504	0.14586	0.25252	0.0729301	0.514866	-0.957731	0.00129969	0.0476611
192157	Socs7	suppressor of cytokine signaling 7	11.1063	10.3785	9.20461	9.75703	8.46547	9.08347	9.25546	8.73893	10.1116	8.88583	0.818352	0.353066	0.409176	0.176533	0.866781	-0.206261	0.00130343	0.0477059
22390	Wee1	WEE 1 homolog 1 (S. pombe)	8.7784	8.43515	10.2506	8.7833	11.841	10.2793	10.2973	12.2812	9.06187	11.1747	0.809082	1.03919	0.404541	0.519593	1.21772	0.284179	0.00131554	0.0477803
214580	Pstk	phosphoseryl-tRNA kinase	14.1964	16.3152	19.5107	14.576	21.53	19.0072	20.286	20.5747	16.1496	20.3495	2.42319	1.04082	1.21159	0.520411	1.24391	0.314886	0.00138204	0.0496251
74270	Usp20	ubiquitin specific peptidase 20	18.5933	18.743	18.9495	17.6628	20.5765	21.7285	22.4735	21.401	18.4871	21.5449	0.568626	0.786243	0.284313	0.393121	1.1496	0.20113	0.00138544	0.0496532
14177	Fgf6	fibroblast growth factor 6	0.753448	0.709361	0.480345	1.06349	0.204103	0.355472	0.432326	0.239804	0.75166	0.307926	0.239888	0.105128	0.119944	0.052564	0.402522	-1.31286	0.00140595	0.0499193
20850	Stat5a	signal transducer and activator of transcription 5A	12.6854	12.4838	12.9715	11.7272	13.7649	14.5868	16.0144	14.4851	12.467	14.7128	0.532229	0.941683	0.266115	0.470842	1.16419	0.219332	0.00141767	0.0500514
19258	Ptpn4	protein tyrosine phosphatase, non-receptor type 4	2.78777	2.59989	2.50105	2.36095	2.03045	2.23345	1.96933	1.92261	2.56241	2.03896	0.179391	0.136971	0.0896957	0.0684853	0.785081	-0.349087	0.00156392	0.0536175
16451	Jak1	Janus kinase 1	53.3931	52.3317	50.3547	56.1174	47.1211	49.5257	47.5332	47.8994	53.0492	48.0199	2.4019	1.05304	1.20095	0.526519	0.892657	-0.163823	0.00160087	0.0545307
67299	Dock7	dedicator of cytokinesis 7	3.58489	3.46484	3.71576	3.73549	4.34979	4.22832	4.7568	4.23674	3.62525	4.39291	0.126101	0.248833	0.0630504	0.124417	1.1953	0.257377	0.00167693	0.0558749
65962	Slc9a3r2	solute carrier family 9 (sodium/hydrogen exchanger), member 3 regulator 2	55.0286	57.2177	62.0831	54.1733	52.4375	53.3117	49.6283	48.5308	57.1257	50.9771	3.5449	2.26473	1.77245	1.13237	0.880478	-0.18364	0.00168737	0.0561242
20393	Sgk1	serum/glucocorticoid regulated kinase 1	16.1221	18.4034	16.5927	17.4737	13.9126	16.1976	15.8622	12.8459	17.148	14.7046	1.00712	1.59698	0.503559	0.798488	0.845006	-0.242966	0.00176511	0.0570574
17347	Mknk2	MAP kinase-interacting serine/threonine kinase 2	105.31	111.597	102.403	115.34	99.1996	88.4663	86.0048	96.8506	108.663	92.6303	5.87698	6.38237	2.93849	3.19118	0.840947	-0.249913	0.00177489	0.0570574
240168	Rasgrp3	RAS, guanyl releasing protein 3	9.87672	8.45262	10.0544	10.1501	8.13366	8.94802	8.66286	8.19332	9.63347	8.48446	0.79534	0.389243	0.39767	0.194622	0.868797	-0.202908	0.0018451	0.058891
20848	Stat3	signal transducer and activator of transcription 3	53.4718	52.7213	48.2932	53.1462	48.671	47.0604	47.567	44.1684	51.9081	46.8667	2.42945	1.92042	1.21472	0.96021	0.890543	-0.167243	0.00187331	0.0596907
15275	Hk1	hexokinase 1	59.3717	68.3587	58.55	61.4862	68.0641	70.198	75.1629	76.8819	61.9416	72.5767	4.45325	4.13303	2.22662	2.06651	1.15525	0.208211	0.00189953	0.0602909
12335	Capn3	calpain 3	2.12901	2.04298	2.69576	2.38904	1.91042	1.94613	1.60337	1.61992	2.3142	1.76996	0.293851	0.183512	0.146925	0.0917561	0.754743	-0.405943	0.00191351	0.0605646
16367	Irs1	insulin receptor substrate 1	8.67162	10.0659	7.94386	9.52311	7.41403	7.88611	7.41711	7.48028	9.05111	7.54938	0.934973	0.226552	0.467487	0.113276	0.82206	-0.282684	0.00192539	0.060839
228852	Ppp1r16b	protein phosphatase 1, regulatory (inhibitor) subunit 16B	4.62812	3.75261	3.77185	4.29936	3.36695	3.52852	3.18672	3.66736	4.11299	3.43739	0.426748	0.207357	0.213374	0.103678	0.824684	-0.278087	0.00203197	0.0634664
17988	Ndrg1	N-myc downstream regulated gene 1	21.006	20.1212	18.9526	20.4013	18.1413	18.1844	17.8586	16.7654	20.1203	17.7374	0.861582	0.663947	0.430791	0.331974	0.869568	-0.201629	0.00209518	0.0651189
50915	Grb14	growth factor receptor bound protein 14	96.6551	90.8899	98.9156	89.2787	106.983	105.526	102.401	110.714	93.9348	106.406	4.58836	3.45018	2.29418	1.72509	1.11806	0.160998	0.00212365	0.0657879
234734	Aars	alanyl-tRNA synthetase	19.7758	21.0707	18.929	21.8164	16.8031	18.5796	19.3405	17.6381	20.398	18.0903	1.29222	1.1051	0.646109	0.552551	0.874096	-0.194136	0.00244677	0.0735155
12491	Cd36	CD36 antigen	479.063	469.809	475.711	462.316	426.437	475.352	437.419	404.403	471.725	435.903	7.34686	29.667	3.67343	14.8335	0.91137	-0.133891	0.002633	0.0770357
56705	Ranbp9	RAN binding protein 9	17.6925	18.057	17.4471	17.7717	15.7159	15.7582	16.8792	14.3188	17.7421	15.668	0.251348	1.04848	0.125674	0.524239	0.870912	-0.199401	0.00270197	0.0786891
13383	Dlg1	discs, large homolog 1 (Drosophila)	20.7667	20.273	17.9359	19.9963	17.7262	17.7529	17.5419	17.6535	19.7429	17.6686	1.24612	0.0943402	0.623061	0.0471701	0.882717	-0.179977	0.00278253	0.0802953
74055	Plce1	phospholipase C, epsilon 1	7.17166	8.01702	7.31598	6.94996	7.88028	8.81963	8.93964	8.52467	7.36366	8.54106	0.460856	0.473766	0.230428	0.236883	1.14367	0.193671	0.00283919	0.0813116
207781	C2cd2	C2 calcium-dependent domain containing 2	4.83286	5.08601	4.23248	4.58855	4.1679	4.10821	3.73715	3.99942	4.68497	4.00317	0.363661	0.19057	0.181831	0.0952851	0.842843	-0.246665	0.002884	0.0820243
216963	Git1	G protein-coupled receptor kinase-interactor 1	33.9934	34.2206	31.2196	33.0533	28.3949	27.6263	31.9429	29.8879	33.1217	29.463	1.36505	1.90129	0.682523	0.950645	0.877361	-0.188758	0.00307109	0.0856247
11482	Acvrl1	activin A receptor, type II-like 1	13.7765	14.8731	13.4954	14.125	11.8849	13.0175	12.783	12.0926	14.0675	12.4445	0.595605	0.541563	0.297802	0.270781	0.872162	-0.197331	0.00319925	0.0882889
19716	Bex1	brain expressed gene 1	2.85835	5.82208	2.58156	4.90195	1.597	1.51712	1.23008	2.00428	4.04099	1.58712	1.57503	0.319632	0.787513	0.159816	0.386501	-1.37146	0.00320689	0.0883712
241113	Prkag3	protein kinase, AMP-activated, gamma 3 non-catatlytic subunit	2.11959	1.9465	1.67171	2.03564	1.37625	1.58507	1.41055	1.3953	1.94336	1.44179	0.194401	0.0965395	0.0972007	0.0482697	0.731479	-0.451112	0.00358386	0.0969278
29807	Tpk1	thiamine pyrophosphokinase	0.772936	0.577269	0.846948	0.675052	1.1287	1.3675	1.24737	1.00901	0.718051	1.18815	0.117325	0.154162	0.0586623	0.0770808	1.6331	0.707615	0.00395103	0.104328
18761	Prkcq	protein kinase C, theta	3.82918	3.20605	3.31449	3.41692	3.17513	2.57769	2.41152	2.69756	3.44166	2.71548	0.272314	0.328113	0.136157	0.164057	0.779241	-0.359859	0.00397843	0.104746
12266	C3	complement component 3	80.3529	76.3279	71.9284	75.4528	65.7418	72.0092	71.2969	69.4566	76.0155	69.6261	3.46084	2.80399	1.73042	1.40199	0.903373	-0.146607	0.00407892	0.10608
244418	D8Ertd82e	DNA segment, Chr 8, ERATO Doi 82, expressed	3.76737	2.9253	3.60409	3.74973	2.54261	3.32121	3.07541	2.81223	3.51162	2.93787	0.397671	0.335603	0.198836	0.167801	0.825003	-0.277529	0.00410898	0.106424
56620	Clec4n	C-type lectin domain family 4, member n	1.93851	3.40178	2.48228	3.11505	1.98606	1.7588	1.83959	1.30515	2.7344	1.7224	0.655055	0.293638	0.327528	0.146819	0.6202	-0.689195	0.00419263	0.108076
12443	Ccnd1	cyclin D1	24.1273	25.0591	26.5891	27.4468	20.4467	22.8143	25.6631	20.7998	25.8056	22.431	1.49238	2.39385	0.74619	1.19693	0.85679	-0.222987	0.00433446	0.110305
19266	Ptprd	protein tyrosine phosphatase, receptor type, D	2.23581	2.02274	2.10586	1.87557	2.26885	2.75773	2.73779	2.39914	2.06	2.54088	0.151011	0.244875	0.0755056	0.122437	1.21666	0.282932	0.00436074	0.110825
244631	Pskh1	protein serine kinase H1	10.1232	9.73384	9.88537	11.4149	9.15391	9.3093	8.90991	8.74894	10.2893	9.03052	0.767312	0.249519	0.383656	0.12476	0.865473	-0.208439	0.00469418	0.116488
20657	Sod3	superoxide dismutase 3, extracellular	31.8646	30.7035	31.0924	30.1894	26.744	26.1266	31.2543	25.8599	30.9625	27.4962	0.70602	2.5326	0.35301	1.2663	0.876016	-0.190971	0.00485722	0.11874
11911	Atf4	activating transcription factor 4	43.8743	43.9207	35.7168	41.1673	36.4185	37.6376	34.1189	34.6391	41.1698	35.7035	3.85649	1.62233	1.92824	0.811164	0.855265	-0.225556	0.00504718	0.121985
14919	Gucy2e	guanylate cyclase 2e	0.0445684	0.024208	0.0552488	0.0314539	0.0653966	0.131419	0.121473	0.101955	0.0388698	0.105061	0.0137926	0.0291377	0.00689631	0.0145689	2.66847	1.41601	0.00505722	0.121985
18607	Pdpk1	3-phosphoinositide dependent protein kinase 1	11.029	11.708	9.83994	11.0367	9.67702	10.4681	9.62967	9.3675	10.9034	9.78559	0.777165	0.474965	0.388582	0.237482	0.884828	-0.176531	0.00514305	0.123271
80914	Uck2	uridine-cytidine kinase 2	16.873	20.7971	16.5986	21.7093	13.0593	12.8758	17.435	13.4165	18.9945	14.1967	2.63697	2.17053	1.31849	1.08527	0.736131	-0.441965	0.00515909	0.123343
107607	Nod1	nucleotide-binding oligomerization domain containing 1	12.5589	11.3134	11.2891	10.5648	13.5742	13.4408	13.1859	12.6975	11.4315	13.2246	0.827914	0.386556	0.413957	0.193278	1.14178	0.191286	0.00522133	0.124336
545622	Ptpn3	protein tyrosine phosphatase, non-receptor type 3	10.1244	9.94293	13.5039	10.3106	13.009	13.6492	13.3554	13.8523	10.9704	13.4665	1.69561	0.36691	0.847805	0.183455	1.21163	0.276952	0.00522684	0.124336
235380	Dmxl2	Dmx-like 2	7.2646	7.18872	6.52955	8.2558	6.18332	5.9725	6.23253	6.49943	7.30967	6.22195	0.711902	0.216662	0.355951	0.108331	0.839302	-0.252739	0.00527143	0.125083
14254	Flt1	FMS-like tyrosine kinase 1	25.2263	27.3613	23.6212	24.8523	22.5562	21.531	22.9673	23.2164	25.2653	22.5677	1.55652	0.742845	0.778262	0.371423	0.881015	-0.182761	0.0054702	0.128353
18821	Pln	phospholamban	2170.01	2143.58	2263.5	2101.65	2439.22	2486.34	2353.86	2414.75	2169.68	2423.54	68.5864	55.1411	34.2932	27.5706	1.10214	0.140303	0.00568066	0.130862
30960	Vapa	vesicle-associated membrane protein, associated protein A	50.4708	52.3321	46.8242	52.3447	43.8478	50.3114	45.2229	44.8418	50.4929	46.056	2.59948	2.89556	1.29974	1.44778	0.899176	-0.153325	0.00589977	0.134148
103573	Xpo1	exportin 1, CRM1 homolog (yeast)	14.2369	15.4274	12.2658	14.981	12.0441	11.7546	12.3353	12.4256	14.2278	12.1399	1.39711	0.304125	0.698553	0.152063	0.841236	-0.249418	0.00591152	0.134223
18127	Nos3	nitric oxide synthase 3, endothelial cell	13.4033	14.5278	14.5287	12.8638	12.1265	11.9231	12.2208	12.3965	13.8309	12.1667	0.834807	0.197233	0.417404	0.0986165	0.867937	-0.204338	0.0061134	0.137817
18591	Pdgfb	platelet derived growth factor, B polypeptide	21.1396	19.8341	19.3328	20.6998	17.8776	20.0959	17.2352	18.0005	20.2516	18.3023	0.818097	1.24193	0.409049	0.620967	0.891338	-0.165955	0.00619796	0.139557
20112	Rps6ka2	ribosomal protein S6 kinase, polypeptide 2	11.8363	12.0374	13.4768	13.3784	10.7603	11.382	11.3599	11.8728	12.6822	11.3437	0.865497	0.455352	0.432749	0.227676	0.882189	-0.18084	0.00623397	0.13987
98402	Sh3bp4	SH3-domain binding protein 4	6.70556	7.5773	6.87436	6.87746	6.00169	6.46838	5.95995	5.88183	7.00867	6.07796	0.387499	0.264975	0.193749	0.132488	0.855082	-0.225866	0.00632049	0.141143
66011	Ranbp17	RAN binding protein 17	0.0742302	0.053759	0.131455	0.0419101	0.159191	0.196995	0.0958342	0.251023	0.0753386	0.175761	0.0397218	0.0652637	0.0198609	0.0326319	2.31073	1.20835	0.0066114	0.144741
12125	Bcl2l11	BCL2-like 11 (apoptosis facilitator)	3.33868	2.83512	3.90976	3.20584	3.82947	4.15978	3.80447	4.27247	3.32235	4.01655	0.445826	0.235224	0.222913	0.117612	1.1935	0.255198	0.00737192	0.155294
216190	Appl2	adaptor protein, phosphotyrosine interaction, PH domain and leucine zipper containing 2	22.3788	20.7954	22.238	20.216	24.9747	24.1277	22.137	25.5688	21.4071	24.202	1.06888	1.49834	0.53444	0.749171	1.11608	0.158444	0.00796531	0.162556
108058	Camk2d	calcium/calmodulin-dependent protein kinase II, delta	50.7162	50.0462	52.4882	47.768	52.4593	56.9884	57.7041	57.9404	50.2547	56.273	1.95179	2.57453	0.975895	1.28726	1.10468	0.143628	0.00815653	0.165037
13601	Ecm1	extracellular matrix protein 1	43.9973	44.1937	39.9402	42.7963	38.0227	39.4847	42.0941	35.9595	42.7319	38.8903	1.96095	2.57941	0.980473	1.2897	0.897414	-0.156155	0.00825055	0.166307
380698	Obscn	obscurin, cytoskeletal calmodulin and titin-interacting RhoGEF	95.0334	102.66	83.5312	107.118	79.432	80.9747	82.5395	86.4103	97.0857	82.3391	10.3225	2.99599	5.16127	1.49799	0.835982	-0.258457	0.00849481	0.168996
26414	Mapk10	mitogen-activated protein kinase 10	2.14425	2.121	2.49784	2.21579	2.50796	2.74084	2.70905	2.61793	2.24472	2.64394	0.173503	0.104557	0.0867513	0.0522787	1.16193	0.216526	0.00876925	0.172824
103583	Fbxw11	F-box and WD-40 domain protein 11	20.5353	20.3334	17.6457	20.2224	16.9848	18.8881	18.3243	17.6329	19.6842	17.9575	1.36515	0.827035	0.682577	0.413517	0.899438	-0.152904	0.00881361	0.173186
71853	Pdia6	protein disulfide isomerase associated 6	47.4389	45.1756	41.1233	43.2833	38.7734	40.5998	41.5072	39.7452	44.2553	40.1564	2.69177	1.16948	1.34589	0.584738	0.895017	-0.160013	0.00893808	0.17522
14456	Gas6	growth arrest specific 6	80.0687	80.6811	81.5521	76.7635	86.5498	89.2605	89.8048	90.7936	79.7664	89.1022	2.09241	1.81608	1.04621	0.90804	1.10202	0.140149	0.00902655	0.176064
11600	Angpt1	angiopoietin 1	18.5376	14.1345	16.0029	15.7637	20.0086	21.5425	20.3851	17.423	16.1097	19.8398	1.81909	1.7384	0.909546	0.869199	1.21538	0.281409	0.00947535	0.181542
14609	Gja1	gap junction protein, alpha 1	186.646	170.153	172.866	187.962	190.312	201.058	200.168	209.638	179.407	200.294	9.20152	7.90668	4.60076	3.95334	1.10124	0.139126	0.00947579	0.181542
140859	Nek8	NIMA (never in mitosis gene a)-related expressed kinase 8	1.43657	1.51258	1.90217	1.21663	2.08049	1.9551	2.09246	1.9652	1.51699	2.02331	0.285812	0.073214	0.142906	0.036607	1.31714	0.39741	0.00959676	0.183412
237636	Npc1l1	NPC1-like 1	0.0676911	0.029414	0.0575401	0	0.100853	0.143713	0.116523	0.121187	0.0386613	0.120569	0.0304376	0.0177117	0.0152188	0.00885586	3.09416	1.62955	0.00964554	0.184045
19276	Ptprn2	protein tyrosine phosphatase, receptor type, N polypeptide 2	0.884423	0.616617	0.827535	0.838447	0.661536	0.560506	0.488543	0.535672	0.791756	0.561564	0.119333	0.0730249	0.0596664	0.0365124	0.700648	-0.513238	0.00996059	0.188785
50779	Rgs6	regulator of G-protein signaling 6	6.48054	5.3248	7.36164	5.56816	6.87847	7.71318	8.15367	7.56598	6.18378	7.57783	0.92956	0.528886	0.46478	0.264443	1.20975	0.27471	0.0102865	0.193126
