# Supplementary material for: RNA SEQ Analysis Indicates that the AE3 Cl−/HCO3− Exchanger Contributes to Active Transport-Mediated CO2 Disposal in Heart
Source: Sci Rep. 2017 Aug 4;7:7264. doi: 10.1038/s41598-017-07585-y (PMC5544674; doi:10.1038/s41598-017-07585-y)
Supplement: Supplementary file 5 — Dataset 4 [file 41598_2017_7585_MOESM5_ESM.xls]

## Sheet: with mean and fold change
geneID	geneSymbol	Description	WT1	WT2	WT3	WT4	KO1	KO2	KO3	KO4	Wt average	KO average	wt stdev	Ko stdev	Wt std err	Ko std err	foldChange	log2FoldChange	pval	padj
112407	Egln3	EGL nine homolog 3 (C. elegans)	84.9622	91.0661	89.6131	92.988	44.4776	50.4468	49.0628	46.1761	89.6573	47.5408	3.42167	2.70844	1.71084	1.35422	0.522725	-0.935877	8.89184e-62	5.61934e-58
11607	Agtr1a	angiotensin II receptor, type 1a	8.39921	8.74169	11.7459	8.44411	16.1104	16.1065	17.0235	17.3331	9.33272	16.6434	1.61594	0.630482	0.807969	0.315241	1.76045	0.815942	8.72458e-18	3.30819e-14
50493	Txnrd1	thioredoxin reductase 1	24.5223	24.8797	24.0322	24.9468	17.8668	19.5567	18.6406	17.9816	24.5952	18.5114	0.419041	0.775786	0.209521	0.387893	0.742179	-0.430161	1.21216e-12	1.43633e-09
216565	Ehbp1	EH domain binding protein 1	21.3284	21.9183	23.2555	21.6031	29.2906	29.3306	32.1456	28.0854	22.0263	29.713	0.854174	1.72155	0.427087	0.860775	1.33063	0.412115	2.81684e-12	2.81076e-09
544963	Iqgap2	IQ motif containing GTPase activating protein 2	6.42316	6.2205	6.69959	7.37407	4.90913	4.72395	4.20858	4.40266	6.67933	4.56108	0.503065	0.314653	0.251532	0.157326	0.673608	-0.57002	3.85321e-12	3.65265e-09
26874	Abcd2	ATP-binding cassette, sub-family D (ALD), member 2	2.2899	1.80805	2.48061	1.92039	3.58573	3.32014	3.42265	3.49967	2.12474	3.45705	0.314098	0.112995	0.157049	0.0564976	1.60732	0.684659	4.14327e-12	3.74058e-09
67216	Mboat2	membrane bound O-acyltransferase domain containing 2	7.647	6.38643	7.58519	7.71154	11.3604	11.6133	10.4813	11.3427	7.33254	11.1994	0.632844	0.494444	0.316422	0.247222	1.5073	0.59197	4.45936e-12	3.84296e-09
227399	Ppip5k2	diphosphoinositol pentakisphosphate kinase 2	32.7597	33.8363	35.5887	28.5916	46.9398	47.7683	42.2846	46.3797	32.6941	45.8431	2.97309	2.43995	1.48654	1.21997	1.38404	0.468881	2.36483e-11	1.7934e-08
26399	Map2k6	mitogen-activated protein kinase kinase 6	3.29804	2.96392	3.53619	2.81848	5.17773	4.61494	5.49657	5.90449	3.15416	5.29843	0.324302	0.544146	0.162151	0.272073	1.659	0.730317	1.23286e-09	4.93871e-07
14164	Fgf1	fibroblast growth factor 1	4.73346	4.3854	5.68555	4.46458	7.2797	7.25422	6.5948	6.6982	4.81725	6.95673	0.59773	0.36085	0.298865	0.180425	1.42578	0.511748	5.47842e-09	1.88846e-06
18640	Pfkfb2	6-phosphofructo-2-kinase/fructose-2,6-biphosphatase 2	22.2641	20.0168	19.148	21.6155	16.8146	16.4894	15.0969	16.0502	20.7611	16.1128	1.4312	0.746201	0.715601	0.373101	0.765732	-0.385089	8.09106e-09	2.64909e-06
110784	Nr3c2	nuclear receptor subfamily 3, group C, member 2	5.49636	4.63852	6.58022	4.1932	7.96756	8.84028	8.02782	8.40342	5.22707	8.30977	1.05179	0.402827	0.525897	0.201414	1.57034	0.651078	2.30673e-08	6.94179e-06
78321	Ankrd23	ankyrin repeat domain 23	307.896	350.681	282.432	351.33	204.506	234.66	230.059	185.67	323.085	213.724	33.8757	22.9286	16.9378	11.4643	0.651632	-0.617871	5.32076e-08	1.42079e-05
12306	Anxa2	annexin A2	61.1626	59.2505	58.6234	61.8299	44.9593	53.3881	50.2001	47.5465	60.2166	49.0235	1.52415	3.61171	0.762076	1.80586	0.802666	-0.317128	1.04679e-07	2.61133e-05
11548	Adra1b	adrenergic receptor, alpha 1b	13.4449	12.0684	13.8975	11.0424	16.3263	17.8224	19.9975	17.1499	12.6133	17.824	1.3045	1.57285	0.652252	0.786426	1.39459	0.479836	1.31335e-07	3.11247e-05
13645	Egf	epidermal growth factor	1.9123	2.51548	2.93038	2.3797	3.86759	3.33727	3.98601	3.81953	2.43447	3.7526	0.419583	0.285588	0.209791	0.142794	1.52078	0.60481	2.914e-07	6.27802e-05
230899	Nppa	natriuretic peptide type A	2320.43	2812.53	2327.4	2479.26	3215.63	3162.27	3476.71	3659.22	2484.91	3378.46	230.381	232.186	115.191	116.093	1.34049	0.422763	5.05042e-07	9.63584e-05
58805	Mlxipl	MLX interacting protein-like	12.7023	13.8357	12.5057	13.8741	10.2677	9.84139	11.4144	10.0699	13.2294	10.3984	0.726842	0.69942	0.363421	0.34971	0.774952	-0.367821	5.06394e-07	9.63584e-05
12499	Entpd5	ectonucleoside triphosphate diphosphohydrolase 5	43.7151	40.3488	52.0497	38.65	56.2288	59.9867	60.5528	59.4504	43.6909	59.0547	5.9568	1.93691	2.9784	0.968455	1.33433	0.416121	5.10297e-07	9.63584e-05
18412	Sqstm1	sequestosome 1	240.231	231.323	240.988	259.291	212.668	199.756	201.785	203.945	242.958	204.539	11.7397	5.68309	5.86983	2.84155	0.830528	-0.267899	6.53422e-07	0.00011687
20250	Scd2	stearoyl-Coenzyme A desaturase 2	8.50312	7.79427	9.87938	8.41267	10.6022	12.8747	12.4973	11.8628	8.64736	11.9593	0.879678	0.996398	0.439839	0.498199	1.36428	0.448144	7.71313e-07	0.000132939
63954	Rbp7	retinol binding protein 7, cellular	52.9237	53.4183	54.4629	53.0262	42.7558	45.5268	31.6526	33.5104	53.4578	38.3614	0.703155	6.81159	0.351577	3.40579	0.707937	-0.498307	1.23e-06	0.000201031
50781	Dkk3	dickkopf homolog 3 (Xenopus laevis)	38.7669	40.8921	40.1928	40.809	49.2998	49.1821	51.4855	47.5017	40.1652	49.3673	0.983013	1.63363	0.491506	0.816816	1.21216	0.277581	2.05812e-06	0.000319835
59045	Stard3	START domain containing 3	11.9132	11.2957	12.0901	9.98857	15.1903	13.1404	14.6261	15.6903	11.3219	14.6618	0.951887	1.10351	0.475943	0.551756	1.27885	0.354845	2.16081e-06	0.000332768
23945	Mgll	monoglyceride lipase	63.8676	59.745	71.5907	66.0532	45.2644	55.3356	54.9365	43.6665	65.3141	49.8008	4.93453	6.19728	2.46727	3.09864	0.751805	-0.41157	2.60833e-06	0.000392471
15211	Hexa	hexosaminidase A	43.6003	41.0923	36.4555	41.9549	33.9318	35.0471	32.8428	32.4349	40.7758	33.5642	3.0623	1.17328	1.53115	0.586641	0.811846	-0.300723	3.02513e-06	0.000444601
68024	Hist1h2bc	histone cluster 1, H2bc	38.422	40.5385	32.4254	34.915	28.7838	27.9729	28.0214	26.7843	36.5752	27.8906	3.60998	0.825738	1.80499	0.412869	0.75212	-0.410965	3.44559e-06	0.00048033
22228	Ucp2	uncoupling protein 2 (mitochondrial, proton carrier)	20.7525	19.5187	22.9415	19.807	17.3396	17.6957	18.0162	15.619	20.7549	17.1676	1.55005	1.06876	0.775027	0.534379	0.816212	-0.292985	4.9632e-06	0.000676959
20411	Sorbs1	sorbin and SH3 domain containing 1	151.012	155.785	132.659	163.05	116.083	121.541	106.517	120.247	150.626	116.097	12.9607	6.79768	6.48033	3.39884	0.759954	-0.396016	6.81421e-06	0.000878848
108099	Prkag2	protein kinase, AMP-activated, gamma 2 non-catalytic subunit	8.7018	8.36158	9.11942	7.67236	10.9328	9.82176	11.4176	12.4488	8.46379	11.1553	0.611914	1.09085	0.305957	0.545425	1.3013	0.379952	8.15541e-06	0.00101723
102857	Slc6a8	solute carrier family 6 (neurotransmitter transporter, creatine), member 8	78.4398	86.9848	75.4792	85.5866	66.723	65.2375	67.3371	68.4586	81.6226	66.939	5.54793	1.3428	2.77396	0.671398	0.808627	-0.306454	8.34761e-06	0.00103439
72535	Aldh1b1	aldehyde dehydrogenase 1 family, member B1	14.2477	12.2945	12.2824	12.0435	16.6945	16.3134	16.4276	15.9623	12.717	16.3495	1.02695	0.303503	0.513473	0.151752	1.26893	0.343607	8.87524e-06	0.00107187
16847	Lepr	leptin receptor	1.54939	1.67313	1.90108	1.66364	2.24223	2.17013	2.38927	2.55372	1.69681	2.33884	0.147334	0.169816	0.0736672	0.084908	1.36005	0.443661	9.03228e-06	0.00107187
51801	Ramp1	receptor (calcitonin) activity modifying protein 1	0.470984	0.600626	0.95737	0.502928	1.30359	1.08688	1.14562	1.24647	0.632977	1.19564	0.223183	0.0975842	0.111592	0.0487921	1.86651	0.900342	1.05737e-05	0.00120779
15251	Hif1a	hypoxia inducible factor 1, alpha subunit	13.7128	12.5951	15.0677	13.925	15.8975	17.3852	17.1724	17.794	13.8252	17.0623	1.01319	0.818237	0.506595	0.409119	1.21764	0.284093	1.2379e-05	0.00138055
105675	Ppif	peptidylprolyl isomerase F (cyclophilin F)	128.247	127.585	138.479	126.668	156.99	154.851	156.035	154.547	130.245	155.606	5.5273	1.12421	2.76365	0.562103	1.17886	0.237394	1.36638e-05	0.00149741
19229	Ptk2b	PTK2 protein tyrosine kinase 2 beta	2.08356	2.13126	1.84221	2.29263	2.98689	2.58309	2.90594	3.31271	2.08742	2.94716	0.186349	0.299692	0.0931744	0.149846	1.39264	0.477818	1.63145e-05	0.00173767
71911	Bdh1	3-hydroxybutyrate dehydrogenase, type 1	100.799	107.464	106.65	115.478	95.3864	85.1773	76.1304	78.8569	107.598	83.8878	6.03417	8.55119	3.01709	4.2756	0.769118	-0.378722	2.22295e-05	0.00219485
18762	Prkcz	protein kinase C, zeta	1.6565	1.77025	1.20203	1.51694	0.857337	1.04839	0.927313	1.09303	1.53643	0.981517	0.245827	0.108422	0.122913	0.0542108	0.629654	-0.667369	2.91661e-05	0.00268428
22428	Dctn6	dynactin 6	32.4823	35.3562	38.4019	34.4135	44.1264	42.4767	45.8036	43.2892	35.1635	43.924	2.4682	1.42259	1.2341	0.711295	1.23232	0.301373	3.41198e-05	0.00308535
54612	Sfrp5	secreted frizzled-related sequence protein 5	1.13995	0.707638	1.73037	0.965421	2.09546	2.01684	2.43886	1.96311	1.13584	2.12857	0.434311	0.213883	0.217156	0.106942	1.85272	0.889642	3.63315e-05	0.00321873
14200	Fhl2	four and a half LIM domains 2	743.668	794.664	730.908	742.739	636.842	668.891	678.816	651.27	752.995	658.955	28.3805	18.6299	14.1903	9.31496	0.862973	-0.212613	3.78497e-05	0.00332219
12922	Crhr2	corticotropin releasing hormone receptor 2	11.5186	11.2971	12.8584	11.1176	13.6908	13.7373	15.7941	15.0697	11.6979	14.573	0.790864	1.03517	0.395432	0.517584	1.22927	0.2978	4.7258e-05	0.00399484
18751	Prkcb	protein kinase C, beta	0.637827	0.593906	0.77454	0.623275	1.02055	0.768842	1.02556	0.974591	0.657387	0.947385	0.0802096	0.121219	0.0401048	0.0606096	1.42342	0.509358	6.01417e-05	0.00487276
19015	Ppard	peroxisome proliferator activator receptor delta	15.9804	16.4617	15.3453	15.7486	13.2969	12.9287	13.4398	13.0942	15.884	13.1899	0.466033	0.224556	0.233017	0.112278	0.819103	-0.287883	7.54893e-05	0.00589051
13631	Eef2k	eukaryotic elongation factor-2 kinase	7.123	6.91416	8.99896	6.79731	10.5249	9.45166	9.21809	10.4846	7.45836	9.9198	1.03586	0.682312	0.517932	0.341156	1.3136	0.393528	7.8175e-05	0.00602469
101401	Adamts9	a disintegrin-like and metallopeptidase (reprolysin type) with thrombospondin type 1 motif, 9	5.74132	5.37939	4.73873	4.99253	4.20758	4.6798	4.31501	3.6832	5.21299	4.2214	0.439828	0.411802	0.219914	0.205901	0.798611	-0.324434	8.43155e-05	0.00631833
12487	Cd28	CD28 antigen	1.66283	1.41708	1.50791	1.16544	2.22312	2.46006	2.35653	1.76223	1.43832	2.20049	0.208296	0.307847	0.104148	0.153924	1.51009	0.59463	8.72547e-05	0.00647809
16332	Inppl1	inositol polyphosphate phosphatase-like 1	62.5875	63.0438	62.4508	61.0782	69.2949	71.5222	74.4275	75.6715	62.2901	72.729	0.846785	2.87474	0.423393	1.43737	1.15177	0.203849	8.90046e-05	0.00654046
21833	Thra	thyroid hormone receptor alpha	34.2755	31.9067	32.6135	29.7977	35.9195	38.7538	40.0773	39.3634	32.1484	38.5285	1.85516	1.8215	0.927578	0.91075	1.18251	0.241849	0.000114091	0.00795236
235439	Herc1	hect (homologous to the E6-AP (UBE3A) carboxyl terminus) domain and RCC1 (CHC1)-like domain (RLD) 1	6.5707	6.5685	7.40914	7.29225	8.28332	7.85788	8.15603	8.53589	6.96015	8.20828	0.453483	0.28194	0.226742	0.14097	1.16356	0.218542	0.000128885	0.00878965
18105	Nqo2	NAD(P)H dehydrogenase, quinone 2	10.1277	10.2874	10.2898	8.9399	11.9977	12.5049	11.5742	12.2887	9.91122	12.0914	0.651971	0.402545	0.325986	0.201272	1.20387	0.267682	0.000138596	0.00935105
56018	Stard10	START domain containing 10	63.6395	70.4242	69.4313	64.0014	75.2826	75.0314	83.8507	81.3197	66.8741	78.8711	3.55234	4.41259	1.77617	2.20629	1.16332	0.218253	0.000181366	0.0115001
19079	Prkab1	protein kinase, AMP-activated, beta 1 non-catalytic subunit	17.9525	16.6179	19.8769	17.7591	21.9047	21.9398	20.6714	23.2275	18.0516	21.9358	1.35183	1.04374	0.675915	0.521869	1.19943	0.262349	0.000211485	0.0130604
68041	Mid1ip1	Mid1 interacting protein 1 (gastrulation specific G12-like (zebrafish))	44.3592	45.197	45.0436	38.8309	58.04	48.8697	50.5818	56.9258	43.3577	53.6043	3.03974	4.5556	1.51987	2.2778	1.22078	0.287797	0.000226162	0.0138154
69601	Dab2ip	disabled homolog 2 (Drosophila) interacting protein	13.4234	14.0992	13.9504	14.6419	12.2693	12.1045	12.584	12.0037	14.0287	12.2404	0.501171	0.253865	0.250585	0.126933	0.860475	-0.216795	0.000264667	0.0156434
11804	Aplp2	amyloid beta (A4) precursor-like protein 2	138.693	137.272	142.544	146.557	125.954	122.201	126.437	125.176	141.266	124.942	4.17123	1.90008	2.08561	0.950041	0.872475	-0.196815	0.000272109	0.0159719
66993	Smarcd3	SWI/SNF related, matrix associated, actin dependent regulator of chromatin, subfamily d, member 3	37.7039	39.4001	40.634	38.3114	42.5894	45.254	46.9945	49.4753	39.0124	46.0783	1.28886	2.90005	0.644429	1.45002	1.16505	0.22039	0.000330152	0.0183022
21898	Tlr4	toll-like receptor 4	5.77641	6.04786	4.6845	6.59536	4.33693	4.78252	3.93306	3.95609	5.77603	4.25215	0.803457	0.399145	0.401728	0.199572	0.725411	-0.463129	0.000336907	0.0186222
19016	Pparg	peroxisome proliferator activated receptor gamma	6.48776	7.72552	6.62842	6.57748	5.78786	5.90471	5.28867	4.22534	6.8548	5.30165	0.583391	0.765657	0.291695	0.382828	0.762516	-0.391161	0.000399451	0.0211542
18162	Npr3	natriuretic peptide receptor 3	11.9335	12.4268	12.3142	11.8033	13.6111	14.5075	14.2899	14.6698	12.1195	14.2696	0.298273	0.465762	0.149137	0.232881	1.16135	0.2158	0.00041751	0.0218216
69253	Hspb2	heat shock protein 2	43.0139	49.3172	49.6927	43.0437	55.0316	50.5249	56.1003	57.5743	46.2669	54.8077	3.74215	3.0396	1.87108	1.5198	1.16887	0.225111	0.000526791	0.0255433
16973	Lrp5	low density lipoprotein receptor-related protein 5	19.9577	21.1217	18.1675	19.5265	16.7572	17.4432	17.5894	17.1368	19.6934	17.2316	1.22013	0.368255	0.610067	0.184128	0.862825	-0.212861	0.000530017	0.0255609
242864	Napepld	N-acyl phosphatidylethanolamine phospholipase D	1.75221	1.99499	1.87971	2.09748	2.72701	2.47408	2.76971	2.6242	1.9311	2.64875	0.148783	0.131488	0.0743915	0.0657439	1.35245	0.435578	0.000530316	0.0255609
224860	Plcl2	phospholipase C-like 2	3.91067	3.85	4.05788	3.50598	4.76922	4.10807	4.86476	5.20537	3.83113	4.73686	0.233683	0.459087	0.116841	0.229543	1.2207	0.287708	0.000581059	0.0271338
67269	Agtpbp1	ATP/GTP binding protein 1	31.6298	29.7365	30.6563	28.352	35.0308	35.0372	32.9052	35.9488	30.0936	34.7305	1.39489	1.29103	0.697444	0.645515	1.13905	0.187828	0.000613004	0.0280047
20927	Abcc8	ATP-binding cassette, sub-family C (CFTR/MRP), member 8	13.5088	14.8244	13.9023	13.8536	15.4113	15.4323	16.8113	17.6744	14.0223	16.3323	0.56269	1.1089	0.281345	0.554449	1.14878	0.200098	0.000619089	0.0281157
20602	Ncor2	nuclear receptor co-repressor 2	18.2505	18.7287	17.3312	17.4011	15.1692	15.2153	16.8557	15.8145	17.9278	15.7637	0.677962	0.785141	0.338981	0.392571	0.867269	-0.205449	0.000638306	0.0286091
233552	Gdpd5	glycerophosphodiester phosphodiesterase domain containing 5	7.73756	6.82951	8.4234	6.28961	8.91286	8.64761	8.84488	9.84316	7.32002	9.06213	0.947654	0.532698	0.473827	0.266349	1.22276	0.290141	0.000710153	0.0310226
20692	Sparc	secreted acidic cysteine rich glycoprotein	241.638	219.543	255.265	222.035	211.296	220.733	205.266	192.006	234.62	207.325	16.9425	12.0339	8.47124	6.01695	0.872079	-0.197469	0.000762215	0.0323285
112419	Ide	RIKEN cDNA 2010002M12 gene	3.16312	2.99668	2.6966	2.70998	2.2418	1.65936	2.3426	2.16202	2.8916	2.10145	0.227875	0.303842	0.113937	0.151921	0.717471	-0.479008	0.00076615	0.0324229
17342	Mitf	microphthalmia-associated transcription factor	12.5846	13.0608	12.4193	13.6031	14.6253	15.5834	15.4912	15.4766	12.917	15.2941	0.532178	0.448374	0.266089	0.224187	1.16744	0.223351	0.000776435	0.0326454
107747	Aldh1l1	aldehyde dehydrogenase 1 family, member L1	1.34441	1.37329	1.47115	1.37649	2.47324	1.49105	2.07247	2.45481	1.39133	2.12289	0.0551296	0.459956	0.0275648	0.229978	1.50736	0.592022	0.000805963	0.0335093
14784	Grb2	growth factor receptor bound protein 2	35.2094	32.1189	36.1269	31.2845	39.6612	38.3409	38.7327	39.3919	33.6849	39.0317	2.34533	0.603479	1.17266	0.30174	1.14387	0.193922	0.000858829	0.0351675
15212	Hexb	hexosaminidase B	17.3143	14.3979	18.4663	15.9564	20.7676	21.7822	20.606	18.6297	16.5337	20.4464	1.75492	1.31824	0.877458	0.659118	1.22061	0.287604	0.000863094	0.035266
56351	Ptges3	prostaglandin E synthase 3 (cytosolic)	45.8265	53.3608	39.1697	44.3086	36.1826	37.5971	35.0541	32.772	45.6664	35.4014	5.86742	2.03847	2.93371	1.01924	0.76419	-0.387996	0.00088393	0.0358853
13360	Dhcr7	7-dehydrocholesterol reductase	3.80177	4.27322	4.59997	4.09442	4.88147	6.25965	5.40948	5.50801	4.19235	5.51465	0.334084	0.567759	0.167042	0.283879	1.29681	0.374962	0.000903169	0.03651
14630	Gclm	glutamate-cysteine ligase, modifier subunit	12.7976	13.125	14.2243	15.0808	11.4039	12.6616	11.196	10.8277	13.8069	11.5223	1.04575	0.796011	0.522874	0.398005	0.822774	-0.281431	0.000928854	0.0372307
320706	Soga1	suppressor of glucose by autophagy	5.56537	5.06021	4.73079	5.26383	4.4595	4.86529	4.64518	3.99664	5.15505	4.49165	0.350806	0.369342	0.175403	0.184671	0.859232	-0.21888	0.000936504	0.0373448
15925	Ide	insulin degrading enzyme	22.5019	18.9732	21.7105	18.6133	24.5934	24.5041	23.4767	23.1072	20.4497	23.9203	1.94536	0.742008	0.972681	0.371004	1.15489	0.20775	0.000955803	0.0379102
76722	Ckmt2	creatine kinase, mitochondrial 2	1526.92	1593.6	1561.1	1613.7	1434.11	1370.48	1378.88	1452.77	1573.83	1409.06	38.045	40.5652	19.0225	20.2826	0.883186	-0.179211	0.00103037	0.0405286
11820	App	amyloid beta (A4) precursor protein	127.914	126.862	118.091	124.363	113.556	111.834	112.967	108.127	124.307	111.621	4.40389	2.4361	2.20194	1.21805	0.88574	-0.175045	0.0010403	0.0405957
14783	Grb10	growth factor receptor bound protein 10	29.6819	32.5441	28.3387	30.5632	27.2109	28.5282	25.8981	25.8323	30.282	26.8674	1.76377	1.27636	0.881885	0.638179	0.874832	-0.192922	0.00104064	0.0405957
20928	Abcc9	ATP-binding cassette, sub-family C (CFTR/MRP), member 9	86.0848	82.2172	88.015	83.1042	96.4389	94.1622	93.2624	100.354	84.8553	96.0545	2.67842	3.16298	1.33921	1.58149	1.11712	0.15979	0.00107107	0.0415525
57915	Tbc1d1	TBC1 domain family, member 1	6.88098	7.20275	7.85609	7.16855	8.08557	8.70724	8.57966	9.21887	7.27709	8.64784	0.412092	0.465618	0.206046	0.232809	1.17227	0.229301	0.00111095	0.0426367
11688	Alox8	arachidonate 8-lipoxygenase	0.208234	0.349598	0.50286	0.288576	0.525627	0.502381	0.733195	0.835977	0.337317	0.649295	0.124624	0.162036	0.062312	0.081018	1.8997	0.925769	0.00116541	0.0444568
16009	Igfbp3	insulin-like growth factor binding protein 3	10.7535	10.7175	12.7196	10.7395	12.7445	12.8331	14.8437	13.6822	11.2325	13.5259	0.991507	0.97492	0.495754	0.48746	1.18816	0.248734	0.001173	0.0446564
52815	Ldhd	lactate dehydrogenase D	21.2872	21.1575	21.9969	22.2046	17.058	16.7112	19.5448	20.269	21.6615	18.3958	0.516937	1.77545	0.258469	0.887723	0.837752	-0.255406	0.00119733	0.0454891
20661	Sort1	sortilin 1	13.082	13.3456	13.6278	13.6084	14.4309	15.1221	16.0616	16.4831	13.4159	15.5244	0.257118	0.924709	0.128559	0.462355	1.14131	0.190692	0.00120785	0.0455843
20617	Snca	synuclein, alpha	1.39586	1.51637	1.30339	2.40012	0.916674	1.04771	0.764534	0.732034	1.65394	0.865238	0.50504	0.14586	0.25252	0.0729301	0.514866	-0.957731	0.00129969	0.0476611
192157	Socs7	suppressor of cytokine signaling 7	11.1063	10.3785	9.20461	9.75703	8.46547	9.08347	9.25546	8.73893	10.1116	8.88583	0.818352	0.353066	0.409176	0.176533	0.866781	-0.206261	0.00130343	0.0477059
14465	Gata6	GATA binding protein 6	25.3229	24.7939	22.2748	23.0046	27.279	29.1024	26.9148	28.2119	23.8491	27.877	1.4441	0.982749	0.722052	0.491375	1.15304	0.205439	0.00130701	0.047745
19659	Rbp1	retinol binding protein 1, cellular	4.80555	4.60625	5.55667	5.06729	6.23772	5.6264	7.48149	6.32602	5.00894	6.41791	0.411073	0.774297	0.205536	0.387149	1.26425	0.338286	0.00131143	0.0477803
76055	Mgea5	meningioma expressed antigen 5 (hyaluronidase)	37.8111	34.0963	33.3362	33.7591	30.4032	31.9989	31.067	30.848	34.7507	31.0793	2.06384	0.672425	1.03192	0.336213	0.882394	-0.180506	0.00131415	0.0477803
114663	Impa2	inositol (myo)-1(or 4)-monophosphatase 2	8.30467	7.08149	8.96645	7.10881	8.98054	11.7701	11.4134	10.0185	7.86535	10.5456	0.929555	1.28837	0.464777	0.644186	1.32278	0.403568	0.00133379	0.0482582
67260	Lass4	LAG1 homolog, ceramide synthase 4	13.0414	12.5177	15.0223	13.2879	14.9104	15.2528	16.9168	16.1895	13.4673	15.8174	1.08525	0.910787	0.542624	0.455394	1.15886	0.212708	0.00139988	0.0499193
20850	Stat5a	signal transducer and activator of transcription 5A	12.6854	12.4838	12.9715	11.7272	13.7649	14.5868	16.0144	14.4851	12.467	14.7128	0.532229	0.941683	0.266115	0.470842	1.16419	0.219332	0.00141767	0.0500514
71795	Pitpnc1	phosphatidylinositol transfer protein, cytoplasmic 1	16.8011	16.8646	17.9451	15.1778	18.4994	19.0177	18.6964	20.198	16.6972	19.1029	1.14085	0.760692	0.570423	0.380346	1.12911	0.175185	0.0014652	0.051257
14081	Acsl1	acyl-CoA synthetase long-chain family member 1	231.66	238.045	257.642	235.482	260.492	275.416	278.277	278.184	240.707	273.092	11.5905	8.50447	5.79525	4.25223	1.11918	0.162446	0.00150822	0.0520845
50790	Acsl4	acyl-CoA synthetase long-chain family member 4	3.77297	3.54987	4.44299	3.55034	4.71724	4.83052	4.47786	4.65713	3.82904	4.67069	0.422565	0.147285	0.211283	0.0736427	1.20414	0.268004	0.00157246	0.0538126
18563	Pcx	pyruvate carboxylase	11.7769	10.7164	11.4207	11.6545	9.68267	9.32882	9.79971	10.3563	11.3922	9.79187	0.474093	0.426203	0.237047	0.213102	0.848168	-0.237579	0.00170693	0.0563792
20393	Sgk1	serum/glucocorticoid regulated kinase 1	16.1221	18.4034	16.5927	17.4737	13.9126	16.1976	15.8622	12.8459	17.148	14.7046	1.00712	1.59698	0.503559	0.798488	0.845006	-0.242966	0.00176511	0.0570574
20848	Stat3	signal transducer and activator of transcription 3	53.4718	52.7213	48.2932	53.1462	48.671	47.0604	47.567	44.1684	51.9081	46.8667	2.42945	1.92042	1.21472	0.96021	0.890543	-0.167243	0.00187331	0.0596907
57435	Plin4	perilipin 4	95.4539	103.122	89.6104	96.5847	88.8649	86.7513	86.4047	83.8574	96.1928	86.4696	5.53902	2.05301	2.76951	1.02651	0.886509	-0.173792	0.00188513	0.0599666
56448	Cyp2d22	cytochrome P450, family 2, subfamily d, polypeptide 22	16.2718	17.4491	16.266	15.9088	18.579	19.8593	18.6013	20.2083	16.4739	19.312	0.671908	0.845625	0.335954	0.422812	1.15625	0.20945	0.00190168	0.0602909
16367	Irs1	insulin receptor substrate 1	8.67162	10.0659	7.94386	9.52311	7.41403	7.88611	7.41711	7.48028	9.05111	7.54938	0.934973	0.226552	0.467487	0.113276	0.82206	-0.282684	0.00192539	0.060839
13106	Cyp2e1	cytochrome P450, family 2, subfamily e, polypeptide 1	6.23823	5.34397	3.86342	5.85672	3.81431	4.22554	3.86583	2.74421	5.32558	3.66247	1.04136	0.638919	0.520679	0.319459	0.677746	-0.561183	0.00200778	0.0630223
50915	Grb14	growth factor receptor bound protein 14	96.6551	90.8899	98.9156	89.2787	106.983	105.526	102.401	110.714	93.9348	106.406	4.58836	3.45018	2.29418	1.72509	1.11806	0.160998	0.00212365	0.0657879
18648	Pgam1	phosphoglycerate mutase 1	72.9965	83.188	66.1846	70.803	54.8342	65.4403	64.7756	58.8217	73.2931	60.968	7.18165	5.05732	3.59083	2.52866	0.819779	-0.286693	0.00221932	0.0678647
12491	Cd36	CD36 antigen	479.063	469.809	475.711	462.316	426.437	475.352	437.419	404.403	471.725	435.903	7.34686	29.667	3.67343	14.8335	0.91137	-0.133891	0.002633	0.0770357
74055	Plce1	phospholipase C, epsilon 1	7.17166	8.01702	7.31598	6.94996	7.88028	8.81963	8.93964	8.52467	7.36366	8.54106	0.460856	0.473766	0.230428	0.236883	1.14367	0.193671	0.00283919	0.0813116
207781	C2cd2	C2 calcium-dependent domain containing 2	4.83286	5.08601	4.23248	4.58855	4.1679	4.10821	3.73715	3.99942	4.68497	4.00317	0.363661	0.19057	0.181831	0.0952851	0.842843	-0.246665	0.002884	0.0820243
21835	Thrsp	thyroid hormone responsive SPOT14 homolog (Rattus)	45.7864	57.1871	59.7993	55.236	42.3533	39.3431	49.9785	39.5271	54.5022	42.8005	6.10387	4.97974	3.05193	2.48987	0.774264	-0.369103	0.00319385	0.0882686
18145	Npc1	Niemann Pick type C1	32.195	30.9994	33.8426	31.4713	35.4486	35.0379	37.567	37.1142	32.1271	36.2919	1.24492	1.23636	0.622458	0.61818	1.11465	0.156585	0.00345833	0.0938005
241113	Prkag3	protein kinase, AMP-activated, gamma 3 non-catatlytic subunit	2.11959	1.9465	1.67171	2.03564	1.37625	1.58507	1.41055	1.3953	1.94336	1.44179	0.194401	0.0965395	0.0972007	0.0482697	0.731479	-0.451112	0.00358386	0.0969278
269180	Inpp4a	inositol polyphosphate-4-phosphatase, type I	6.51168	6.92868	6.17123	7.05369	6.02064	5.95732	5.65823	5.81033	6.66632	5.86163	0.403283	0.161701	0.201642	0.0808506	0.867062	-0.205792	0.00391116	0.103419
29807	Tpk1	thiamine pyrophosphokinase	0.772936	0.577269	0.846948	0.675052	1.1287	1.3675	1.24737	1.00901	0.718051	1.18815	0.117325	0.154162	0.0586623	0.0770808	1.6331	0.707615	0.00395103	0.104328
18761	Prkcq	protein kinase C, theta	3.82918	3.20605	3.31449	3.41692	3.17513	2.57769	2.41152	2.69756	3.44166	2.71548	0.272314	0.328113	0.136157	0.164057	0.779241	-0.359859	0.00397843	0.104746
12266	C3	complement component 3	80.3529	76.3279	71.9284	75.4528	65.7418	72.0092	71.2969	69.4566	76.0155	69.6261	3.46084	2.80399	1.73042	1.40199	0.903373	-0.146607	0.00407892	0.10608
66905	Plin3	perilipin 3	84.4409	91.7307	82.7787	84.4751	82.2266	75.0526	72.0857	75.861	85.8564	76.3065	3.99549	4.26744	1.99774	2.13372	0.876852	-0.189595	0.00423019	0.108696
22668	Sf1	splicing factor 1	19.08	19.9452	18.6037	20.0138	16.3407	16.6991	18.7431	17.8962	19.4107	17.4198	0.68558	1.10484	0.34279	0.552418	0.884911	-0.176395	0.00452965	0.114003
216558	Ugp2	UDP-glucose pyrophosphorylase 2	129.35	160.198	119.151	171.055	111.186	115.562	109.568	103.514	144.939	109.958	24.6503	4.98645	12.3252	2.49322	0.747218	-0.420399	0.00486007	0.11874
66350	Pla2g12a	phospholipase A2, group XIIA	18.4078	20.0376	17.8895	20.9761	16.3937	17.1443	15.8113	17.7728	19.3278	16.7805	1.43012	0.857501	0.715059	0.428751	0.855972	-0.224365	0.00510559	0.122839
18607	Pdpk1	3-phosphoinositide dependent protein kinase 1	11.029	11.708	9.83994	11.0367	9.67702	10.4681	9.62967	9.3675	10.9034	9.78559	0.777165	0.474965	0.388582	0.237482	0.884828	-0.176531	0.00514305	0.123271
239559	A4galt	alpha 1,4-galactosyltransferase	4.34613	3.86844	3.63479	3.68071	3.19019	2.72846	3.28215	2.82789	3.88252	3.00717	0.32518	0.270143	0.16259	0.135072	0.764495	-0.387421	0.00543537	0.127852
14254	Flt1	FMS-like tyrosine kinase 1	25.2263	27.3613	23.6212	24.8523	22.5562	21.531	22.9673	23.2164	25.2653	22.5677	1.55652	0.742845	0.778262	0.371423	0.881015	-0.182761	0.0054702	0.128353
22628	Ywhag	tyrosine 3-monooxygenase/tryptophan 5-monooxygenase activation protein, gamma polypeptide	89.1208	96.6462	87.0434	93.2469	82.1266	85.7108	87.2485	81.0565	91.5143	84.0356	4.28392	2.92395	2.14196	1.46198	0.905365	-0.143429	0.00563496	0.130398
18591	Pdgfb	platelet derived growth factor, B polypeptide	21.1396	19.8341	19.3328	20.6998	17.8776	20.0959	17.2352	18.0005	20.2516	18.3023	0.818097	1.24193	0.409049	0.620967	0.891338	-0.165955	0.00619796	0.139557
12846	Comt	catechol-O-methyltransferase	70.4437	84.5362	71.7814	78.2198	64.2433	66.923	70.595	64.6119	76.2453	66.5933	6.48646	2.91955	3.24323	1.45978	0.86085	-0.216167	0.00640115	0.142274
12391	Cav3	caveolin 3	49.2605	48.9812	49.898	46.8823	53.5003	56.9665	58.7407	55.4746	48.7555	56.1705	1.3064	2.22515	0.6532	1.11257	1.13644	0.184527	0.00650933	0.14365
11815	Apod	apolipoprotein D	5.45051	5.92105	4.69671	5.23523	7.54005	7.29119	5.52077	7.12021	5.32587	6.86805	0.507884	0.914583	0.253942	0.457292	1.27223	0.347357	0.00667315	0.145576
11522	Adh1	alcohol dehydrogenase 1 (class I)	13.1281	13.4552	13.9493	9.74312	20.8603	17.3995	15.3319	15.0322	12.5689	17.156	1.91388	2.68448	0.956941	1.34224	1.34847	0.431326	0.00688438	0.147983
11363	Acadl	acyl-Coenzyme A dehydrogenase, long-chain	690.135	686.931	706.681	679.15	632.071	650.779	628.199	632.395	690.724	635.861	11.5947	10.1264	5.79734	5.06318	0.908176	-0.138956	0.00694349	0.148916
103199	Fig4	FIG4 homolog (S. cerevisiae)	17.4669	18.3155	19.708	17.8443	20.4986	19.8638	20.7304	21.9451	18.3337	20.7595	0.979804	0.87121	0.489902	0.435605	1.11728	0.159988	0.0070491	0.150669
433931	Pigg	phosphatidylinositol glycan anchor biosynthesis, class G	7.95327	7.42662	7.24606	7.60977	6.25715	6.67631	6.32101	6.9578	7.55893	6.55307	0.30193	0.32681	0.150965	0.163405	0.855233	-0.22561	0.0078418	0.161076
67111	Naaa	N-acylethanolamine acid amidase	4.91137	4.65869	5.1422	4.26086	5.69497	5.17121	6.43357	5.66172	4.74328	5.74037	0.377393	0.520486	0.188696	0.260243	1.19462	0.256549	0.00819945	0.165552
17772	Mtm1	X-linked myotubular myopathy gene 1	5.05039	4.06271	5.38326	4.85916	5.83395	6.05111	5.28223	6.01827	4.83888	5.79639	0.560936	0.355847	0.280468	0.177923	1.18262	0.241989	0.00836328	0.167257
11535	Adm	adrenomedullin	7.48334	6.27958	9.42743	6.98275	9.16479	11.7334	12.8817	9.30601	7.54328	10.7715	1.34966	1.83554	0.674829	0.91777	1.40872	0.494388	0.00933916	0.179758
381511	Pdp1	pyruvate dehyrogenase phosphatase catalytic subunit 1	8.45485	7.43159	10.4102	9.39798	10.5136	10.562	10.6451	11.3952	8.92364	10.779	1.2755	0.414384	0.63775	0.207192	1.19216	0.253575	0.00973667	0.185153
58994	Smpd3	sphingomyelin phosphodiesterase 3, neutral	1.31027	1.59315	1.25173	1.54742	1.1153	1.16972	1.21051	1.04735	1.42564	1.13572	0.169749	0.0706537	0.0848747	0.0353269	0.784861	-0.34949	0.00988822	0.187846
264895	Acsf2	acyl-CoA synthetase family member 2	14.0745	14.1943	15.2976	14.464	11.6073	12.6645	13.8146	13.429	14.5076	12.8789	0.551297	0.973158	0.275648	0.486579	0.875554	-0.191732	0.0100724	0.190202
20249	Scd1	stearoyl-Coenzyme A desaturase 1	9.92793	9.2562	11.718	8.66794	10.8823	20.4168	23.3003	15.3919	9.89251	17.4978	1.32137	5.48903	0.660685	2.74452	1.74288	0.801472	0.0126901	0.217466
