# Supplementary material for: RNA SEQ Analysis Indicates that the AE3 Cl−/HCO3− Exchanger Contributes to Active Transport-Mediated CO2 Disposal in Heart
Source: Sci Rep. 2017 Aug 4;7:7264. doi: 10.1038/s41598-017-07585-y (PMC5544674; doi:10.1038/s41598-017-07585-y)
Supplement: Supplementary file 6 — Dataset 5 [file 41598_2017_7585_MOESM6_ESM.xls]

## Sheet: with mean and fold change
geneID	geneSymbol	Description	WT1	WT2	WT3	WT4	KO1	KO2	KO3	KO4	Wt average	KO average	wt stdev	Ko stdev	Wt std err	Ko std err	foldChange	log2FoldChange	pval	padj
20536	Slc4a3	solute carrier family 4 (anion exchanger), member 3	85.3072	86.314	87.0599	84.1298	7.06822	7.44531	7.87964	7.44252	85.7027	7.45892	1.27098	0.331716	0.635491	0.165858	0.0858421	-3.54217	0	0
16521	Kcnj5	potassium inwardly-rectifying channel, subfamily J, member 5	27.8998	25.3591	27.6412	23.8496	35.524	35.3344	39.319	39.2873	26.1874	37.3662	1.93193	2.238	0.965963	1.119	1.40843	0.494092	2.27823e-15	5.39913e-12
14613	Gja5	gap junction protein, alpha 5	8.81771	10.379	10.321	9.27137	14.7605	13.2059	15.35	14.9786	9.69726	14.5738	0.776482	0.943841	0.388241	0.47192	1.48267	0.568194	2.55292e-14	4.84008e-11
76257	Slc38a3	solute carrier family 38, member 3	25.5252	25.2037	26.213	23.14	18.7715	19.9805	16.4393	18.0854	25.0205	18.3192	1.32246	1.47798	0.661231	0.738992	0.72253	-0.46887	1.59012e-12	1.77335e-09
14167	Fgf12	fibroblast growth factor 12	3.15764	3.73672	3.74716	3.45531	5.08524	5.02984	5.48222	5.71141	3.52421	5.32718	0.279277	0.325888	0.139639	0.162944	1.49088	0.576168	2.09515e-12	2.20678e-09
30952	Cngb3	cyclic nucleotide gated channel beta 3	0.249741	0.314138	0.474859	0.311691	0.970285	0.767422	0.803237	0.941288	0.337607	0.870558	0.0962303	0.100195	0.0481152	0.0500977	2.54713	1.34887	1.1811e-10	6.99766e-08
22042	Tfrc	transferrin receptor	20.5144	30.2611	26.0259	15.9764	42.0968	42.7782	48.0382	48.0524	23.1945	45.2414	6.25134	3.24959	3.12567	1.62479	1.92433	0.944359	1.79236e-10	9.99454e-08
17896	Myl4	myosin, light polypeptide 4	483.432	519.761	530.797	506.042	626.359	650.837	731.38	718.48	510.008	681.764	20.407	51.1075	10.2035	25.5537	1.31838	0.398767	1.25037e-09	4.93871e-07
12292	Cacna1s	calcium channel, voltage-dependent, L type, alpha 1S subunit	2.08627	2.05941	2.06493	2.42035	1.2645	1.21351	1.49227	1.47242	2.15774	1.36067	0.175454	0.142257	0.0877269	0.0711284	0.621809	-0.685458	2.91524e-09	1.04283e-06
53945	Slc40a1	solute carrier family 40 (iron-regulated transporter), member 1	6.26156	5.31043	6.01123	6.58983	4.29011	4.21098	4.22318	3.94429	6.04326	4.16714	0.542975	0.152588	0.271487	0.0762938	0.680285	-0.555788	3.4355e-09	1.20618e-06
246049	Slc36a2	solute carrier family 36 (proton/amino acid symporter), member 2	11.6842	11.6145	14.4166	12.1805	16.3947	16.5287	17.5278	17.4395	12.474	16.9727	1.31941	0.593644	0.659703	0.296822	1.3427	0.425134	1.27257e-08	3.95519e-06
76376	Slc24a2	solute carrier family 24 (sodium/potassium/calcium exchanger), member 2	0.930143	0.973019	0.713788	0.919022	1.35705	1.34089	1.40841	1.3226	0.883993	1.35724	0.115833	0.0369047	0.0579167	0.0184523	1.51361	0.597991	8.16788e-08	2.06473e-05
66402	Sln	sarcolipin	293.469	317.253	306.767	304.07	361.628	361.302	413.502	394.581	305.39	382.753	9.77204	25.7669	4.88602	12.8835	1.23604	0.305731	1.18911e-07	2.8903e-05
11548	Adra1b	adrenergic receptor, alpha 1b	13.4449	12.0684	13.8975	11.0424	16.3263	17.8224	19.9975	17.1499	12.6133	17.824	1.3045	1.57285	0.652252	0.786426	1.39459	0.479836	1.31335e-07	3.11247e-05
56808	Cacna2d2	calcium channel, voltage-dependent, alpha 2/delta subunit 2	3.08707	3.46023	3.63947	3.16872	4.51375	4.09147	4.78828	5.06459	3.33887	4.61452	0.256545	0.414926	0.128272	0.207463	1.3638	0.44763	1.53959e-07	3.51676e-05
16520	Kcnj4	potassium inwardly-rectifying channel, subfamily J, member 4	1.43781	1.84308	1.46663	1.48556	0.642659	0.814019	0.569256	0.772232	1.55827	0.699542	0.190887	0.11343	0.0954436	0.0567149	0.442484	-1.1763	2.72114e-07	5.99885e-05
12323	Camk2b	calcium/calmodulin-dependent protein kinase II, beta	5.60835	5.80469	6.03735	6.25811	4.29659	4.53151	4.78907	4.11113	5.92712	4.43207	0.281844	0.293653	0.140922	0.146826	0.737246	-0.439782	2.7882e-07	6.07603e-05
13645	Egf	epidermal growth factor	1.9123	2.51548	2.93038	2.3797	3.86759	3.33727	3.98601	3.81953	2.43447	3.7526	0.419583	0.285588	0.209791	0.142794	1.52078	0.60481	2.914e-07	6.27802e-05
13506	Dsc2	desmocollin 2	15.6109	15.8778	17.317	14.8111	18.4586	20.7765	21.3726	20.1793	15.9042	20.1967	1.04523	1.25697	0.522615	0.628486	1.25267	0.325012	3.95863e-07	7.98422e-05
68460	Dhrs7c	dehydrogenase/reductase (SDR family) member 7C	102.074	94.6183	100.386	85.6535	119.389	110.947	116.855	122.421	95.683	117.403	7.40925	4.86842	3.70463	2.43421	1.21145	0.276731	5.13329e-07	9.63584e-05
11966	Atp6v1b2	ATPase, H+ transporting, lysosomal V1 subunit B2	40.1868	40.0263	36.4633	40.7643	31.3745	34.5512	34.2194	29.1559	39.3602	32.3253	1.95708	2.54896	0.978542	1.27448	0.809627	-0.304671	6.25586e-07	0.000113244
12176	Bnip3	BCL2/adenovirus E1B interacting protein 3	87.4682	92.8372	82.0426	99.7135	71.9329	69.4572	61.0881	57.8975	90.5154	65.0939	7.55137	6.67448	3.77568	3.33724	0.709052	-0.496036	7.8138e-07	0.000133461
140492	Kcnn2	potassium intermediate/small conductance calcium-activated channel, subfamily N, member 2	2.72214	2.43143	3.53516	2.45905	4.73168	3.79935	5.05031	5.14419	2.78694	4.68138	0.51573	0.613951	0.257865	0.306975	1.6597	0.730923	7.98443e-07	0.000135158
11540	Adora2a	adenosine A2a receptor	5.5436	4.96101	5.47517	5.4394	4.00238	4.06142	3.61529	3.35196	5.3548	3.75776	0.266062	0.335169	0.133031	0.167585	0.692411	-0.530299	8.72664e-07	0.000146414
74318	Hopx	HOP homeobox	120.159	121.941	135.12	116.95	150.864	142.871	143.576	154.137	123.542	147.862	7.98989	5.52748	3.99495	2.76374	1.18131	0.240383	2.74715e-06	0.000410104
64082	Popdc2	popeye domain containing 2	123.136	134.843	126.849	126.246	145.457	145.538	157.073	160.454	127.768	152.13	4.98904	7.78266	2.49452	3.89133	1.17433	0.231841	2.94348e-06	0.00043598
243764	Chrm2	cholinergic receptor, muscarinic 2, cardiac	46.0173	47.2825	42.7917	43.8368	54.3625	53.6673	52.6085	58.9499	44.9821	54.8971	2.03901	2.79651	1.0195	1.39825	1.20403	0.267873	3.11934e-06	0.000451447
54403	Slc4a4	solute carrier family 4 (anion exchanger), member 4	9.51116	9.63758	8.73852	9.91272	6.8469	7.66184	8.15136	8.05743	9.44999	7.67938	0.50307	0.594142	0.251535	0.297071	0.801119	-0.319912	3.39733e-06	0.000478618
102857	Slc6a8	solute carrier family 6 (neurotransmitter transporter, creatine), member 8	78.4398	86.9848	75.4792	85.5866	66.723	65.2375	67.3371	68.4586	81.6226	66.939	5.54793	1.3428	2.77396	0.671398	0.808627	-0.306454	8.34761e-06	0.00103439
17926	Myoc	myocilin	3.83795	3.00576	2.84512	3.80466	5.1782	4.47417	5.96643	5.18439	3.37337	5.2008	0.521545	0.609634	0.260772	0.304817	1.52091	0.604933	9.50464e-06	0.00111925
51801	Ramp1	receptor (calcitonin) activity modifying protein 1	0.470984	0.600626	0.95737	0.502928	1.30359	1.08688	1.14562	1.24647	0.632977	1.19564	0.223183	0.0975842	0.111592	0.0487921	1.86651	0.900342	1.05737e-05	0.00120779
73095	Slc25a42	solute carrier family 25, member 42	29.0687	29.0562	33.5403	28.3356	35.0256	35.8969	37.1763	36.9066	30.0002	36.2513	2.38481	0.985389	1.1924	0.492694	1.19241	0.253877	1.55455e-05	0.00166513
19229	Ptk2b	PTK2 protein tyrosine kinase 2 beta	2.08356	2.13126	1.84221	2.29263	2.98689	2.58309	2.90594	3.31271	2.08742	2.94716	0.186349	0.299692	0.0931744	0.149846	1.39264	0.477818	1.63145e-05	0.00173767
72961	Slc17a7	solute carrier family 17 (sodium-dependent inorganic phosphate cotransporter), member 7	20.2278	24.0549	22.5442	20.6604	26.2859	25.3232	27.9357	27.2829	21.8718	26.7069	1.76901	1.14507	0.884506	0.572533	1.20436	0.26827	1.8932e-05	0.00196138
13511	Dsg2	desmoglein 2	19.8212	18.8452	19.8329	16.6584	22.0263	21.6907	23.9119	22.2972	18.7894	22.4815	1.49419	0.985324	0.747097	0.492662	1.18094	0.23994	2.18982e-05	0.0021851
16508	Kcnd2	potassium voltage-gated channel, Shal-related family, member 2	9.10688	8.87272	10.5154	7.93161	12.003	11.8975	10.8493	11.7386	9.10666	11.6221	1.06772	0.526514	0.533861	0.263257	1.26012	0.33356	2.4891e-05	0.00235954
12325	Camk2g	calcium/calmodulin-dependent protein kinase II gamma	19.2852	18.3541	21.2373	17.7762	22.1486	22.6185	24.6535	23.4165	19.1632	23.2093	1.51606	1.09587	0.758031	0.547936	1.19526	0.257319	2.88952e-05	0.00268428
18762	Prkcz	protein kinase C, zeta	1.6565	1.77025	1.20203	1.51694	0.857337	1.04839	0.927313	1.09303	1.53643	0.981517	0.245827	0.108422	0.122913	0.0542108	0.629654	-0.667369	2.91661e-05	0.00268428
12291	Cacna1g	calcium channel, voltage-dependent, T type, alpha 1G subunit	4.48449	4.4822	4.68593	4.21033	5.67095	4.97825	5.71107	5.4977	4.46574	5.46449	0.195228	0.337127	0.0976138	0.168563	1.20776	0.27233	3.44574e-05	0.0030961
16519	Kcnj3	potassium inwardly-rectifying channel, subfamily J, member 3	34.314	33.4727	39.8283	28.7794	44.5301	45.8418	41.4617	44.6502	34.0986	44.1209	4.52995	1.86909	2.26498	0.934543	1.27759	0.35343	4.09661e-05	0.00356274
12922	Crhr2	corticotropin releasing hormone receptor 2	11.5186	11.2971	12.8584	11.1176	13.6908	13.7373	15.7941	15.0697	11.6979	14.573	0.790864	1.03517	0.395432	0.517584	1.22927	0.2978	4.7258e-05	0.00399484
16502	Kcnc1	potassium voltage gated channel, Shaw-related subfamily, member 1	0.593506	0.555813	0.554519	0.61963	0.412335	0.506919	0.321469	0.369451	0.580867	0.402544	0.0315395	0.0788636	0.0157698	0.0394318	0.68332	-0.549367	5.03452e-05	0.00418638
94045	P2rx5	purinergic receptor P2X, ligand-gated ion channel, 5	12.8202	13.9857	11.7254	13.2396	11.0634	10.0011	10.4989	9.87809	12.9427	10.3604	0.943932	0.540111	0.471966	0.270055	0.789452	-0.341077	5.75658e-05	0.00472463
18751	Prkcb	protein kinase C, beta	0.637827	0.593906	0.77454	0.623275	1.02055	0.768842	1.02556	0.974591	0.657387	0.947385	0.0802096	0.121219	0.0401048	0.0606096	1.42342	0.509358	6.01417e-05	0.00487276
18301	Fxyd5	FXYD domain-containing ion transport regulator 5	14.8898	13.4171	13.1691	14.4324	10.4336	11.4967	11.7785	10.5037	13.9771	11.0531	0.817908	0.685244	0.408954	0.342622	0.779846	-0.358739	6.63778e-05	0.00533244
16492	Kcna4	potassium voltage-gated channel, shaker-related subfamily, member 4	0.242729	0.208172	0.19004	0.216385	0.372026	0.452046	0.472809	0.564164	0.214332	0.465261	0.0218987	0.0789645	0.0109494	0.0394822	2.14112	1.09837	7.0034e-05	0.00557888
16511	Kcnh2	potassium voltage-gated channel, subfamily H (eag-related), member 2	26.58	27.6324	32.4486	25.3414	35.3066	32.371	38.1456	37.9185	28.0006	35.9354	3.10965	2.70298	1.55482	1.35149	1.26687	0.341269	8.1039e-05	0.00614568
21833	Thra	thyroid hormone receptor alpha	34.2755	31.9067	32.6135	29.7977	35.9195	38.7538	40.0773	39.3634	32.1484	38.5285	1.85516	1.8215	0.927578	0.91075	1.18251	0.241849	0.000114091	0.00795236
12892	Cpox	coproporphyrinogen oxidase	20.7767	18.7489	19.2264	18.287	16.2556	16.5741	17.0795	15.948	19.2598	16.4643	1.0816	0.483245	0.540802	0.241623	0.843543	-0.245467	0.000278695	0.0162079
20264	Scn10a	sodium channel, voltage-gated, type X, alpha	3.27762	3.39244	3.50198	3.11506	4.19893	3.51153	4.10616	4.40094	3.32177	4.05439	0.165476	0.382261	0.0827379	0.191131	1.2049	0.268912	0.000294161	0.0167982
224796	Clic5	chloride intracellular channel 5	102.197	103.53	90.2296	109.603	82.7902	90.5167	89.1762	77.9302	101.39	85.1033	8.10823	5.85084	4.05412	2.92542	0.8273	-0.273518	0.000311211	0.0175603
108837	Ibtk	inhibitor of Bruton agammaglobulinemia tyrosine kinase	11.7414	12.5646	12.8133	12.2441	14.0711	15.5993	14.7721	14.6478	12.3409	14.7726	0.462602	0.630097	0.231301	0.315048	1.18046	0.239354	0.000321274	0.0180208
17295	Met	met proto-oncogene	1.50708	1.73825	1.34434	1.77269	0.989137	1.13567	1.28913	1.24358	1.59059	1.16438	0.202135	0.133377	0.101068	0.0666885	0.721095	-0.471738	0.000445579	0.0228892
12322	Camk2a	calcium/calmodulin-dependent protein kinase II alpha	10.6023	9.77442	11.2655	9.49353	11.4418	11.7617	12.7854	13.5982	10.2839	12.3968	0.806055	0.984835	0.403028	0.492417	1.18985	0.250783	0.000532546	0.0255609
20927	Abcc8	ATP-binding cassette, sub-family C (CFTR/MRP), member 8	13.5088	14.8244	13.9023	13.8536	15.4113	15.4323	16.8113	17.6744	14.0223	16.3323	0.56269	1.1089	0.281345	0.554449	1.14878	0.200098	0.000619089	0.0281157
14681	Gnao1	guanine nucleotide binding protein, alpha O	6.52287	7.11207	6.70976	6.53412	7.36608	7.80219	8.70717	8.04796	6.71971	7.98085	0.27522	0.560328	0.13761	0.280164	1.17114	0.227912	0.000619882	0.0281157
20856	Stc2	stanniocalcin 2	12.2179	10.8731	9.79158	9.85035	14.5852	11.7851	13.6053	13.8204	10.6832	13.449	1.13724	1.1863	0.568619	0.593148	1.24306	0.313893	0.000690663	0.0305941
57138	Slc12a5	solute carrier family 12, member 5	0.667842	0.658528	0.567691	0.582994	0.278328	0.34538	0.353728	0.521175	0.619264	0.374653	0.0512402	0.103348	0.0256201	0.0516738	0.596833	-0.7446	0.000719275	0.0311374
234267	Gpm6a	glycoprotein m6a	4.28342	4.29381	4.32933	4.09949	5.27107	4.83659	6.32436	5.08123	4.25151	5.37831	0.103238	0.655295	0.0516189	0.327648	1.24795	0.319566	0.000731386	0.0313051
399548	Scn4b	sodium channel, type IV, beta	27.3546	34.0563	43.1336	34.9226	23.6899	22.8826	25.552	22.6504	34.8668	23.6937	6.46614	1.31649	3.23307	0.658247	0.670284	-0.577155	0.000738593	0.0314674
59091	Jph2	junctophilin 2	165.25	185.346	168.537	182.372	152.887	149.007	160.312	156.172	175.376	154.594	9.96119	4.8066	4.9806	2.4033	0.869178	-0.202277	0.000924839	0.0372272
14630	Gclm	glutamate-cysteine ligase, modifier subunit	12.7976	13.125	14.2243	15.0808	11.4039	12.6616	11.196	10.8277	13.8069	11.5223	1.04575	0.796011	0.522874	0.398005	0.822774	-0.281431	0.000928854	0.0372307
20928	Abcc9	ATP-binding cassette, sub-family C (CFTR/MRP), member 9	86.0848	82.2172	88.015	83.1042	96.4389	94.1622	93.2624	100.354	84.8553	96.0545	2.67842	3.16298	1.33921	1.58149	1.11712	0.15979	0.00107107	0.0415525
14062	F2r	coagulation factor II (thrombin) receptor	21.8732	21.5995	22.8423	24.01	18.6531	21.9237	20.5875	19.5406	22.5812	20.1762	1.09158	1.40791	0.545791	0.703953	0.880868	-0.183003	0.00126891	0.0471109
20617	Snca	synuclein, alpha	1.39586	1.51637	1.30339	2.40012	0.916674	1.04771	0.764534	0.732034	1.65394	0.865238	0.50504	0.14586	0.25252	0.0729301	0.514866	-0.957731	0.00129969	0.0476611
76055	Mgea5	meningioma expressed antigen 5 (hyaluronidase)	37.8111	34.0963	33.3362	33.7591	30.4032	31.9989	31.067	30.848	34.7507	31.0793	2.06384	0.672425	1.03192	0.336213	0.882394	-0.180506	0.00131415	0.0477803
20266	Scn1b	sodium channel, voltage-gated, type I, beta	22.6292	24.716	27.6904	23.4195	21.328	18.5728	18.7737	21.1829	24.6138	19.9644	2.22418	1.49426	1.11209	0.747132	0.80069	-0.320685	0.00146804	0.051257
171429	Slc26a6	solute carrier family 26, member 6	4.86324	4.49169	5.0419	3.85185	5.32032	5.64322	6.86329	5.72219	4.56217	5.88726	0.526087	0.673514	0.263043	0.336757	1.27359	0.348901	0.00155163	0.0533891
54598	Calcrl	calcitonin receptor-like	11.6529	9.70706	10.4801	11.3845	9.28071	10.4008	9.02888	9.12137	10.8061	9.45794	0.888034	0.637108	0.444017	0.318554	0.863379	-0.211935	0.00162028	0.05466
12289	Cacna1d	calcium channel, voltage-dependent, L type, alpha 1D subunit	0.401318	0.465028	0.575667	0.464494	0.683991	0.603519	0.708095	0.678564	0.476627	0.668542	0.0724846	0.0452087	0.0362423	0.0226043	1.38419	0.469045	0.00163399	0.0550244
27222	Atp1a4	ATPase, Na+/K+ transporting, alpha 4 polypeptide	7.35141	7.02156	7.32067	7.62443	5.89254	6.22041	6.51071	6.12495	7.32952	6.18715	0.246556	0.255907	0.123278	0.127953	0.832526	-0.264432	0.00167131	0.055786
65962	Slc9a3r2	solute carrier family 9 (sodium/hydrogen exchanger), member 3 regulator 2	55.0286	57.2177	62.0831	54.1733	52.4375	53.3117	49.6283	48.5308	57.1257	50.9771	3.5449	2.26473	1.77245	1.13237	0.880478	-0.18364	0.00168737	0.0561242
12335	Capn3	calpain 3	2.12901	2.04298	2.69576	2.38904	1.91042	1.94613	1.60337	1.61992	2.3142	1.76996	0.293851	0.183512	0.146925	0.0917561	0.754743	-0.405943	0.00191351	0.0605646
13383	Dlg1	discs, large homolog 1 (Drosophila)	20.7667	20.273	17.9359	19.9963	17.7262	17.7529	17.5419	17.6535	19.7429	17.6686	1.24612	0.0943402	0.623061	0.0471701	0.882717	-0.179977	0.00278253	0.0802953
330953	Hcn4	hyperpolarization-activated, cyclic nucleotide-gated K+ 4	3.66607	3.15065	3.75687	2.7736	4.14899	4.17994	4.34739	3.96719	3.3368	4.16088	0.460699	0.155784	0.230349	0.0778922	1.23138	0.300277	0.0031719	0.0877898
67547	Slc39a8	solute carrier family 39 (metal ion transporter), member 8	1.5812	1.57306	1.11417	1.26863	1.99514	1.7374	1.99126	1.75809	1.38427	1.87047	0.231479	0.141972	0.115739	0.0709862	1.33314	0.414827	0.00365584	0.0981742
78977	Popdc3	popeye domain containing 3	16.0141	19.2851	14.2449	17.696	13.8112	14.4916	13.7257	12.0107	16.81	13.5098	2.16984	1.05653	1.08492	0.528263	0.79188	-0.336647	0.00400982	0.104833
13048	Cux2	cut-like homeobox 2	3.70355	3.74717	4.19241	3.24927	4.0983	4.21839	4.80227	4.65867	3.7231	4.44441	0.385456	0.339043	0.192728	0.169522	1.17813	0.236502	0.00423686	0.108696
20515	Slc20a1	solute carrier family 20, member 1	10.304	11.1612	8.42067	9.45671	8.4785	8.31269	7.94715	7.73735	9.83563	8.11892	1.1722	0.337613	0.586099	0.168807	0.814055	-0.296802	0.00484539	0.11874
18607	Pdpk1	3-phosphoinositide dependent protein kinase 1	11.029	11.708	9.83994	11.0367	9.67702	10.4681	9.62967	9.3675	10.9034	9.78559	0.777165	0.474965	0.388582	0.237482	0.884828	-0.176531	0.00514305	0.123271
545622	Ptpn3	protein tyrosine phosphatase, non-receptor type 3	10.1244	9.94293	13.5039	10.3106	13.009	13.6492	13.3554	13.8523	10.9704	13.4665	1.69561	0.36691	0.847805	0.183455	1.21163	0.276952	0.00522684	0.124336
406218	Panx2	pannexin 2	1.08822	0.709297	1.02138	0.844804	1.32655	1.21936	1.38932	1.30965	0.915925	1.31122	0.171813	0.0701807	0.0859064	0.0350903	1.4145	0.500291	0.00523548	0.124385
11987	Slc7a1	solute carrier family 7 (cationic amino acid transporter, y+ system), member 1	8.72347	8.44651	8.72872	8.76761	6.24055	6.39009	6.98148	8.5753	8.66658	7.04685	0.148026	1.068	0.0740131	0.534002	0.802273	-0.317835	0.00565318	0.130546
18821	Pln	phospholamban	2170.01	2143.58	2263.5	2101.65	2439.22	2486.34	2353.86	2414.75	2169.68	2423.54	68.5864	55.1411	34.2932	27.5706	1.10214	0.140303	0.00568066	0.130862
12790	Cnga3	cyclic nucleotide gated channel alpha 3	3.30822	3.65148	2.93242	3.28115	2.59985	2.69175	2.81691	2.59713	3.29332	2.67641	0.293765	0.103479	0.146883	0.0517395	0.801177	-0.319807	0.00586348	0.133613
18127	Nos3	nitric oxide synthase 3, endothelial cell	13.4033	14.5278	14.5287	12.8638	12.1265	11.9231	12.2208	12.3965	13.8309	12.1667	0.834807	0.197233	0.417404	0.0986165	0.867937	-0.204338	0.0061134	0.137817
18591	Pdgfb	platelet derived growth factor, B polypeptide	21.1396	19.8341	19.3328	20.6998	17.8776	20.0959	17.2352	18.0005	20.2516	18.3023	0.818097	1.24193	0.409049	0.620967	0.891338	-0.165955	0.00619796	0.139557
13819	Epas1	endothelial PAS domain protein 1	77.4928	81.9218	85.5342	81.4232	89.0257	87.2897	91.8162	94.4706	81.593	90.6506	3.29047	3.15632	1.64524	1.57816	1.09602	0.132276	0.00634013	0.141415
12391	Cav3	caveolin 3	49.2605	48.9812	49.898	46.8823	53.5003	56.9665	58.7407	55.4746	48.7555	56.1705	1.3064	2.22515	0.6532	1.11257	1.13644	0.184527	0.00650933	0.14365
109676	Ank2	ankyrin 2, brain	20.6633	20.2202	21.5114	20.2218	22.801	22.0074	23.1766	24.2121	20.6542	23.0493	0.608325	0.915735	0.304162	0.457867	1.10123	0.13912	0.00678979	0.146782
14387	Gaa	glucosidase, alpha, acid	49.1749	58.0278	46.5919	54.6637	41.488	44.0932	45.8104	45.8555	52.1146	44.3118	5.18347	2.05347	2.59174	1.02674	0.837986	-0.255002	0.00685466	0.147679
227632	Kcnt1	potassium channel, subfamily T, member 1	0.13922	0.108028	0.190193	0.168435	0.255913	0.316686	0.17118	0.350131	0.151469	0.273477	0.0357052	0.0785622	0.0178526	0.0392811	1.78272	0.834084	0.00720889	0.15305
108058	Camk2d	calcium/calmodulin-dependent protein kinase II, delta	50.7162	50.0462	52.4882	47.768	52.4593	56.9884	57.7041	57.9404	50.2547	56.273	1.95179	2.57453	0.975895	1.28726	1.10468	0.143628	0.00815653	0.165037
20516	Slc20a2	solute carrier family 20, member 2	69.7836	65.7554	71.3263	66.9935	76.8869	76.5022	73.5891	78.4835	68.4647	76.3654	2.54511	2.04004	1.27256	1.02002	1.10076	0.138494	0.00826318	0.166307
11833	Aqp8	aquaporin 8	6.47075	9.43722	3.30479	9.23432	3.55901	3.79499	3.5693	2.77347	7.11177	3.42419	2.87616	0.447273	1.43808	0.223636	0.473374	-1.07895	0.00867003	0.171403
14456	Gas6	growth arrest specific 6	80.0687	80.6811	81.5521	76.7635	86.5498	89.2605	89.8048	90.7936	79.7664	89.1022	2.09241	1.81608	1.04621	0.90804	1.10202	0.140149	0.00902655	0.176064
238384	Slc24a4	solute carrier family 24 (sodium/potassium/calcium exchanger), member 4	0.32539	0.0964039	0.314311	0.275571	0.621025	0.366347	0.712883	0.388364	0.252919	0.522155	0.106507	0.171589	0.0532534	0.0857946	2.04244	1.03029	0.00933872	0.179758
11535	Adm	adrenomedullin	7.48334	6.27958	9.42743	6.98275	9.16479	11.7334	12.8817	9.30601	7.54328	10.7715	1.34966	1.83554	0.674829	0.91777	1.40872	0.494388	0.00933916	0.179758
14609	Gja1	gap junction protein, alpha 1	186.646	170.153	172.866	187.962	190.312	201.058	200.168	209.638	179.407	200.294	9.20152	7.90668	4.60076	3.95334	1.10124	0.139126	0.00947579	0.181542
13058	Cybb	cytochrome b-245, beta polypeptide	4.41465	2.8718	4.10962	4.08063	5.22983	5.46045	4.71876	4.67841	3.86918	5.02186	0.681866	0.385334	0.340933	0.192667	1.28148	0.357809	0.00972923	0.185153
20271	Scn5a	sodium channel, voltage-gated, type V, alpha	73.8225	83.4441	75.5859	76.8193	85.1864	80.5609	91.9117	96.3841	77.4179	88.5108	4.20144	7.01917	2.10072	3.50958	1.12763	0.173289	0.0107096	0.197513
57814	Kcne4	potassium voltage-gated channel, Isk-related subfamily, gene 4	2.23614	2.01977	1.94886	1.97889	1.7526	1.15575	1.73001	1.33445	2.04591	1.4932	0.130104	0.295766	0.065052	0.147883	0.720675	-0.472579	0.011328	0.202193
16509	Kcne1	potassium voltage-gated channel, Isk-related subfamily, member 1	0.372672	0.298307	0.250094	0.282392	0.491486	0.416427	0.590868	0.526733	0.300866	0.506379	0.051903	0.072723	0.0259515	0.0363615	1.66138	0.732382	0.0150604	0.240751
98660	Atp1a2	ATPase, Na+/K+ transporting, alpha 2 polypeptide	168.964	158.839	159.353	163.235	152.628	147.516	151.491	150.714	162.598	150.587	4.6758	2.19313	2.3379	1.09656	0.913788	-0.130068	0.016109	0.250764
