# Supplementary material for: RNA SEQ Analysis Indicates that the AE3 Cl−/HCO3− Exchanger Contributes to Active Transport-Mediated CO2 Disposal in Heart
Source: Sci Rep. 2017 Aug 4;7:7264. doi: 10.1038/s41598-017-07585-y (PMC5544674; doi:10.1038/s41598-017-07585-y)
Supplement: Supplementary file 7 — Dataset 6 [file 41598_2017_7585_MOESM7_ESM.xls]

## Sheet: with mean and fold change
geneID	geneSymbol	Description	WT1	WT2	WT3	WT4	KO1	KO2	KO3	KO4	Wt average	KO average	wt stdev	Ko stdev	Wt std err	Ko std err	foldChange	log2FoldChange	pval	padj
20536	Slc4a3	solute carrier family 4 (anion exchanger), member 3	85.3072	86.314	87.0599	84.1298	7.06822	7.44531	7.87964	7.44252	85.7027	7.45892	1.27098	0.331716	0.635491	0.165858	0.0858421	-3.54217	0	0
16521	Kcnj5	potassium inwardly-rectifying channel, subfamily J, member 5	27.8998	25.3591	27.6412	23.8496	35.524	35.3344	39.319	39.2873	26.1874	37.3662	1.93193	2.238	0.965963	1.119	1.40843	0.494092	2.27823e-15	5.39913e-12
14613	Gja5	gap junction protein, alpha 5	8.81771	10.379	10.321	9.27137	14.7605	13.2059	15.35	14.9786	9.69726	14.5738	0.776482	0.943841	0.388241	0.47192	1.48267	0.568194	2.55292e-14	4.84008e-11
76257	Slc38a3	solute carrier family 38, member 3	25.5252	25.2037	26.213	23.14	18.7715	19.9805	16.4393	18.0854	25.0205	18.3192	1.32246	1.47798	0.661231	0.738992	0.72253	-0.46887	1.59012e-12	1.77335e-09
26874	Abcd2	ATP-binding cassette, sub-family D (ALD), member 2	2.2899	1.80805	2.48061	1.92039	3.58573	3.32014	3.42265	3.49967	2.12474	3.45705	0.314098	0.112995	0.157049	0.0564976	1.60732	0.684659	4.14327e-12	3.74058e-09
30952	Cngb3	cyclic nucleotide gated channel beta 3	0.249741	0.314138	0.474859	0.311691	0.970285	0.767422	0.803237	0.941288	0.337607	0.870558	0.0962303	0.100195	0.0481152	0.0500977	2.54713	1.34887	1.1811e-10	6.99766e-08
22042	Tfrc	transferrin receptor	20.5144	30.2611	26.0259	15.9764	42.0968	42.7782	48.0382	48.0524	23.1945	45.2414	6.25134	3.24959	3.12567	1.62479	1.92433	0.944359	1.79236e-10	9.99454e-08
12292	Cacna1s	calcium channel, voltage-dependent, L type, alpha 1S subunit	2.08627	2.05941	2.06493	2.42035	1.2645	1.21351	1.49227	1.47242	2.15774	1.36067	0.175454	0.142257	0.0877269	0.0711284	0.621809	-0.685458	2.91524e-09	1.04283e-06
53945	Slc40a1	solute carrier family 40 (iron-regulated transporter), member 1	6.26156	5.31043	6.01123	6.58983	4.29011	4.21098	4.22318	3.94429	6.04326	4.16714	0.542975	0.152588	0.271487	0.0762938	0.680285	-0.555788	3.4355e-09	1.20618e-06
246049	Slc36a2	solute carrier family 36 (proton/amino acid symporter), member 2	11.6842	11.6145	14.4166	12.1805	16.3947	16.5287	17.5278	17.4395	12.474	16.9727	1.31941	0.593644	0.659703	0.296822	1.3427	0.425134	1.27257e-08	3.95519e-06
108116	Slco3a1	solute carrier organic anion transporter family, member 3a1	28.8847	28.467	26.8945	29.0484	22.7434	24.2152	23.0194	22.7792	28.3237	23.1893	0.983691	0.694817	0.491845	0.347409	0.807418	-0.308613	4.22675e-08	1.15847e-05
76376	Slc24a2	solute carrier family 24 (sodium/potassium/calcium exchanger), member 2	0.930143	0.973019	0.713788	0.919022	1.35705	1.34089	1.40841	1.3226	0.883993	1.35724	0.115833	0.0369047	0.0579167	0.0184523	1.51361	0.597991	8.16788e-08	2.06473e-05
66402	Sln	sarcolipin	293.469	317.253	306.767	304.07	361.628	361.302	413.502	394.581	305.39	382.753	9.77204	25.7669	4.88602	12.8835	1.23604	0.305731	1.18911e-07	2.8903e-05
56808	Cacna2d2	calcium channel, voltage-dependent, alpha 2/delta subunit 2	3.08707	3.46023	3.63947	3.16872	4.51375	4.09147	4.78828	5.06459	3.33887	4.61452	0.256545	0.414926	0.128272	0.207463	1.3638	0.44763	1.53959e-07	3.51676e-05
16520	Kcnj4	potassium inwardly-rectifying channel, subfamily J, member 4	1.43781	1.84308	1.46663	1.48556	0.642659	0.814019	0.569256	0.772232	1.55827	0.699542	0.190887	0.11343	0.0954436	0.0567149	0.442484	-1.1763	2.72114e-07	5.99885e-05
11966	Atp6v1b2	ATPase, H+ transporting, lysosomal V1 subunit B2	40.1868	40.0263	36.4633	40.7643	31.3745	34.5512	34.2194	29.1559	39.3602	32.3253	1.95708	2.54896	0.978542	1.27448	0.809627	-0.304671	6.25586e-07	0.000113244
140492	Kcnn2	potassium intermediate/small conductance calcium-activated channel, subfamily N, member 2	2.72214	2.43143	3.53516	2.45905	4.73168	3.79935	5.05031	5.14419	2.78694	4.68138	0.51573	0.613951	0.257865	0.306975	1.6597	0.730923	7.98443e-07	0.000135158
54403	Slc4a4	solute carrier family 4 (anion exchanger), member 4	9.51116	9.63758	8.73852	9.91272	6.8469	7.66184	8.15136	8.05743	9.44999	7.67938	0.50307	0.594142	0.251535	0.297071	0.801119	-0.319912	3.39733e-06	0.000478618
102857	Slc6a8	solute carrier family 6 (neurotransmitter transporter, creatine), member 8	78.4398	86.9848	75.4792	85.5866	66.723	65.2375	67.3371	68.4586	81.6226	66.939	5.54793	1.3428	2.77396	0.671398	0.808627	-0.306454	8.34761e-06	0.00103439
73095	Slc25a42	solute carrier family 25, member 42	29.0687	29.0562	33.5403	28.3356	35.0256	35.8969	37.1763	36.9066	30.0002	36.2513	2.38481	0.985389	1.1924	0.492694	1.19241	0.253877	1.55455e-05	0.00166513
72961	Slc17a7	solute carrier family 17 (sodium-dependent inorganic phosphate cotransporter), member 7	20.2278	24.0549	22.5442	20.6604	26.2859	25.3232	27.9357	27.2829	21.8718	26.7069	1.76901	1.14507	0.884506	0.572533	1.20436	0.26827	1.8932e-05	0.00196138
14628	Ostm1	osteopetrosis associated transmembrane protein 1	12.9155	13.8964	14.3133	13.7771	11.1981	11.5708	10.8685	11.0826	13.7256	11.18	0.58696	0.294137	0.29348	0.147069	0.803404	-0.315802	2.348e-05	0.00227689
16508	Kcnd2	potassium voltage-gated channel, Shal-related family, member 2	9.10688	8.87272	10.5154	7.93161	12.003	11.8975	10.8493	11.7386	9.10666	11.6221	1.06772	0.526514	0.533861	0.263257	1.26012	0.33356	2.4891e-05	0.00235954
12291	Cacna1g	calcium channel, voltage-dependent, T type, alpha 1G subunit	4.48449	4.4822	4.68593	4.21033	5.67095	4.97825	5.71107	5.4977	4.46574	5.46449	0.195228	0.337127	0.0976138	0.168563	1.20776	0.27233	3.44574e-05	0.0030961
16519	Kcnj3	potassium inwardly-rectifying channel, subfamily J, member 3	34.314	33.4727	39.8283	28.7794	44.5301	45.8418	41.4617	44.6502	34.0986	44.1209	4.52995	1.86909	2.26498	0.934543	1.27759	0.35343	4.09661e-05	0.00356274
16502	Kcnc1	potassium voltage gated channel, Shaw-related subfamily, member 1	0.593506	0.555813	0.554519	0.61963	0.412335	0.506919	0.321469	0.369451	0.580867	0.402544	0.0315395	0.0788636	0.0157698	0.0394318	0.68332	-0.549367	5.03452e-05	0.00418638
94045	P2rx5	purinergic receptor P2X, ligand-gated ion channel, 5	12.8202	13.9857	11.7254	13.2396	11.0634	10.0011	10.4989	9.87809	12.9427	10.3604	0.943932	0.540111	0.471966	0.270055	0.789452	-0.341077	5.75658e-05	0.00472463
18301	Fxyd5	FXYD domain-containing ion transport regulator 5	14.8898	13.4171	13.1691	14.4324	10.4336	11.4967	11.7785	10.5037	13.9771	11.0531	0.817908	0.685244	0.408954	0.342622	0.779846	-0.358739	6.63778e-05	0.00533244
16492	Kcna4	potassium voltage-gated channel, shaker-related subfamily, member 4	0.242729	0.208172	0.19004	0.216385	0.372026	0.452046	0.472809	0.564164	0.214332	0.465261	0.0218987	0.0789645	0.0109494	0.0394822	2.14112	1.09837	7.0034e-05	0.00557888
27404	Abca8b	ATP-binding cassette, sub-family A (ABC1), member 8b	7.20201	7.39939	8.54652	7.89776	9.20537	8.91408	9.82831	9.74356	7.76142	9.42283	0.599715	0.437184	0.299858	0.218592	1.19778	0.26036	7.64039e-05	0.00593664
16511	Kcnh2	potassium voltage-gated channel, subfamily H (eag-related), member 2	26.58	27.6324	32.4486	25.3414	35.3066	32.371	38.1456	37.9185	28.0006	35.9354	3.10965	2.70298	1.55482	1.35149	1.26687	0.341269	8.1039e-05	0.00614568
217258	Abca8a	ATP-binding cassette, sub-family A (ABC1), member 8a	35.228	29.4471	40.4054	35.331	42.9688	43.6889	44.4993	44.8669	35.1029	44.006	4.47855	0.848661	2.23928	0.42433	1.23746	0.307381	0.000170265	0.0109426
20264	Scn10a	sodium channel, voltage-gated, type X, alpha	3.27762	3.39244	3.50198	3.11506	4.19893	3.51153	4.10616	4.40094	3.32177	4.05439	0.165476	0.382261	0.0827379	0.191131	1.2049	0.268912	0.000294161	0.0167982
224796	Clic5	chloride intracellular channel 5	102.197	103.53	90.2296	109.603	82.7902	90.5167	89.1762	77.9302	101.39	85.1033	8.10823	5.85084	4.05412	2.92542	0.8273	-0.273518	0.000311211	0.0175603
233246	Ano5	anoctamin 5	0.564381	1.06214	1.02199	1.06365	0.538332	0.407846	0.519968	0.422191	0.928042	0.472084	0.243207	0.0665772	0.121603	0.0332886	0.501234	-0.996442	0.000473566	0.0238152
20927	Abcc8	ATP-binding cassette, sub-family C (CFTR/MRP), member 8	13.5088	14.8244	13.9023	13.8536	15.4113	15.4323	16.8113	17.6744	14.0223	16.3323	0.56269	1.1089	0.281345	0.554449	1.14878	0.200098	0.000619089	0.0281157
57138	Slc12a5	solute carrier family 12, member 5	0.667842	0.658528	0.567691	0.582994	0.278328	0.34538	0.353728	0.521175	0.619264	0.374653	0.0512402	0.103348	0.0256201	0.0516738	0.596833	-0.7446	0.000719275	0.0311374
399548	Scn4b	sodium channel, type IV, beta	27.3546	34.0563	43.1336	34.9226	23.6899	22.8826	25.552	22.6504	34.8668	23.6937	6.46614	1.31649	3.23307	0.658247	0.670284	-0.577155	0.000738593	0.0314674
59091	Jph2	junctophilin 2	165.25	185.346	168.537	182.372	152.887	149.007	160.312	156.172	175.376	154.594	9.96119	4.8066	4.9806	2.4033	0.869178	-0.202277	0.000924839	0.0372272
20928	Abcc9	ATP-binding cassette, sub-family C (CFTR/MRP), member 9	86.0848	82.2172	88.015	83.1042	96.4389	94.1622	93.2624	100.354	84.8553	96.0545	2.67842	3.16298	1.33921	1.58149	1.11712	0.15979	0.00107107	0.0415525
104681	Slc16a6	solute carrier family 16 (monocarboxylic acid transporters), member 6	3.74759	4.04129	3.41314	3.77834	2.72391	3.08444	3.2846	3.06384	3.74509	3.0392	0.257579	0.232582	0.128789	0.116291	0.799891	-0.322124	0.00111047	0.0426367
320091	Ano4	anoctamin 4	1.89392	2.25337	2.09224	1.75671	2.24968	2.65935	2.85913	2.7897	1.99906	2.63946	0.218437	0.272733	0.109219	0.136366	1.3019	0.38062	0.00134347	0.0485158
68066	Slc25a39	solute carrier family 25, member 39	85.6759	87.7331	87.2367	86.37	74.9423	81.4224	77.8107	76.7039	86.7539	77.7198	0.913127	2.73645	0.456564	1.36823	0.883529	-0.178651	0.00141213	0.0499488
20266	Scn1b	sodium channel, voltage-gated, type I, beta	22.6292	24.716	27.6904	23.4195	21.328	18.5728	18.7737	21.1829	24.6138	19.9644	2.22418	1.49426	1.11209	0.747132	0.80069	-0.320685	0.00146804	0.051257
171429	Slc26a6	solute carrier family 26, member 6	4.86324	4.49169	5.0419	3.85185	5.32032	5.64322	6.86329	5.72219	4.56217	5.88726	0.526087	0.673514	0.263043	0.336757	1.27359	0.348901	0.00155163	0.0533891
76408	Abcc3	ATP-binding cassette, sub-family C (CFTR/MRP), member 3	1.12582	1.20958	1.27512	1.15253	0.779199	0.766092	0.756026	0.996708	1.19076	0.824506	0.0662029	0.115193	0.0331015	0.0575963	0.683342	-0.549321	0.0015601	0.0535833
12289	Cacna1d	calcium channel, voltage-dependent, L type, alpha 1D subunit	0.401318	0.465028	0.575667	0.464494	0.683991	0.603519	0.708095	0.678564	0.476627	0.668542	0.0724846	0.0452087	0.0362423	0.0226043	1.38419	0.469045	0.00163399	0.0550244
27222	Atp1a4	ATPase, Na+/K+ transporting, alpha 4 polypeptide	7.35141	7.02156	7.32067	7.62443	5.89254	6.22041	6.51071	6.12495	7.32952	6.18715	0.246556	0.255907	0.123278	0.127953	0.832526	-0.264432	0.00167131	0.055786
65962	Slc9a3r2	solute carrier family 9 (sodium/hydrogen exchanger), member 3 regulator 2	55.0286	57.2177	62.0831	54.1733	52.4375	53.3117	49.6283	48.5308	57.1257	50.9771	3.5449	2.26473	1.77245	1.13237	0.880478	-0.18364	0.00168737	0.0561242
20503	Slc16a7	solute carrier family 16 (monocarboxylic acid transporters), member 7	3.19777	3.39046	2.6095	2.7515	3.7422	4.0282	3.80918	4.28991	2.98731	3.96737	0.367501	0.24729	0.18375	0.123645	1.30988	0.389431	0.00172564	0.0567994
224674	Slc37a1	solute carrier family 37 (glycerol-3-phosphate transporter), member 1	2.34005	2.20807	2.52272	2.25662	3.08853	2.65932	3.17546	3.05795	2.33186	2.99532	0.138416	0.229461	0.0692081	0.114731	1.26802	0.34258	0.00226147	0.0689314
12491	Cd36	CD36 antigen	479.063	469.809	475.711	462.316	426.437	475.352	437.419	404.403	471.725	435.903	7.34686	29.667	3.67343	14.8335	0.91137	-0.133891	0.002633	0.0770357
50770	Atp11a	ATPase, class VI, type 11A	25.9821	25.2446	24.8863	24.884	27.9394	27.6987	28.5312	29.8049	25.2493	28.4936	0.517127	0.941606	0.258563	0.470803	1.11341	0.154982	0.00311817	0.0868097
330953	Hcn4	hyperpolarization-activated, cyclic nucleotide-gated K+ 4	3.66607	3.15065	3.75687	2.7736	4.14899	4.17994	4.34739	3.96719	3.3368	4.16088	0.460699	0.155784	0.230349	0.0778922	1.23138	0.300277	0.0031719	0.0877898
67547	Slc39a8	solute carrier family 39 (metal ion transporter), member 8	1.5812	1.57306	1.11417	1.26863	1.99514	1.7374	1.99126	1.75809	1.38427	1.87047	0.231479	0.141972	0.115739	0.0709862	1.33314	0.414827	0.00365584	0.0981742
384071	Slc25a34	solute carrier family 25, member 34	72.797	67.2256	71.3683	66.3216	63.1138	65.6015	63.2716	60.462	69.4281	63.1122	3.14191	2.10124	1.57096	1.05062	0.896975	-0.15686	0.00404105	0.105239
20509	Slc19a1	solute carrier family 19 (folate transporter), member 1	1.99373	1.32201	1.8158	1.77619	2.31465	2.29049	2.51827	2.48774	1.72693	2.40279	0.286045	0.116808	0.143022	0.0584042	1.37386	0.458236	0.00464254	0.115793
20515	Slc20a1	solute carrier family 20, member 1	10.304	11.1612	8.42067	9.45671	8.4785	8.31269	7.94715	7.73735	9.83563	8.11892	1.1722	0.337613	0.586099	0.168807	0.814055	-0.296802	0.00484539	0.11874
320707	Atp2b3	ATPase, Ca++ transporting, plasma membrane 3	0.248472	0.194944	0.293348	0.245501	0.140227	0.170957	0.11881	0.0741398	0.245566	0.126033	0.0402251	0.0406804	0.0201125	0.0203402	0.506321	-0.981877	0.00549646	0.128651
11987	Slc7a1	solute carrier family 7 (cationic amino acid transporter, y+ system), member 1	8.72347	8.44651	8.72872	8.76761	6.24055	6.39009	6.98148	8.5753	8.66658	7.04685	0.148026	1.068	0.0740131	0.534002	0.802273	-0.317835	0.00565318	0.130546
18821	Pln	phospholamban	2170.01	2143.58	2263.5	2101.65	2439.22	2486.34	2353.86	2414.75	2169.68	2423.54	68.5864	55.1411	34.2932	27.5706	1.10214	0.140303	0.00568066	0.130862
12790	Cnga3	cyclic nucleotide gated channel alpha 3	3.30822	3.65148	2.93242	3.28115	2.59985	2.69175	2.81691	2.59713	3.29332	2.67641	0.293765	0.103479	0.146883	0.0517395	0.801177	-0.319807	0.00586348	0.133613
71998	Slc25a35	solute carrier family 25, member 35	3.99684	4.63625	4.60673	3.55701	5.39062	4.85404	5.48076	5.41719	4.19921	5.28565	0.519761	0.290218	0.25988	0.145109	1.24235	0.313074	0.00594722	0.134711
68682	Slc44a2	solute carrier family 44, member 2	36.558	33.7064	45.0685	34.3019	46.0044	41.3619	45.5223	47.4475	37.4087	45.084	5.25218	2.61276	2.62609	1.30638	1.19023	0.251239	0.00714329	0.152168
227632	Kcnt1	potassium channel, subfamily T, member 1	0.13922	0.108028	0.190193	0.168435	0.255913	0.316686	0.17118	0.350131	0.151469	0.273477	0.0357052	0.0785622	0.0178526	0.0392811	1.78272	0.834084	0.00720889	0.15305
12215	Bsg	basigin	622.682	672.985	658.215	634.287	594.072	573.174	588.654	606.16	647.042	590.515	22.7594	13.6819	11.3797	6.84096	0.900323	-0.151485	0.00809477	0.164138
20516	Slc20a2	solute carrier family 20, member 2	69.7836	65.7554	71.3263	66.9935	76.8869	76.5022	73.5891	78.4835	68.4647	76.3654	2.54511	2.04004	1.27256	1.02002	1.10076	0.138494	0.00826318	0.166307
74591	Abca12	ATP-binding cassette, sub-family A (ABC1), member 12	1.09298	0.864249	0.908531	1.02638	1.39479	1.34177	1.01111	1.3045	0.973035	1.26304	0.105241	0.171992	0.0526205	0.0859958	1.28148	0.357806	0.00838607	0.167359
238384	Slc24a4	solute carrier family 24 (sodium/potassium/calcium exchanger), member 4	0.32539	0.0964039	0.314311	0.275571	0.621025	0.366347	0.712883	0.388364	0.252919	0.522155	0.106507	0.171589	0.0532534	0.0857946	2.04244	1.03029	0.00933872	0.179758
14609	Gja1	gap junction protein, alpha 1	186.646	170.153	172.866	187.962	190.312	201.058	200.168	209.638	179.407	200.294	9.20152	7.90668	4.60076	3.95334	1.10124	0.139126	0.00947579	0.181542
20271	Scn5a	sodium channel, voltage-gated, type V, alpha	73.8225	83.4441	75.5859	76.8193	85.1864	80.5609	91.9117	96.3841	77.4179	88.5108	4.20144	7.01917	2.10072	3.50958	1.12763	0.173289	0.0107096	0.197513
100604	Lrrc8c	leucine rich repeat containing 8 family, member C	9.36233	9.00619	10.3198	10.3002	8.84404	8.35945	9.24422	7.81937	9.74712	8.56677	0.666051	0.615741	0.333026	0.30787	0.866992	-0.20591	0.0108698	0.199107
353169	Slc2a12	solute carrier family 2 (facilitated glucose transporter), member 12	7.89579	7.43377	6.04754	7.36952	6.11593	6.14073	6.00301	6.42984	7.18666	6.17238	0.794763	0.181807	0.397382	0.0909036	0.847139	-0.23933	0.0109821	0.199819
57814	Kcne4	potassium voltage-gated channel, Isk-related subfamily, gene 4	2.23614	2.01977	1.94886	1.97889	1.7526	1.15575	1.73001	1.33445	2.04591	1.4932	0.130104	0.295766	0.065052	0.147883	0.720675	-0.472579	0.011328	0.202193
382014	Ano8	anoctamin 8	8.76281	7.53313	9.38092	8.36974	10.0395	8.94651	9.59775	10.5275	8.51165	9.77781	0.773808	0.671814	0.386904	0.335907	1.13435	0.181863	0.0113618	0.202193
20510	Slc1a1	solute carrier family 1 (neuronal/epithelial high affinity glutamate transporter, system Xag), member 1	1.78573	2.08494	1.08171	1.49819	0.972003	1.12202	1.04859	1.12542	1.61264	1.06701	0.427398	0.072581	0.213699	0.0362905	0.651973	-0.617115	0.0125542	0.216158
100561	Slc15a4	solute carrier family 15, member 4	9.39911	10.459	7.48419	9.83871	7.96057	7.68745	7.9323	7.09665	9.29525	7.66924	1.28327	0.400944	0.641634	0.200472	0.813226	-0.298271	0.013596	0.22771
57339	Jph1	junctophilin 1	8.0331	8.48886	7.6738	7.40283	9.34609	8.99663	8.32123	9.26512	7.89965	8.98227	0.470042	0.465311	0.235021	0.232655	1.12197	0.166032	0.0139125	0.230689
103710	Slc35e4	solute carrier family 35, member E4	2.62989	2.83495	3.39625	2.9468	2.00024	2.21906	2.80329	2.51109	2.95197	2.38342	0.323956	0.34949	0.161978	0.174745	0.796187	-0.32882	0.0141431	0.233164
16509	Kcne1	potassium voltage-gated channel, Isk-related subfamily, member 1	0.372672	0.298307	0.250094	0.282392	0.491486	0.416427	0.590868	0.526733	0.300866	0.506379	0.051903	0.072723	0.0259515	0.0363615	1.66138	0.732382	0.0150604	0.240751
98660	Atp1a2	ATPase, Na+/K+ transporting, alpha 2 polypeptide	168.964	158.839	159.353	163.235	152.628	147.516	151.491	150.714	162.598	150.587	4.6758	2.19313	2.3379	1.09656	0.913788	-0.130068	0.016109	0.250764
71699	Slc41a3	solute carrier family 41, member 3	12.5977	11.5837	9.98422	9.59621	11.9629	14.5057	13.8954	12.8643	10.9405	13.3071	1.40021	1.12335	0.700105	0.561674	1.19972	0.262704	0.0163159	0.252379
117591	Slc2a9	solute carrier family 2 (facilitated glucose transporter), member 9	0.368257	0.487016	0.680506	0.325435	0.748184	0.87815	0.689037	0.582852	0.465304	0.724556	0.158918	0.123141	0.0794591	0.0615706	1.53712	0.620229	0.0165563	0.254163
20519	Slc22a3	solute carrier family 22 (organic cation transporter), member 3	4.1562	4.55344	4.71684	3.62471	4.8389	5.03777	5.57133	4.80226	4.2628	5.06256	0.486191	0.35461	0.243095	0.177305	1.17172	0.228632	0.0169809	0.257759
