# Supplementary material for: RNA SEQ Analysis Indicates that the AE3 Cl−/HCO3− Exchanger Contributes to Active Transport-Mediated CO2 Disposal in Heart
Source: Sci Rep. 2017 Aug 4;7:7264. doi: 10.1038/s41598-017-07585-y (PMC5544674; doi:10.1038/s41598-017-07585-y)
Supplement: Supplementary file 8 — Dataset 7 [file 41598_2017_7585_MOESM8_ESM.xls]

## Sheet: with mean and fold change
geneID	geneSymbol	Description	WT1	WT2	WT3	WT4	KO1	KO2	KO3	KO4	Wt average	KO average	wt stdev	Ko stdev	Wt std err	Ko std err	foldChange	log2FoldChange	pval	padj
17901	Myl1	myosin, light polypeptide 1	64.169	63.8341	73.9287	67.7062	12.6483	15.1899	15.8828	15.4374	67.4095	14.7896	4.68591	1.45604	2.34296	0.728022	0.216357	-2.20851	1.63367e-132	1.54864e-128
98733	Obsl1	obscurin-like 1	32.8185	32.6807	33.1277	31.6813	16.7491	17.0016	17.4188	17.8121	32.577	17.2454	0.625734	0.467954	0.312867	0.233977	0.522273	-0.937125	9.68848e-56	4.5921e-52
16521	Kcnj5	potassium inwardly-rectifying channel, subfamily J, member 5	27.8998	25.3591	27.6412	23.8496	35.524	35.3344	39.319	39.2873	26.1874	37.3662	1.93193	2.238	0.965963	1.119	1.40843	0.494092	2.27823e-15	5.39913e-12
14613	Gja5	gap junction protein, alpha 5	8.81771	10.379	10.321	9.27137	14.7605	13.2059	15.35	14.9786	9.69726	14.5738	0.776482	0.943841	0.388241	0.47192	1.48267	0.568194	2.55292e-14	4.84008e-11
22350	Ezr	ezrin	22.9391	21.5034	21.1612	20.383	27.9303	29.101	31.1594	30.9754	21.4967	29.7916	1.06982	1.55064	0.534908	0.775322	1.36736	0.451388	5.41003e-13	7.32634e-10
58916	Myot	myotilin	55.322	64.667	49.0995	60.2686	31.1043	34.577	29.8772	29.3163	57.3393	31.2187	6.68931	2.36007	3.34465	1.18003	0.53651	-0.898323	1.03202e-12	1.30441e-09
544963	Iqgap2	IQ motif containing GTPase activating protein 2	6.42316	6.2205	6.69959	7.37407	4.90913	4.72395	4.20858	4.40266	6.67933	4.56108	0.503065	0.314653	0.251532	0.157326	0.673608	-0.57002	3.85321e-12	3.65265e-09
68753	Mybphl	myosin binding protein H-like	48.5463	53.2642	54.8808	53.7639	67.7904	67.7849	73.0899	76.0883	52.6138	71.1884	2.79462	4.11317	1.39731	2.05659	1.33448	0.41628	1.33597e-11	1.05536e-08
17898	Myl7	myosin, light polypeptide 7, regulatory	450.384	498.381	465.07	459.33	606.262	618.129	701.079	697.349	468.291	655.705	20.9504	50.496	10.4752	25.248	1.38085	0.465555	4.05996e-11	2.65423e-08
326618	Tpm4	tropomyosin 4	52.0449	50.9843	55.016	54.4978	40.2183	45.5401	42.5947	40.3	53.1358	42.1633	1.933	2.50623	0.9665	1.25311	0.782508	-0.353822	9.26548e-10	4.08521e-07
17930	Myom2	myomesin 2	265.499	225.904	212.038	243.06	307.08	319.725	312.532	324.458	236.625	315.949	23.0552	7.6811	11.5276	3.84055	1.31728	0.397566	9.99096e-10	4.30497e-07
17896	Myl4	myosin, light polypeptide 4	483.432	519.761	530.797	506.042	626.359	650.837	731.38	718.48	510.008	681.764	20.407	51.1075	10.2035	25.5537	1.31838	0.398767	1.25037e-09	4.93871e-07
20739	Spta1	spectrin alpha 1	1.5977	1.24773	2.06532	1.55261	2.6776	2.60525	2.5855	2.72415	1.61584	2.64812	0.337572	0.0643166	0.168786	0.0321583	1.61883	0.694951	2.15345e-09	8.16546e-07
12292	Cacna1s	calcium channel, voltage-dependent, L type, alpha 1S subunit	2.08627	2.05941	2.06493	2.42035	1.2645	1.21351	1.49227	1.47242	2.15774	1.36067	0.175454	0.142257	0.0877269	0.0711284	0.621809	-0.685458	2.91524e-09	1.04283e-06
14260	Fmn1	formin 1	7.40004	7.36804	7.34459	7.335	9.46075	9.4107	9.30364	9.59712	7.36192	9.44305	0.0289576	0.121839	0.0144788	0.0609193	1.26545	0.339646	1.76439e-08	5.39533e-06
78321	Ankrd23	ankyrin repeat domain 23	307.896	350.681	282.432	351.33	204.506	234.66	230.059	185.67	323.085	213.724	33.8757	22.9286	16.9378	11.4643	0.651632	-0.617871	5.32076e-08	1.42079e-05
242894	Actr3b	ARP3 actin-related protein 3 homolog B (yeast)	26.4387	26.5995	29.7833	26.2502	36.8634	34.4262	32.4992	37.1025	27.2679	35.2228	1.683	2.18157	0.841499	1.09079	1.27508	0.350582	7.9478e-08	2.03625e-05
12306	Anxa2	annexin A2	61.1626	59.2505	58.6234	61.8299	44.9593	53.3881	50.2001	47.5465	60.2166	49.0235	1.52415	3.61171	0.762076	1.80586	0.802666	-0.317128	1.04679e-07	2.61133e-05
56431	Dstn	destrin	61.8832	61.3168	60.8397	64.1867	75.9879	75.4298	75.801	82.8978	62.0566	77.5291	1.48272	3.58665	0.74136	1.79332	1.23243	0.30151	1.13695e-07	2.79941e-05
11548	Adra1b	adrenergic receptor, alpha 1b	13.4449	12.0684	13.8975	11.0424	16.3263	17.8224	19.9975	17.1499	12.6133	17.824	1.3045	1.57285	0.652252	0.786426	1.39459	0.479836	1.31335e-07	3.11247e-05
16520	Kcnj4	potassium inwardly-rectifying channel, subfamily J, member 4	1.43781	1.84308	1.46663	1.48556	0.642659	0.814019	0.569256	0.772232	1.55827	0.699542	0.190887	0.11343	0.0954436	0.0567149	0.442484	-1.1763	2.72114e-07	5.99885e-05
104027	Synpo	synaptopodin	19.7236	21.9222	20.5624	22.3969	15.0486	14.8695	18.1769	15.4046	21.1513	15.8749	1.22894	1.5507	0.614471	0.775351	0.739855	-0.434685	2.99926e-07	6.38909e-05
76566	Fam101b	family with sequence similarity 101, member B	24.6581	22.3256	23.6534	23.2562	17.6064	21.4543	19.6909	16.6821	23.4733	18.8584	0.966203	2.13976	0.483102	1.06988	0.792223	-0.336022	3.47665e-07	7.16454e-05
13506	Dsc2	desmocollin 2	15.6109	15.8778	17.317	14.8111	18.4586	20.7765	21.3726	20.1793	15.9042	20.1967	1.04523	1.25697	0.522615	0.628486	1.25267	0.325012	3.95863e-07	7.98422e-05
320129	Adrbk2	adrenergic receptor kinase, beta 2	4.66844	4.73631	3.75268	4.55188	5.71839	6.32034	6.49884	5.7706	4.42733	6.07704	0.456166	0.391429	0.228083	0.195715	1.35296	0.436118	4.4608e-07	8.71879e-05
18613	Pecam1	platelet/endothelial cell adhesion molecule 1	69.8971	67.0222	66.1717	70.9458	58.9518	61.3516	58.0167	53.702	68.5092	58.0055	2.27583	3.19441	1.13792	1.59721	0.835041	-0.26008	6.6443e-07	0.000117728
140492	Kcnn2	potassium intermediate/small conductance calcium-activated channel, subfamily N, member 2	2.72214	2.43143	3.53516	2.45905	4.73168	3.79935	5.05031	5.14419	2.78694	4.68138	0.51573	0.613951	0.257865	0.306975	1.6597	0.730923	7.98443e-07	0.000135158
11540	Adora2a	adenosine A2a receptor	5.5436	4.96101	5.47517	5.4394	4.00238	4.06142	3.61529	3.35196	5.3548	3.75776	0.266062	0.335169	0.133031	0.167585	0.692411	-0.530299	8.72664e-07	0.000146414
109245	Lrrc39	leucine rich repeat containing 39	28.7336	26.7299	31.4252	27.1173	34.3582	35.7812	34.5854	34.556	28.5015	34.8202	2.13356	0.648561	1.06678	0.324281	1.2057	0.269866	2.5373e-06	0.000384837
218194	Phactr1	phosphatase and actin regulator 1	2.61264	2.27716	2.68998	2.02396	3.78561	3.04574	3.33817	3.40835	2.40094	3.39447	0.308654	0.304392	0.154327	0.152196	1.39703	0.482367	3.06501e-06	0.000446996
11459	Acta1	actin, alpha 1, skeletal muscle	355.019	522.465	432.654	658.526	174.597	166.941	192.05	197.947	492.166	182.884	130.313	14.5348	65.1567	7.26738	0.365814	-1.45082	3.40806e-06	0.000478618
20411	Sorbs1	sorbin and SH3 domain containing 1	151.012	155.785	132.659	163.05	116.083	121.541	106.517	120.247	150.626	116.097	12.9607	6.79768	6.48033	3.39884	0.759954	-0.396016	6.81421e-06	0.000878848
17996	Neb	nebulin	0.665914	0.85493	0.646166	0.79933	0.398798	0.423551	0.547096	0.472934	0.741585	0.460595	0.101674	0.0653856	0.0508368	0.0326928	0.611751	-0.708983	7.99636e-06	0.00100399
17926	Myoc	myocilin	3.83795	3.00576	2.84512	3.80466	5.1782	4.47417	5.96643	5.18439	3.37337	5.2008	0.521545	0.609634	0.260772	0.304817	1.52091	0.604933	9.50464e-06	0.00111925
72333	Palld	palladin, cytoskeletal associated protein	50.5102	51.5321	52.3596	46.7177	56.1376	61.4704	63.2904	60.9488	50.2799	60.4618	2.49235	3.05254	1.24617	1.52627	1.1862	0.246347	1.05751e-05	0.00120779
19229	Ptk2b	PTK2 protein tyrosine kinase 2 beta	2.08356	2.13126	1.84221	2.29263	2.98689	2.58309	2.90594	3.31271	2.08742	2.94716	0.186349	0.299692	0.0931744	0.149846	1.39264	0.477818	1.63145e-05	0.00173767
12955	Cryab	crystallin, alpha B	1552.41	1714.51	1404.8	1625.06	1234.15	1330.36	1311.07	1229.66	1574.2	1276.31	130.95	51.9116	65.4749	25.9558	0.799151	-0.32346	2.46404e-05	0.00234753
21346	Tagln2	transgelin 2	60.2264	57.6915	59.8066	56.3904	50.5518	53.1583	50.1408	45.2939	58.5287	49.7862	1.80635	3.27943	0.903174	1.63972	0.839173	-0.25296	2.78428e-05	0.00262617
23969	Pacsin1	protein kinase C and casein kinase substrate in neurons 1	0.9622	1.55297	1.16844	1.30381	0.633013	0.875495	0.638866	0.639833	1.24685	0.696802	0.247741	0.119167	0.123871	0.0595834	0.55005	-0.862366	2.80142e-05	0.00262617
14200	Fhl2	four and a half LIM domains 2	743.668	794.664	730.908	742.739	636.842	668.891	678.816	651.27	752.995	658.955	28.3805	18.6299	14.1903	9.31496	0.862973	-0.212613	3.78497e-05	0.00332219
16519	Kcnj3	potassium inwardly-rectifying channel, subfamily J, member 3	34.314	33.4727	39.8283	28.7794	44.5301	45.8418	41.4617	44.6502	34.0986	44.1209	4.52995	1.86909	2.26498	0.934543	1.27759	0.35343	4.09661e-05	0.00356274
74103	Nebl	nebulette	42.2799	39.0044	43.2034	37.3719	46.0298	47.3947	50.8496	48.4426	40.4649	48.1792	2.73824	2.03601	1.36912	1.018	1.17503	0.232702	4.63074e-05	0.00393696
12922	Crhr2	corticotropin releasing hormone receptor 2	11.5186	11.2971	12.8584	11.1176	13.6908	13.7373	15.7941	15.0697	11.6979	14.573	0.790864	1.03517	0.395432	0.517584	1.22927	0.2978	4.7258e-05	0.00399484
18301	Fxyd5	FXYD domain-containing ion transport regulator 5	14.8898	13.4171	13.1691	14.4324	10.4336	11.4967	11.7785	10.5037	13.9771	11.0531	0.817908	0.685244	0.408954	0.342622	0.779846	-0.358739	6.63778e-05	0.00533244
286940	Flnb	filamin, beta	11.9726	12.1534	11.4449	12.4287	9.92951	10.7843	10.528	10.2814	11.9999	10.3808	0.414791	0.364247	0.207396	0.182123	0.852974	-0.229427	8.21726e-05	0.00618218
17880	Myh11	myosin, heavy polypeptide 11, smooth muscle	13.5393	13.1471	12.7205	13.434	15.0714	16.261	18.9696	16.4213	13.2102	16.6808	0.366149	1.64034	0.183075	0.820171	1.24506	0.31622	8.74725e-05	0.00647809
16332	Inppl1	inositol polyphosphate phosphatase-like 1	62.5875	63.0438	62.4508	61.0782	69.2949	71.5222	74.4275	75.6715	62.2901	72.729	0.846785	2.87474	0.423393	1.43737	1.15177	0.203849	8.90046e-05	0.00654046
20259	Scin	scinderin	0.681397	0.717791	0.504618	0.839376	1.2026	1.24208	1.19072	1.30616	0.685796	1.23539	0.13839	0.0520383	0.069195	0.0260192	1.77473	0.827596	0.000107012	0.00759866
56376	Pdlim5	PDZ and LIM domain 5	136.36	158.785	144.613	155.677	128.496	130.181	124.408	126.436	148.859	127.38	10.3159	2.50422	5.15797	1.25211	0.843663	-0.245262	0.000206765	0.012893
68041	Mid1ip1	Mid1 interacting protein 1 (gastrulation specific G12-like (zebrafish))	44.3592	45.197	45.0436	38.8309	58.04	48.8697	50.5818	56.9258	43.3577	53.6043	3.03974	4.5556	1.51987	2.2778	1.22078	0.287797	0.000226162	0.0138154
223513	Abra	actin-binding Rho activating protein	33.4703	42.7314	29.593	46.1029	22.6195	28.3345	20.2531	20.498	37.9744	22.9263	7.7295	3.7588	3.86475	1.8794	0.594245	-0.750871	0.000236332	0.0141919
71602	Myo1e	myosin IE	4.9817	3.86167	4.17612	4.8232	3.55177	3.78682	3.33968	3.50326	4.46067	3.54538	0.529991	0.184769	0.264996	0.0923845	0.784198	-0.350711	0.000241473	0.0144419
17886	Myh9	myosin, heavy polypeptide 9, non-muscle	46.5027	45.1363	46.3605	49.2943	42.2958	41.0552	42.5609	40.0762	46.8234	41.497	1.75774	1.15234	0.87887	0.576169	0.874175	-0.194006	0.000264145	0.0156434
244654	Mtss1l	metastasis suppressor 1-like	22.4588	23.1557	21.2803	23.0379	19.4016	20.53	20.8797	18.3199	22.4832	19.7828	0.8578	1.16148	0.4289	0.580739	0.867522	-0.205028	0.000301925	0.0171383
224796	Clic5	chloride intracellular channel 5	102.197	103.53	90.2296	109.603	82.7902	90.5167	89.1762	77.9302	101.39	85.1033	8.10823	5.85084	4.05412	2.92542	0.8273	-0.273518	0.000311211	0.0175603
211401	Mtss1	metastasis suppressor 1	7.45679	6.52861	7.72482	7.21445	8.22694	8.69195	9.58183	8.73977	7.23117	8.81012	0.512663	0.564079	0.256331	0.28204	1.20209	0.265541	0.000329757	0.0183022
68802	Mypn	myopalladin	44.2124	46.94	38.7805	52.9081	33.1455	34.9786	36.6624	34.7405	45.7103	34.8818	5.87609	1.4393	2.93804	0.719648	0.751924	-0.411342	0.000394096	0.020929
233977	Ppfia1	protein tyrosine phosphatase, receptor type, f polypeptide (PTPRF), interacting protein (liprin), alpha 1	15.4031	15.5824	12.5781	15.9647	12.4955	12.3663	11.2014	11.5796	14.8821	11.9107	1.55373	0.622404	0.776866	0.311202	0.789173	-0.341586	0.000415004	0.0217952
78926	Gas2l1	growth arrest-specific 2 like 1	4.91355	5.05156	4.29597	4.61715	3.93262	3.68802	4.3375	3.54057	4.71956	3.87468	0.335545	0.348346	0.167773	0.174173	0.809665	-0.304602	0.000496813	0.0246573
217124	Ppp1r9b	protein phosphatase 1, regulatory subunit 9B	22.4952	22.2171	21.8674	22.9	19.435	19.1916	19.8904	19.5055	22.3699	19.5056	0.436884	0.289644	0.218442	0.144822	0.860101	-0.217423	0.000537942	0.0257547
52589	Ncald	neurocalcin delta	1.87895	1.79224	2.0614	1.51365	2.52428	2.89187	2.61645	2.11497	1.81156	2.53689	0.228099	0.321723	0.114049	0.160861	1.38194	0.466691	0.000577974	0.0271233
20356	Sema5a	sema domain, seven thrombospondin repeats (type 1 and type 1-like), transmembrane domain (TM) and short cytoplasmic domain, (semaphorin) 5A	1.37976	1.49266	1.25315	1.29458	1.74864	1.86376	1.77887	1.61263	1.35504	1.75097	0.10581	0.104312	0.052905	0.0521558	1.27414	0.349529	0.000592504	0.0274652
77629	Sphkap	SPHK1 interactor, AKAP domain containing	0.370615	0.505844	0.706814	0.418496	0.759411	0.891083	0.711585	0.805289	0.500442	0.791842	0.148536	0.0764256	0.0742681	0.0382128	1.56148	0.642915	0.000627949	0.0282786
399548	Scn4b	sodium channel, type IV, beta	27.3546	34.0563	43.1336	34.9226	23.6899	22.8826	25.552	22.6504	34.8668	23.6937	6.46614	1.31649	3.23307	0.658247	0.670284	-0.577155	0.000738593	0.0314674
23999	Twf2	twinfilin, actin-binding protein, homolog 2 (Drosophila)	81.9933	81.6914	78.418	87.7531	75.142	69.3729	74.748	71.2881	82.4639	72.6377	3.88	2.78122	1.94	1.39061	0.868814	-0.202881	0.000797358	0.0332976
14784	Grb2	growth factor receptor bound protein 2	35.2094	32.1189	36.1269	31.2845	39.6612	38.3409	38.7327	39.3919	33.6849	39.0317	2.34533	0.603479	1.17266	0.30174	1.14387	0.193922	0.000858829	0.0351675
59091	Jph2	junctophilin 2	165.25	185.346	168.537	182.372	152.887	149.007	160.312	156.172	175.376	154.594	9.96119	4.8066	4.9806	2.4033	0.869178	-0.202277	0.000924839	0.0372272
20928	Abcc9	ATP-binding cassette, sub-family C (CFTR/MRP), member 9	86.0848	82.2172	88.015	83.1042	96.4389	94.1622	93.2624	100.354	84.8553	96.0545	2.67842	3.16298	1.33921	1.58149	1.11712	0.15979	0.00107107	0.0415525
241431	Xirp2	xin actin-binding repeat containing 2	111.094	118.656	102.419	125.589	93.0087	103.87	100.385	92.5979	114.44	97.4654	9.96313	5.5708	4.98157	2.7854	0.839288	-0.252763	0.0012094	0.0455843
58522	Trim54	tripartite motif-containing 54	188.558	203.827	184.171	205.495	181.342	169.088	173.555	167.775	195.513	172.94	10.7358	6.12326	5.36789	3.06163	0.872322	-0.197067	0.00122755	0.0460611
227737	Fam129b	family with sequence similarity 129, member B	14.0088	14.3808	14.5467	13.9501	11.7909	12.5999	13.0813	12.01	14.2216	12.3705	0.288709	0.584175	0.144354	0.292087	0.857871	-0.221168	0.00124931	0.0466254
20617	Snca	synuclein, alpha	1.39586	1.51637	1.30339	2.40012	0.916674	1.04771	0.764534	0.732034	1.65394	0.865238	0.50504	0.14586	0.25252	0.0729301	0.514866	-0.957731	0.00129969	0.0476611
13823	Epb4.1l3	erythrocyte protein band 4.1-like 3	2.58548	1.91124	2.63341	2.2285	3.07714	2.97736	3.18653	2.96717	2.33966	3.05205	0.337945	0.102468	0.168973	0.051234	1.28826	0.365428	0.00144355	0.050776
20266	Scn1b	sodium channel, voltage-gated, type I, beta	22.6292	24.716	27.6904	23.4195	21.328	18.5728	18.7737	21.1829	24.6138	19.9644	2.22418	1.49426	1.11209	0.747132	0.80069	-0.320685	0.00146804	0.051257
12289	Cacna1d	calcium channel, voltage-dependent, L type, alpha 1D subunit	0.401318	0.465028	0.575667	0.464494	0.683991	0.603519	0.708095	0.678564	0.476627	0.668542	0.0724846	0.0452087	0.0362423	0.0226043	1.38419	0.469045	0.00163399	0.0550244
18810	Plec	plectin	44.7121	46.1041	45.23	47.8484	40.696	41.5064	41.7738	42.3086	45.9737	41.5712	1.37554	0.672028	0.687771	0.336014	0.891771	-0.165255	0.00164165	0.0551846
12335	Capn3	calpain 3	2.12901	2.04298	2.69576	2.38904	1.91042	1.94613	1.60337	1.61992	2.3142	1.76996	0.293851	0.183512	0.146925	0.0917561	0.754743	-0.405943	0.00191351	0.0605646
225115	Svil	supervillin	65.8843	67.8414	65.8425	72.6194	74.391	77.1442	79.0472	79.1525	68.0469	77.4337	3.18782	2.22855	1.59391	1.11427	1.12206	0.166149	0.00200187	0.062941
17909	Myo10	myosin X	20.8621	21.5175	18.9353	19.836	18.2376	18.7794	18.4689	17.6304	20.2877	18.2791	1.13656	0.486091	0.56828	0.243045	0.88859	-0.17041	0.0024596	0.073784
20740	Sptan1	spectrin alpha 2	59.1873	63.1155	57.6242	63.8502	55.8616	54.0924	57.1188	54.0145	60.9443	55.2718	3.01488	1.4979	1.50744	0.748952	0.894306	-0.16116	0.00255926	0.0757944
208076	Pknox2	Pbx/knotted 1 homeobox 2	4.49586	4.28057	4.14997	3.91043	5.30183	5.43589	4.91539	5.2313	4.20921	5.2211	0.244978	0.220766	0.122489	0.110383	1.22408	0.291703	0.0026132	0.0767449
27494	Amot	angiomotin	1.93476	2.60876	2.15908	2.5278	1.83702	1.92653	1.73218	1.77542	2.3076	1.81779	0.316357	0.0842986	0.158179	0.0421493	0.776151	-0.365591	0.00275225	0.0795425
13383	Dlg1	discs, large homolog 1 (Drosophila)	20.7667	20.273	17.9359	19.9963	17.7262	17.7529	17.5419	17.6535	19.7429	17.6686	1.24612	0.0943402	0.623061	0.0471701	0.882717	-0.179977	0.00278253	0.0802953
208431	Shroom4	shroom family member 4	6.02341	5.75395	5.70224	6.85288	5.37588	4.77207	4.7994	5.33765	6.08312	5.07125	0.532139	0.330244	0.266069	0.165122	0.822418	-0.282056	0.0028647	0.0818377
11856	Arhgap6	Rho GTPase activating protein 6	2.54079	2.31571	1.37273	2.8356	3.30286	3.21904	3.47485	3.30236	2.26621	3.32478	0.632548	0.107526	0.316274	0.0537628	1.4454	0.531473	0.00340175	0.0923979
13800	Enah	enabled homolog (Drosophila)	62.1786	70.0528	51.8079	77.7967	46.5012	51.7934	51.18	48.683	65.459	49.5394	11.1121	2.4315	5.55604	1.21575	0.745356	-0.423999	0.0040381	0.105239
14086	Fscn1	fascin homolog 1, actin bundling protein (Strongylocentrotus purpuratus)	15.7086	12.5528	17.9486	16.4477	11.6755	13.5061	13.1808	12.4207	15.6644	12.6958	2.27412	0.818235	1.13706	0.409118	0.799659	-0.322544	0.00440187	0.111422
56378	Arpc3	actin related protein 2/3 complex, subunit 3	73.4863	69.8417	65.2887	65.5107	63.6545	64.9425	57.9733	58.0949	68.5319	61.1663	3.91187	3.65513	1.95593	1.82756	0.880621	-0.183407	0.0051262	0.123022
329165	Abi2	abl-interactor 2	2.58511	2.75775	2.92334	2.58891	3.13689	3.46845	3.12872	3.22026	2.71378	3.23858	0.161241	0.158733	0.0806205	0.0793665	1.17716	0.235316	0.00552938	0.12897
72205	Eml2	echinoderm microtubule associated protein like 2	13.4653	12.138	15.2462	12.9808	16.9286	14.2348	16.0281	16.1568	13.4576	15.8371	1.31249	1.13979	0.656244	0.569896	1.16212	0.21676	0.00559833	0.130072
18127	Nos3	nitric oxide synthase 3, endothelial cell	13.4033	14.5278	14.5287	12.8638	12.1265	11.9231	12.2208	12.3965	13.8309	12.1667	0.834807	0.197233	0.417404	0.0986165	0.867937	-0.204338	0.0061134	0.137817
27360	Add3	adducin 3 (gamma)	17.7955	15.5471	17.4572	18.5733	18.6037	21.0191	22.5217	20.2224	17.3433	20.5917	1.28538	1.63261	0.642691	0.816303	1.17083	0.227532	0.0062698	0.140341
22027	Hsp90b1	heat shock protein 90, beta (Grp94), member 1	211.646	211.618	170.26	193.887	168.913	175.399	178.919	155.456	196.853	169.672	19.603	10.3436	9.80152	5.1718	0.849886	-0.234658	0.00649715	0.14365
12391	Cav3	caveolin 3	49.2605	48.9812	49.898	46.8823	53.5003	56.9665	58.7407	55.4746	48.7555	56.1705	1.3064	2.22515	0.6532	1.11257	1.13644	0.184527	0.00650933	0.14365
21916	Tmod1	tropomodulin 1	136.311	140.399	138.608	130.519	150.937	149.756	154.5	153.032	136.459	152.056	4.29883	2.11884	2.14942	1.05942	1.09934	0.136642	0.00651676	0.14365
109676	Ank2	ankyrin 2, brain	20.6633	20.2202	21.5114	20.2218	22.801	22.0074	23.1766	24.2121	20.6542	23.0493	0.608325	0.915735	0.304162	0.457867	1.10123	0.13912	0.00678979	0.146782
226594	Rcsd1	RCSD domain containing 1	30.8025	30.6166	31.1531	30.6404	33.182	34.937	36.9845	35.3393	30.8031	35.1107	0.247489	1.56136	0.123745	0.78068	1.12426	0.168974	0.00682818	0.147276
353342	Peg13	paternally expressed 13	18.2834	19.2642	18.4111	19.0778	17.3491	16.7994	16.1084	17.0542	18.7591	16.8278	0.484476	0.529566	0.242238	0.264783	0.884876	-0.176452	0.00688226	0.147983
67731	Fbxo32	F-box protein 32	34.1179	33.1185	31.7678	30.8663	30.4047	30.6073	27.7217	29.5822	32.4676	29.579	1.43768	1.31514	0.718841	0.65757	0.898975	-0.153648	0.00693958	0.148916
67399	Pdlim7	PDZ and LIM domain 7	11.5189	12.6709	12.2394	11.4046	9.77927	10.2631	10.8594	10.7439	11.9585	10.4114	0.601795	0.494231	0.300898	0.247115	0.858682	-0.219803	0.00700455	0.150056
50874	Tmod4	tropomodulin 4	11.519	9.85904	9.59022	12.3314	8.88164	7.41078	7.94002	9.55237	10.8249	8.4462	1.31766	0.955949	0.658828	0.477974	0.770006	-0.377058	0.00701984	0.150214
12332	Capg	capping protein (actin filament), gelsolin-like	10.9976	9.67139	11.5464	11.4205	8.89609	9.49698	9.01482	9.29758	10.909	9.17637	0.857781	0.272113	0.428891	0.136057	0.829921	-0.268955	0.00713642	0.152168
226251	Ablim1	actin-binding LIM protein 1	83.485	81.9196	78.2856	83.2476	72.6671	81.406	77.0059	73.4055	81.7345	76.1211	2.40021	4.00073	1.20011	2.00036	0.918339	-0.122901	0.00755279	0.157543
104445	Cdc42ep1	CDC42 effector protein (Rho GTPase binding) 1	21.9829	25.8113	24.3926	23.7508	21.0205	20.76	21.5397	21.8063	23.9844	21.2817	1.58793	0.476847	0.793963	0.238424	0.875057	-0.192551	0.00795087	0.162523
108058	Camk2d	calcium/calmodulin-dependent protein kinase II, delta	50.7162	50.0462	52.4882	47.768	52.4593	56.9884	57.7041	57.9404	50.2547	56.273	1.95179	2.57453	0.975895	1.28726	1.10468	0.143628	0.00815653	0.165037
17754	Mtap1a	microtubule-associated protein 1 A	2.94039	3.70215	2.92559	3.35693	3.57452	3.84192	4.04656	4.25971	3.23126	3.93068	0.372188	0.292354	0.186094	0.146177	1.19876	0.261548	0.00819421	0.165552
235431	Coro2b	coronin, actin binding protein, 2B	3.78842	4.15272	3.66109	3.67295	3.03	3.33612	3.45247	2.99736	3.8188	3.20399	0.229904	0.225222	0.114952	0.112611	0.827155	-0.273771	0.00831237	0.166807
17772	Mtm1	X-linked myotubular myopathy gene 1	5.05039	4.06271	5.38326	4.85916	5.83395	6.05111	5.28223	6.01827	4.83888	5.79639	0.560936	0.355847	0.280468	0.177923	1.18262	0.241989	0.00836328	0.167257
118449	Synpo2	synaptopodin 2	25.1585	28.1335	28.4139	29.2091	23.4635	26.2021	26.8633	23.5093	27.7288	25.0095	1.77302	1.77946	0.886511	0.889732	0.888993	-0.169755	0.00845115	0.168304
380698	Obscn	obscurin, cytoskeletal calmodulin and titin-interacting RhoGEF	95.0334	102.66	83.5312	107.118	79.432	80.9747	82.5395	86.4103	97.0857	82.3391	10.3225	2.99599	5.16127	1.49799	0.835982	-0.258457	0.00849481	0.168996
67938	Myl12b	myosin, light chain 12B, regulatory	247.731	252.794	256.503	265.782	230.255	228.415	240.674	236.485	255.703	233.957	7.62128	5.65457	3.81064	2.82728	0.902425	-0.148121	0.00918325	0.178022
14609	Gja1	gap junction protein, alpha 1	186.646	170.153	172.866	187.962	190.312	201.058	200.168	209.638	179.407	200.294	9.20152	7.90668	4.60076	3.95334	1.10124	0.139126	0.00947579	0.181542
72330	Klhl40	kelch repeat and BTB (POZ) domain containing 5	11.6708	15.2798	12.4008	13.9614	10.0548	11.1492	12.0844	10.8458	13.3282	11.0336	1.61415	0.838833	0.807075	0.419416	0.815519	-0.294209	0.00995245	0.188785
67268	Myl12a	myosin, light chain 12A, regulatory, non-sarcomeric	288.719	291.009	301.677	309.708	275.413	286.607	275.354	269.968	297.778	276.836	9.7541	6.99677	4.87705	3.49838	0.91689	-0.12518	0.0110051	0.199819
14199	Fhl1	four and a half LIM domains 1	87.6697	115.371	84.3023	123.629	71.6902	78.6392	87.2764	72.4853	102.743	77.5228	19.689	7.20591	9.84451	3.60296	0.742738	-0.429075	0.0128403	0.218723
57339	Jph1	junctophilin 1	8.0331	8.48886	7.6738	7.40283	9.34609	8.99663	8.32123	9.26512	7.89965	8.98227	0.470042	0.465311	0.235021	0.232655	1.12197	0.166032	0.0139125	0.230689
